# Supplementary material for: Copy number variation of TdDof controls solid-stemmed architecture in wheat
Source: Proc Natl Acad Sci U S A. 2020 Oct 30;117(46):28708–18. doi: 10.1073/pnas.2009418117 (PMC7682410; doi:10.1073/pnas.2009418117)
Supplement: Supplementary File [file pnas.2009418117.sd01.xlsx]

## Sheet: A) Gene Expression Analysis
Supplementary Dataset S1
					Log2 Fold Change							Adjusted p - value
Svevo Gene	Coexpression Module	Annotation	Chromosome	Position	Pithless1_vs_Fortitude	Kofa_vs_CDC Fortitude	LDN_vs_CDC Fortitude	Kofa_vs_LGB3B	Kofa_vs_W9262-260D3	LDN_vs_LGB3B	LDN_vs_W9262-260D3	Pithless1_vs_Fortitude	Kofa_vs_CDC Fortitude	LDN_vs_CDC Fortitude	Kofa_vs_LGB3B	Kofa_vs_W9262-260D3	LDN_vs_LGB3B	LDN_vs_W9262-260D3
TRITD0Uv1G000090	3	SNF1-related protein kinase regulatory subunit beta-2	chrUn	269543	0.0338039	0.327375	-0.0153364	0.333247	0.255771	-0.0210518	-0.0849181	0.999997	0.234379	0.987591	0.197548	0.440353	0.9944	0.987938
TRITD0Uv1G000130	.	Serine/threonine-protein kinase	chrUn	324522	-0.24839	-0.883721	-0.0177431	-1.06204	-0.804863	.	.	1	1	1	1	1	NA	NA
TRITD0Uv1G000150	.	Serine/threonine-protein kinase	chrUn	341539	-0.226874	-2.00776	-0.882028	-2.93717	0.241703	-0.789172	0.177842	0.999997	0.0677489	0.463496	0.00608732	0.868015	1	0.990797
TRITD0Uv1G000160	.	Zinc finger CCCH domain protein	chrUn	351614	0.456421	-1.10308	0.143309	-0.898388	-2.01398	0.2558	-0.542543	0.899824	0.277062	0.956754	0.380445	0.0416898	0.96161	0.863215
TRITD0Uv1G000180	.	Fatty acyl-CoA reductase	chrUn	531208	0.0536999	0.084985	0.157125	-0.648133	-0.485216	-0.0802442	-0.112434	1	1	1	1	1	1	1
TRITD0Uv1G000200	5	Disease resistance protein RPM1	chrUn	657671	0.0623019	0.391613	0.122194	0.351247	0.0338691	0.0620926	-0.24069	0.999997	0.632632	0.914846	0.653084	0.976588	0.987307	0.893777
TRITD0Uv1G000210	20	Disease resistance protein RPM1	chrUn	671218	0.238211	-0.293468	0.549922	-0.890543	-1.04857	0.00915442	-0.155468	0.999997	0.798262	0.649209	0.345608	0.344393	0.99912	0.991189
TRITD0Uv1G000270	1	ABC transporter ATP-binding protein	chrUn	773839	0.051623	-0.832147	-0.261234	-0.750727	-0.54787	-0.184178	0.0146133	0.999997	0.0151598	0.604028	0.0350926	0.177868	0.938537	0.998286
TRITD0Uv1G000290	32	cDNA clone:J013058P10, full insert sequence	chrUn	823442	-0.353173	0.844757	-0.0828969	0.864803	0.253438	-0.10753	-0.685336	0.987148	0.109187	0.960742	0.00408619	0.579751	0.965806	0.0163151
TRITD0Uv1G000310	2	cDNA clone:J013058P10, full insert sequence	chrUn	881811	-0.16467	0.0183319	0.0814513	-0.0838516	-0.140605	-0.0284663	-0.0753319	0.999997	0.977869	0.939819	0.883147	0.808427	0.994117	0.990307
TRITD0Uv1G000360	3	TBC1 domain family member	chrUn	958931	0.0227489	-0.113929	-0.0486637	-0.245528	-0.0455197	-0.186703	0.0179651	0.999997	0.813096	0.960418	0.479461	0.930788	0.881946	0.997516
TRITD0Uv1G000370	3	Disease resistance protein (NBS-LRR class) family	chrUn	1044208	0.00182008	0.00515336	0.0595163	-0.313931	0.435434	-0.264147	0.479609	0.999997	0.989224	0.928871	0.242578	0.115136	0.705285	0.048601
TRITD0Uv1G000380	.	Retrotransposon protein, putative, Ty1-copia subclass	chrUn	1067418	-0.316603	-0.871041	0.124176	-1.36416	-0.963024	0.00143586	0.0553569	1	0.582808	0.96032	0.34152	0.541167	1	1
TRITD0Uv1G000440	12	NBS-LRR disease resistance protein, putative, expressed	chrUn	1140239	-0.655695	-2.16244	-0.397163	-0.930947	-0.766356	0.810278	0.871604	0.59344	0.00923639	0.701192	0.334847	0.509526	0.233725	0.313443
TRITD0Uv1G000450	.	Protein sey1	chrUn	1144079	-0.288042	-2.68844	-0.749934	-1.68187	-1.31397	0.0113271	0.175799	0.999997	0.00821816	0.6056	0.0896097	0.246036	0.999038	0.991089
TRITD0Uv1G000460	.	Plant invertase/pectin methylesterase inhibitor superfamily	chrUn	1147758	.	.	.	.	4.92088	.	3.22179	NA	NA	NA	NA	1.02403e-07	NA	1.837e-09
TRITD0Uv1G000470	.	ARM repeat superfamily protein	chrUn	1230042	-0.117535	-0.189071	-0.458857	0.0912299	0.549575	-0.216423	0.289166	0.999997	1	0.805199	0.965779	0.754729	0.968861	0.969322
TRITD0Uv1G000480	.	Early-responsive to dehydration stress protein (ERD4)	chrUn	1241487	.	.	.	.	3.53016	.	1.79867	NA	NA	NA	NA	0.00163881	NA	0.00624172
TRITD0Uv1G000490	19	DUF868 family protein (DUF868)	chrUn	1284395	-0.641184	-0.91788	-0.68682	-0.133149	-0.0432833	-0.00430322	0.08275	0.634331	0.205148	0.472458	0.873333	0.971316	0.999563	0.995064
TRITD0Uv1G000510	3	Kinase family protein	chrUn	1287410	-0.0237466	0.251004	-0.174482	0.439949	0.0997291	-0.00165532	-0.326592	0.999997	0.530061	0.754744	0.155248	0.837037	0.999563	0.327112
TRITD0Uv1G000530	2	RING/U-box superfamily protein	chrUn	1303711	0.297871	0.976892	0.055188	1.04346	0.998267	0.0945542	0.0771779	0.999997	0.0861279	0.970217	0.0433969	0.0898167	0.981572	0.993015
TRITD0Uv1G000540	.	CTP synthase	chrUn	1307223	-0.17794	-0.296541	0.354521	-0.0114892	0.209344	0.382626	0.593494	1	0.873711	1	0.995331	0.912796	1	1
TRITD0Uv1G000550	12	NBS-LRR disease resistance protein, putative, expressed	chrUn	1307291	-0.366128	-1.53457	-0.288401	-0.572107	-0.639506	0.674505	0.556757	0.999997	0.0359992	0.747635	0.495528	0.516446	0.141788	0.606901
TRITD0Uv1G000560	.	ACT domain repeat 5	chrUn	1308351	-0.0869708	-0.620171	0.174267	-1.30246	-0.0287195	.	0.272905	1	0.719219	1	1	0.990027	NA	1
TRITD0Uv1G000580	.	Ankyrin repeat protein family-like protein	chrUn	1326349	.	-0.430557	.	-0.492742	4.99026	.	3.59858	NA	1	NA	1	1.9445e-09	NA	9.75496e-12
TRITD0Uv1G000640	.	Protein FAR1-RELATED SEQUENCE 5	chrUn	1375406	0.0418993	0.548364	0.604383	-0.398106	0.245651	0.026478	0.411934	0.999997	0.692344	0.724859	0.776836	0.872197	0.99749	0.937538
TRITD0Uv1G000840	.	N utilization substance protein B homolog	chrUn	1711265	-0.0148549	-0.426518	0.112265	-0.51566	-0.435174	.	.	1	1	1	1	1	NA	NA
TRITD0Uv1G000850	.	Phloem protein 2-like protein	chrUn	1727546	0.147486	-1.22536	0.101171	-1.8412	-2.08983	-0.386463	-0.648216	0.999997	0.011126	0.958509	0.00114487	0.000251587	0.926181	0.661603
TRITD0Uv1G000860	20	Disease resistance protein (TIR-NBS-LRR class), putative	chrUn	1738597	0.0617458	0.500845	-0.101961	0.2344	0.260804	-0.379454	-0.316889	0.999997	0.351094	0.890594	0.682869	0.73814	0.273219	0.849446
TRITD0Uv1G000870	1	Disease resistance protein (TIR-NBS-LRR class) family	chrUn	1805736	-0.119097	0.719184	-0.138435	0.756638	1.24769	-0.12022	0.38211	0.999997	0.437774	0.935479	0.391624	0.135484	0.981895	0.844572
TRITD0Uv1G000880	3	Serine/arginine repetitive matrix protein 2 isoform 1	chrUn	1821704	0.208617	0.668825	0.274432	0.858752	0.698086	0.437095	0.299942	0.999997	0.0380561	0.544962	0.00348626	0.0434781	0.300024	0.659317
TRITD0Uv1G000900	.	Late embryogenesis abundant protein	chrUn	1837543	.	-0.706738	.	-0.876669	-0.631082	.	.	NA	1	NA	1	1	NA	NA
TRITD0Uv1G000910	.	2-oxoglutarate-dependent dioxygenase family protein	chrUn	1857215	-0.0358702	0.303684	-0.324746	0.571372	0.178792	-0.0812486	-0.422485	0.999997	0.66153	0.759815	0.349366	0.834922	0.988216	0.789307
TRITD0Uv1G000920	.	Pentatricopeptide repeat-containing protein	chrUn	1865482	0.279882	0.585227	0.0555687	0.840503	0.605162	0.192069	0.0613634	0.999997	0.623044	0.983551	0.382318	0.602072	0.972084	0.996719
TRITD0Uv1G000980	.	ABC transporter ATP-binding protein YtrE	chrUn	1972006	0.0229062	0.778576	-0.0165682	.	.	-0.285002	-0.398615	1	1	0.995293	NA	NA	1	1
TRITD0Uv1G001100	.	Protein FAR1-RELATED SEQUENCE 5	chrUn	2109445	-0.15669	0.133837	0.320709	-1.49011	-0.0626532	-0.534309	0.139859	0.999997	0.913468	0.880288	0.219248	0.966731	0.850324	0.992448
TRITD0Uv1G001150	.	PHD type transcription factor with transmembrane domain protein (PTM)	chrUn	2182808	-0.137905	-0.0723647	-0.0249906	0.0197232	-0.152134	0.0532983	-0.106024	0.999997	0.817948	0.973853	0.951536	0.618157	0.98173	0.959688
TRITD0Uv1G001170	.	Protein transport protein Sec61 subunit gamma	chrUn	2238902	0.0117739	-0.474466	0.0366868	-0.781332	-0.117358	-0.00310049	0.0760131	1	1	1	1	1	1	1
TRITD0Uv1G001200	.	Kinase family protein	chrUn	2276631	-0.238767	1.71503	2.06396	-0.0340329	0.540923	0.352674	0.911864	0.999997	0.0956633	0.0023135	0.986235	0.728833	1	0.463485
TRITD0Uv1G001290	1	Lecithin-cholesterol acyltransferase-like 1	chrUn	2407680	0.352524	-0.51252	0.480084	-1.52605	-1.28706	-0.462612	-0.269046	0.915673	0.320398	0.434868	0.000346988	0.00613909	0.733249	0.922952
TRITD0Uv1G001300	.	Cytochrome bc1 complex cytochrome b subunit	chrUn	2420754	-0.0713603	-1.47026	-0.0578486	-0.816877	-1.85392	0.121152	-0.112434	1	0.303023	1	0.61402	1	1	1
TRITD0Uv1G001350	15	Protein kinase family protein	chrUn	2431294	.	-7.91228	-0.24848	-8.13267	-7.59604	-0.140269	-0.206366	NA	7.80578e-25	1	2.9627e-20	2.55804e-24	1	1
TRITD0Uv1G001380	15	electron transporter, putative (Protein of unknown function, DUF547)	chrUn	2494036	-0.0649887	-2.01176	-0.33644	-4.73997	-3.21718	-0.471777	0.357671	0.999997	0.144771	0.828529	5.25328e-20	1.03701e-10	0.909062	0.954825
TRITD0Uv1G001420	15	Protein phosphatase 2C family protein	chrUn	2510341	-0.0411642	-6.44593	0.0453574	-6.25021	-5.24178	0.0520604	0.559648	1	5.93498e-22	1	2.28417e-19	5.04662e-22	1	1
TRITD0Uv1G001450	.	Subtilisin-like protease	chrUn	2620760	.	-3.22041	.	-3.50357	-2.952	.	.	NA	0.00826806	NA	0.009429	0.0153703	NA	NA
TRITD0Uv1G001610	.	Gene 45 protein	chrUn	3041914	-0.0351732	-1.45721	-0.62426	-1.68578	-1.52715	-0.740583	-0.669359	0.999997	0.000211391	0.450941	4.02988e-05	0.000185724	0.464745	0.499136
TRITD0Uv1G001620	.	4-phosphopantetheinyl transferase	chrUn	3043970	-0.0037268	-0.34809	.	-0.492742	0.0527067	.	0.106252	1	1	NA	1	1	NA	1
TRITD0Uv1G001710	1	UPF0434 protein YcaR	chrUn	3351066	0.252378	1.11957	0.197948	0.890471	1.29309	-0.0340269	0.359626	0.999997	0.0802531	0.900128	0.182732	0.0413022	0.995356	0.874717
TRITD0Uv1G001720	.	GDSL esterase/lipase	chrUn	3351774	0.020412	-2.14266	0.112265	-2.53905	-1.64316	.	0.106252	1	0.116257	1	0.0892938	0.251338	NA	1
TRITD0Uv1G001740	.	Gibberellin 20-oxidase 1	chrUn	3355288	-0.353588	0.380583	-0.0854983	0.145303	0.182774	-0.224884	-0.245281	0.999997	0.664791	0.968865	0.902153	0.866725	0.966972	0.97376
TRITD0Uv1G001750	3	F-box protein	chrUn	3355344	0.0862407	0.562944	0.151701	0.657051	0.266344	0.218644	-0.12908	0.999997	0.183175	0.883187	0.0940475	0.685526	0.936218	0.98748
TRITD0Uv1G001930	23	F-box / LRR-repeat protein	chrUn	3849649	0.000489728	0.0112968	0.0264141	0.121864	0.120815	0.119206	0.129934	0.999997	0.975857	0.978134	0.652697	0.680673	0.958817	0.949582
TRITD0Uv1G001940	.	Polyprotein, putative	chrUn	3867489	0.0858659	-0.0667437	0.0436637	-0.426505	-1.58196	-0.114257	-0.732466	1	0.970536	0.98825	0.801184	0.250757	0.986648	0.645438
TRITD0Uv1G001950	.	Retrovirus-related Pol polyprotein from transposon TNT 1-94	chrUn	3868515	0.477709	0.510512	0.846523	-0.280411	0.0368535	0.146736	0.418679	0.915494	0.521455	0.36995	0.758574	0.975958	0.981965	0.915132
TRITD0Uv1G002140	.	TPX2 (targeting protein for Xklp2) protein family	chrUn	4516233	-0.0359324	0.295682	0.0325234	.	0.548222	.	0.183591	1	1	1	NA	1	NA	1
TRITD0Uv1G002160	1	FBD-associated F-box protein	chrUn	4628018	0.0425267	-0.519966	0.0170169	-0.70396	-0.539317	-0.158269	-0.00624866	0.999997	0.254657	0.99152	0.0750461	0.263629	0.96084	0.999714
TRITD0Uv1G002170	11	Glycosyltransferase	chrUn	4631410	-0.00818969	-0.528641	-0.0459008	-0.632946	-0.534503	-0.151164	-0.0533735	0.999997	0.306339	0.973503	0.14432	0.309584	0.959592	0.995064
TRITD0Uv1G002180	.	basic helix-loop-helix (bHLH) DNA-binding superfamily protein	chrUn	4635007	-0.10982	0.0880961	-0.178002	0.276702	0.443437	-0.0173178	0.140455	0.999997	0.897175	0.908529	0.63116	0.486172	0.997715	0.989456
TRITD0Uv1G002190	.	Retrotransposon protein, putative, unclassified	chrUn	4638522	-0.162718	-0.0523916	-0.0954561	-0.0937195	-0.00458329	-0.137317	-0.0503829	0.999997	0.944583	0.946782	0.886042	0.995691	0.971094	0.995064
TRITD0Uv1G002700	.	ATP synthase subunit alpha	chrUn	5599848	-0.0585926	-0.616375	-0.00573863	-1.62355	-0.0790858	-0.108755	0.174699	1	0.722693	1	1	0.970492	1	1
TRITD0Uv1G002890	3	60S ribosomal protein L36	chrUn	5829472	0.0935578	0.702866	-0.161381	0.952213	0.641857	0.0593329	-0.214396	0.999997	0.247614	0.886739	0.0819805	0.338661	0.989263	0.943347
TRITD0Uv1G002920	4	Chlorophyll a-b binding protein, chloroplastic	chrUn	5905609	-0.50848	-0.0137621	0.84603	-0.232137	-0.321389	0.629979	0.584725	0.756538	0.988831	0.217097	0.710684	0.64325	0.504614	0.515564
TRITD0Uv1G002970	.	transmembrane protein, putative (DUF247)	chrUn	5933907	0.104739	0.691281	0.317424	.	0.232444	.	0.106252	1	1	1	NA	1	NA	1
TRITD0Uv1G002990	.	Kinase, putative	chrUn	5964894	.	-1.72889	.	-2.29783	-1.85171	.	.	NA	0.225685	NA	0.128945	0.180491	NA	NA
TRITD0Uv1G003040	37	Vps51/Vps67 family (components of vesicular transport) protein	chrUn	6020504	-0.221755	-0.535771	0.474722	-1.21582	-0.0992571	-0.128983	0.795421	0.999997	0.521983	0.674652	0.0580276	0.936877	0.979922	0.423659
TRITD0Uv1G003050	.	Photosystem II D2 protein	chrUn	6021770	-0.0818507	-0.257161	0.356544	-1.23329	-0.173052	-0.207945	0.389632	0.999997	0.851235	0.875336	0.311389	0.905843	0.968641	0.944469
TRITD0Uv1G003070	.	NAD(P)H-quinone oxidoreductase subunit J, chloroplastic	chrUn	6032221	-0.065303	-0.165224	0.373063	-0.609849	-0.122032	0.0772638	0.335598	1	0.930629	0.864604	0.722142	0.952228	1	1
TRITD0Uv1G003080	32	NADH-quinone oxidoreductase subunit B	chrUn	6032801	0.010339	-0.420688	0.262716	-1.26041	-0.235675	-0.454405	0.434533	0.999997	0.534485	0.867356	0.00837449	0.71703	0.843887	0.757099
TRITD0Uv1G003130	.	ARM repeat superfamily protein	chrUn	6128566	.	.	.	.	.	.	.	NA	NA	NA	NA	NA	NA	NA
TRITD0Uv1G003140	.	1-deoxy-D-xylulose 5-phosphate synthase	chrUn	6155970	.	.	.	1.17596	0.321488	0.248419	0.106252	NA	NA	NA	1	1	1	1
TRITD0Uv1G003150	.	2-oxoglutarate (2OG) and Fe(II)-dependent oxygenase superfamily protein	chrUn	6242970	0.17145	-0.550381	0.194497	-0.554621	-0.524001	0.165542	0.206589	0.999997	0.348962	0.880302	0.356613	0.426291	0.967822	0.966341
TRITD0Uv1G003170	3	60S ribosomal protein L35a-like protein	chrUn	6338357	0.0601716	0.822966	-0.0920512	0.983913	0.762181	0.0347781	-0.143006	0.999997	0.248984	0.956004	0.136218	0.320066	0.994498	0.98748
TRITD0Uv1G003190	.	FAR1-related sequence protein, putative	chrUn	6365160	-0.0403602	.	-0.147751	-0.0295572	0.469207	-0.0389623	0.0954633	1	NA	1	1	1	1	1
TRITD0Uv1G003250	.	ethylene-responsive transcription factor	chrUn	6579851	-0.0424222	-0.179234	0.18889	-1.22276	-0.70656	-0.459688	-0.223542	0.999997	0.887096	0.938344	0.225696	0.580571	0.914178	0.987281
TRITD0Uv1G003300	.	ATP synthase subunit beta	chrUn	6695089	-0.150653	-0.0952548	-0.0454993	-0.492742	-0.361552	-0.0785757	-0.112434	1	1	1	1	1	1	1
TRITD0Uv1G003310	9	DNA damage-binding protein 1	chrUn	6696519	0.0822778	1.19934	0.961849	0.416269	0.304389	0.170463	0.0736273	0.999997	1.91945e-07	4.66881e-08	0.149858	0.370389	0.928562	0.98748
TRITD0Uv1G003320	.	Heat shock family protein	chrUn	6723573	0.445439	-0.0355439	0.258181	-0.0611291	-0.0820877	0.197425	0.198722	0.937351	0.979907	0.85375	0.962151	0.956195	0.962575	0.979529
TRITD0Uv1G003500	7	Receptor-like kinase	chrUn	7257223	0.0308949	0.468302	0.0608735	0.470642	0.426632	0.0479599	0.0192453	0.999997	0.256151	0.943989	0.175681	0.356723	0.981098	0.997981
TRITD0Uv1G003510	2	Adenylyl cyclase-associated protein 1	chrUn	7262107	0.229606	0.0765894	-0.0293798	0.242225	0.153504	0.11739	0.0436029	0.999997	0.844327	0.977211	0.397804	0.74851	0.960404	0.995064
TRITD0Uv1G003520	1	Cytochrome P450	chrUn	7266121	0.172406	-1.38656	-0.263085	-2.65991	-0.972245	-1.06364	0.106085	0.999997	0.0577012	0.893309	0.00030531	0.206153	0.194707	0.993326
TRITD0Uv1G003530	1	Phospholipid-transporting ATPase	chrUn	7272898	0.419355	-0.235027	0.109801	-0.544141	-0.315197	-0.20267	0.026679	0.598423	0.606226	0.879993	0.133976	0.501102	0.896693	0.995961
TRITD0Uv1G003550	.	Major facilitator superfamily protein	chrUn	7355725	0.0676997	0.593525	3.2928	-4.64234	0.0159999	.	2.44946	0.999997	0.452193	2.25949e-08	8.16787e-05	0.990205	NA	3.27771e-05
TRITD0Uv1G003560	.	NIMA-related serine/threonine kinase 1	chrUn	7356041	0.235531	1.04599	2.70917	-3.75307	0.184389	.	1.74571	0.999997	0.195715	1.9054e-05	0.00352431	0.882732	NA	0.00896439
TRITD0Uv1G003570	9	Powdery mildew resistance protein Pm3	chrUn	7359772	0.129057	1.50099	4.01761	-4.69686	0.262465	.	2.58911	0.999997	0.00258786	2.43591e-14	5.25806e-05	0.773752	NA	5.68335e-06
TRITD0Uv1G003580	9	Pm3-like disease resistance protein	chrUn	7360390	-0.0155283	0.828554	5.32956	-5.7204	0.0500904	0.0368598	4.478	0.999997	0.0197505	7.16653e-31	5.5131e-15	0.929672	1	1.97561e-23
TRITD0Uv1G003590	18	MICOS complex subunit Mic25	chrUn	7365296	-0.0354578	0.038843	4.05862	-4.00861	-1.46974	0.102171	2.50869	0.999997	0.942934	7.58946e-79	1.5872e-50	7.21143e-06	0.97532	1.68487e-22
TRITD0Uv1G003660	9	S-locus lectin protein kinase family protein	chrUn	7408586	-0.521709	2.06319	5.25844	-3.36274	0.121461	0.342704	3.16138	0.702906	4.32257e-07	5.14649e-32	6.56001e-06	0.895818	1	5.60183e-10
TRITD0Uv1G003690	1	transmembrane protein, putative (DUF 3339)	chrUn	7432833	-0.235168	-1.585	-0.135958	-2.67455	-1.57307	-0.961142	-0.115661	0.999997	0.0175948	0.947901	4.31294e-06	0.010487	0.185852	0.991646
TRITD0Uv1G003730	.	Serine/threonine-protein kinase	chrUn	7599170	0.0329066	-0.148861	0.0749939	-0.492742	-0.301753	.	-0.0030912	1	1	1	1	1	NA	1
TRITD0Uv1G003740	.	Zinc finger CCCH domain protein	chrUn	7614420	-0.0867567	-0.0947601	0.872581	-1.33484	-0.26597	-0.273359	0.691334	0.999997	0.83242	0.0434583	3.47615e-05	0.522737	0.938891	0.239698
TRITD0Uv1G003750	.	P-loop containing nucleoside triphosphate hydrolases superfamily protein	chrUn	7629998	0.020031	-2.47248	-0.162969	-1.72048	-1.64335	0.0035885	0.227229	1	0.0423314	0.950301	0.273224	0.218173	0.99943	0.983761
TRITD0Uv1G003780	.	Arginine decarboxylase	chrUn	7680907	-0.250581	-1.37414	0.346186	-2.5045	-1.77203	-0.0785087	-0.00228554	1	1	0.859696	1	1	1	1
TRITD0Uv1G003860	3	Cytochrome P450	chrUn	7759692	0.0330467	-1.74872	1.36393	-5.829	-1.7673	-0.600428	1.21405	0.999997	0.000573621	0.0887042	6.77372e-11	0.000782694	0.67823	0.157934
TRITD0Uv1G003870	2	Disease resistance protein RPM1	chrUn	7774299	0.0560939	-0.158082	0.292764	-0.690485	-0.482283	-0.180859	-0.0220943	0.999997	0.776177	0.824445	0.104281	0.470404	0.967772	0.998568
TRITD0Uv1G003920	3	50S ribosomal protein L22	chrUn	7936557	0.0177411	0.812009	-0.133429	1.09769	0.9221	0.113621	-0.0241319	0.999997	0.15416	0.922429	0.0293676	0.112992	0.976031	0.998286
TRITD0Uv1G003950	1	lysine ketoglutarate reductase trans-splicing protein (DUF707)	chrUn	7995026	-0.138744	-0.909319	-0.414883	-1.18736	-1.03642	-0.622234	-0.520097	0.999997	0.0225003	0.676556	0.000994292	0.0122018	0.550037	0.66297
TRITD0Uv1G004000	.	Benzyl alcohol O-benzoyltransferase	chrUn	8143630	-0.296045	-1.01258	0.669238	-2.56708	-0.891886	-0.266626	0.791501	0.999997	0.301487	0.659131	0.0055374	0.329905	0.959592	0.585939
TRITD0Uv1G004010	.	Leucine--tRNA ligase	chrUn	8175867	-0.176349	-0.430557	.	0.339998	-0.0365978	0.130867	0.0808888	1	1	NA	1	1	1	1
TRITD0Uv1G004090	.	NBS-LRR disease resistance protein, putative, expressed	chrUn	8348101	-0.291871	-1.61121	-0.328272	-1.00463	-3.10707	0.000540115	-0.576787	0.999997	0.198957	0.888521	0.485477	0.0100617	0.999973	0.650063
TRITD0Uv1G004100	3	Ubiquitin-protein ligase, putative	chrUn	8352724	-0.0274148	0.236944	-0.358639	0.696615	0.610683	0.0778547	0.0113686	0.999997	0.67839	0.45487	0.0989209	0.228234	0.980009	0.998568
TRITD0Uv1G004130	3	Kinase family protein	chrUn	8478762	-0.142316	0.00788	-0.25511	0.230733	-0.0750591	-0.0450972	-0.335732	0.999997	0.986811	0.521271	0.486889	0.877872	0.987485	0.432664
TRITD0Uv1G004140	11	DUF868 family protein (DUF868)	chrUn	8486630	-0.499796	-0.24472	-0.496395	-0.130685	0.0304474	-0.37829	-0.227609	0.877163	0.765246	0.631868	0.86224	0.979142	0.90238	0.975967
TRITD0Uv1G004150	.	HIT zinc finger and PAPA-1-like domain-containing protein	chrUn	8487185	-0.196385	-1.06929	-0.672206	-0.750938	-0.850033	-0.296298	-0.478884	1	0.496288	0.657305	0.652089	0.605196	0.951054	0.890912
TRITD0Uv1G004160	.	Ankyrin repeat protein family-like protein	chrUn	8515709	0.0682965	0.559573	0.360577	-0.492742	0.0838808	.	0.146024	1	0.748539	1	1	1	NA	1
TRITD0Uv1G004210	.	disease resistance protein (TIR-NBS-LRR class)	chrUn	8568574	0.0645776	0.475472	0.281844	0.255778	.	0.0727343	.	1	1	1	1	NA	1	NA
TRITD0Uv1G004330	.	Protoheme IX farnesyltransferase, mitochondrial	chrUn	8720618	-0.0700395	-0.410953	-0.520665	-1.0034	-0.236131	-0.549755	-0.404481	1	0.817807	0.776946	0.5242	0.900625	0.805703	0.93683
TRITD0Uv1G004340	.	Retrovirus-related Pol polyprotein LINE-1	chrUn	8723845	0.086491	-0.73301	-0.16419	-0.213513	-0.896731	0.0399042	-0.207723	1	0.656446	0.94273	0.905074	0.576096	0.994211	1
TRITD0Uv1G004350	.	DNA-(apurinic or apyrimidinic site) lyase	chrUn	8725638	.	-0.849166	.	-0.931299	-0.83502	.	.	NA	1	NA	1	1	NA	NA
TRITD0Uv1G004360	.	Protoheme IX farnesyltransferase, mitochondrial	chrUn	8728790	-0.0841077	0.302071	-0.169382	0.436251	.	-0.0520215	-0.17475	1	1	1	1	NA	1	1
TRITD0Uv1G004370	2	MORC family CW-type zinc finger protein 4	chrUn	8731064	0.0822448	0.247093	-0.0559565	0.430321	0.24439	0.108158	-0.0622759	0.999997	0.463384	0.953865	0.0727061	0.342742	0.959592	0.987768
TRITD0Uv1G004590	.	Phenolphthiocerol synthesis polyketide synthase type I Pks15/1	chrUn	9107042	-0.134803	1.20978	1.19965	-0.646054	0.177124	-0.39304	0.26388	0.999997	0.00267746	0.0187094	0.219712	0.81411	0.919644	0.964976
TRITD0Uv1G004640	.	transmembrane protein, putative (DUF594)	chrUn	9296835	0.0659172	-2.2241	0.241802	-3.65657	-3.4567	-0.236094	-0.220595	0.999997	0.0291768	0.924739	1.15076e-08	3.02265e-10	0.96684	0.987373
TRITD0Uv1G004710	.	Phox (PX) domain-containing protein	chrUn	9437484	0.302694	1.95612	-0.578089	3.1997	2.62543	-0.702148	-0.835703	1	0.15768	0.743877	0.0195734	0.039023	0.706451	0.565842
TRITD0Uv1G004720	.	Phox (PX) domain-containing protein	chrUn	9447505	0.194877	1.43275	-0.123422	2.12186	1.8829	-0.16892	-0.133957	1	0.310316	0.964966	0.166349	0.173999	0.975921	0.993137
TRITD0Uv1G004760	.	high mobility group B4	chrUn	9543565	0.0660409	0.20714	-0.784979	-0.35559	-0.278165	-0.597015	-0.829037	1	1	0.537704	1	1	0.670534	0.457084
TRITD0Uv1G004780	.	Zinc finger family protein	chrUn	9582494	.	.	-0.225632	.	.	-0.126705	-0.185522	NA	NA	1	NA	NA	1	1
TRITD0Uv1G004800	2	Glucose-6-phosphate isomerase	chrUn	9604755	0.520436	0.965115	0.00687694	0.901984	0.953507	-0.0805112	-0.0159727	0.521383	0.0149828	0.995703	0.00111183	0.000743612	0.967822	0.997937
TRITD0Uv1G004820	18	RNA binding protein	chrUn	9613748	0.518253	3.83928	-0.13629	5.55309	5.33316	0.39278	0.334968	0.513151	6.09654e-05	0.962239	1.15394e-34	5.3209e-30	0.794849	0.841416
TRITD0Uv1G004860	.	Ankyrin repeat protein-like	chrUn	9679823	0.270245	-1.77622	-0.798086	-0.566483	-4.35873	0.109897	-2.1969	0.999997	0.00464635	0.472075	0.482412	5.85728e-08	0.987659	0.000295757
TRITD0Uv1G004870	.	Disease resistance protein RPM1	chrUn	9703667	.	-1.1804	.	-1.40816	-1.0436	.	.	NA	0.397976	NA	1	1	NA	NA
TRITD0Uv1G004920	.	TTF-type zinc finger protein with HAT dimerisation domain	chrUn	9861208	0.105216	0.841419	0.213745	.	.	-0.0785757	-0.0566409	1	1	1	NA	NA	1	1
TRITD0Uv1G004930	.	zinc finger MYM-type-like protein	chrUn	9861682	0.0641773	0.60378	-0.13484	.	.	-0.278914	-0.382138	1	1	0.950738	NA	NA	1	1
TRITD0Uv1G004940	.	zinc finger MYM-type-like protein	chrUn	9862596	0.0757281	0.6579	0.0636055	1.45891	1.72806	0.0655502	0.390532	1	1	0.979381	1	1	1	0.939131
TRITD0Uv1G004980	25	NAD-dependent protein deacylase	chrUn	10140442	-0.129493	-0.155189	0.021238	-0.190837	-0.284706	-0.0229126	-0.108121	0.999997	0.750861	0.987591	0.642636	0.577091	0.995434	0.988866
TRITD0Uv1G004990	.	Retrotransposon, putative, centromere-specific	chrUn	10150443	.	.	.	.	2.96016	.	1.41056	NA	NA	NA	NA	0.0143816	NA	0.0544229
TRITD0Uv1G005310	3	Chaperone protein DNAj, putative	chrUn	11116636	0.145367	0.481632	0.0369469	0.569626	0.336223	0.106404	-0.105066	0.999997	0.100399	0.971696	0.0342428	0.374237	0.967107	0.984234
TRITD0Uv1G005320	.	Chaperone protein DnaJ	chrUn	11117726	0.539814	0.40441	0.346954	0.325636	0.113655	0.216178	0.0854967	0.824907	0.645772	0.829088	0.729592	0.921253	0.966972	0.995064
TRITD0Uv1G005330	.	HhH-GPD base excision DNA repair family protein	chrUn	11118772	0.254423	0.389388	0.151406	0.374626	0.497926	0.0944412	0.221984	0.999997	0.742191	0.953865	0.756151	0.677914	0.989676	0.987027
TRITD0Uv1G005340	.	Chaperone SurA	chrUn	11119227	0.190299	0.243648	0.421645	-0.285359	0.307027	0.0194937	0.472047	0.999997	0.848849	0.83301	0.819925	0.787269	0.998551	0.893433
TRITD0Uv1G005700	3	Amino acid permease	chrUn	11831465	0.730712	0.0994298	1.44802	-1.39645	-0.545991	0.0339323	0.798709	0.216453	0.874392	1.92851e-05	1.74701e-05	0.313997	0.994117	0.145791
TRITD0Uv1G005930	.	AT hook motif-containing protein, putative	chrUn	12412779	0.0478602	2.24481	0.242512	1.89424	1.96095	-0.168179	0.0409241	1	0.0988473	0.925601	1	0.155181	0.976154	0.998286
TRITD0Uv1G005960	.	Chromatin structure-remodeling complex subunit SFH1	chrUn	12452888	0.0105439	0.529596	-0.0315292	0.112915	0.193942	-0.431045	-0.350418	0.999997	0.221987	0.982651	0.814786	0.717764	0.650232	0.742708
TRITD0Uv1G005970	.	Retrotransposon protein, putative, Ty3-gypsy subclass	chrUn	12454832	-0.00637721	-0.0952548	-0.0662475	-0.492742	0.0108745	-0.0797047	-0.0176609	1	1	1	1	1	1	1
TRITD0Uv1G006090	29	Dihydrolipoamide acetyltransferase component of pyruvate dehydrogenase complex	chrUn	12653860	0.0711472	0.0297222	-0.114172	0.23714	0.233923	0.0662067	0.0789584	0.999997	0.957494	0.931823	0.576138	0.667934	0.989098	0.99335
TRITD0Uv1G006150	1	Plant invertase/pectin methylesterase inhibitor superfamily	chrUn	13034027	0.0252994	-5.0728	0.463132	-5.04103	-5.53589	0.368767	0.113929	1	3.50592e-18	0.812125	2.34081e-17	5.82685e-18	0.930684	1
TRITD0Uv1G006160	3	Leucine-rich receptor-like protein kinase family protein	chrUn	13035199	-0.245152	-0.761924	0.632029	-1.47125	-0.585669	-0.0615427	0.780072	0.999997	0.0388539	0.0667488	6.09447e-06	0.185857	0.988051	0.0325339
TRITD0Uv1G006260	2	Formin-like protein	chrUn	13505701	0.640837	1.07813	0.383302	1.80149	0.54111	0.708263	-0.442093	0.546212	0.487639	0.789059	0.130548	0.741887	0.292462	0.896087
TRITD0Uv1G006280	.	cytochrome P450, family 79, subfamily B, polypeptide 2	chrUn	13581433	.	-0.557226	-0.0181453	-0.317368	-0.462603	0.0308475	-0.00317379	NA	1	1	1	1	1	1
TRITD0Uv1G006290	3	F-box family protein	chrUn	13588228	0.240977	0.546772	0.24872	0.609942	0.214755	0.283779	-0.0723128	0.999997	0.199588	0.753016	0.116785	0.707983	0.887265	0.993015
TRITD0Uv1G006320	.	Restriction endonuclease, type II-like superfamily protein	chrUn	13654478	0.0659481	2.29868	-0.177475	4.30263	.	-0.109512	-2.23089	0.999997	0.0887917	0.949311	0.000320983	NA	0.987197	0.000251459
TRITD0Uv1G006330	1	Glutathione S-transferase	chrUn	13660889	-0.303444	0.520096	-0.105041	0.389394	0.366993	-0.237001	-0.250068	0.931376	0.247021	0.92307	0.382357	0.505414	0.922159	0.893261
TRITD0Uv1G006340	.	GPI transamidase component PIG-S	chrUn	13664781	-0.0730308	-0.166177	0.429833	0.406205	-0.0365997	0.620299	0.371005	0.999997	0.895426	0.830004	0.721069	0.984321	0.796308	0.952794
TRITD0Uv1G006350	1	11S globulin seed storage protein 2	chrUn	13677610	0.718862	-1.3903	-0.59626	-1.24434	-0.700166	-0.477939	0.0148403	0.245259	0.153669	0.697242	0.0044555	0.221919	0.664854	0.998752
TRITD0Uv1G006400	.	Tyrosine recombinase XerC	chrUn	13836727	0.0588869	0.0663947	0.101038	0.388026	-0.442711	0.193305	-0.142779	1	0.975207	0.969146	0.826232	1	0.968861	1
TRITD0Uv1G006410	.	Senescence-associated protein, putative	chrUn	13841388	0.042946	0.272243	1.17456	-0.272129	0.531799	0.546024	1.29019	0.999997	0.783832	0.181287	0.79744	0.565461	0.85978	0.0989422
TRITD0Uv1G006430	.	Senescence-associated protein, putative	chrUn	13875253	.	-0.0619534	-0.0177431	.	.	.	.	NA	1	1	NA	NA	NA	NA
TRITD0Uv1G006440	.	ATP synthase gamma chain	chrUn	13876292	-0.101275	-0.396676	0.112265	-0.540712	-0.434564	.	.	1	1	1	1	1	NA	NA
TRITD0Uv1G006470	.	P-loop containing nucleoside triphosphate hydrolases superfamily protein	chrUn	13889910	0.0874251	0.0579295	0.321179	-0.815793	-0.306213	-0.00292069	0.0908749	1	1	1	1	1	1	1
TRITD0Uv1G006480	.	lectin protein kinase family protein	chrUn	13891362	-0.299668	-0.455886	0.182	-0.745156	0.21546	-0.0313711	0.670986	0.999997	0.682473	0.944374	0.548578	0.862877	0.996968	0.716942
TRITD0Uv1G006490	.	Senescence-associated protein, putative	chrUn	13902318	-0.0452653	-0.61384	1.37297	-2.82214	-0.308625	-0.138613	1.6398	0.999997	0.471036	0.0824824	6.08225e-05	0.718825	0.984189	0.0082096
TRITD0Uv1G006500	.	ATP synthase gamma chain	chrUn	13903357	-0.0102373	-0.167667	0.494189	-1.88261	0.208562	-0.00292069	0.673889	1	0.930027	1	0.212139	0.910661	1	1
TRITD0Uv1G006510	.	Pentatricopeptide repeat-containing protein	chrUn	13994762	-0.00927892	0.341479	0.204612	0.998437	0.354163	0.397573	0.20109	1	0.857486	0.928662	0.543559	0.854273	0.919644	1
TRITD0Uv1G006520	.	Pentatricopeptide repeat-containing protein	chrUn	13995380	-0.0536518	0.926786	-0.191082	0.813394	0.844849	-0.254012	-0.22606	0.999997	0.402396	0.937627	0.473314	0.481535	0.961745	0.984841
TRITD0Uv1G006550	.	Senescence-associated protein, putative	chrUn	14080239	-0.0424064	0.415208	0.292944	-0.492742	0.47498	.	0.215307	1	1	1	1	1	NA	1
TRITD0Uv1G006560	.	DNA-directed RNA polymerase subunit	chrUn	14132444	-0.12221	-0.388211	-0.376578	0.618788	0.584683	0.0634084	0.116772	1	1	1	0.717973	0.736825	0.991876	0.994152
TRITD0Uv1G006570	.	Nucleotide-diphospho-sugar transferase family protein	chrUn	14133722	0.150727	-0.793125	0.000995969	-1.89542	-0.629406	-0.141402	-0.00788305	1	0.629238	0.999518	0.215642	0.71784	1	0.999714
TRITD0Uv1G006580	.	Glutamate-1-semialdehyde 2,1-aminomutase	chrUn	14181921	.	.	.	.	0.321488	.	0.106252	NA	NA	NA	NA	1	NA	1
TRITD0Uv1G006590	.	P-loop containing nucleoside triphosphate hydrolases superfamily protein	chrUn	14183451	0.0571823	0.200205	0.156764	-0.492742	0.922913	.	0.49959	1	1	1	1	0.568041	NA	1
TRITD0Uv1G006600	.	lectin protein kinase family protein	chrUn	14225928	0.037786	-0.0677471	0.141224	-2.33286	0.660865	-0.637037	0.613369	0.999997	0.964772	0.960742	0.0705901	0.562697	0.678194	0.802482
TRITD0Uv1G006620	.	ATP synthase gamma chain	chrUn	14227549	-0.0538585	.	.	.	.	.	.	1	NA	NA	NA	NA	NA	NA
TRITD0Uv1G006630	.	Senescence-associated protein, putative	chrUn	14228690	-0.0963619	-0.123292	0.187115	-0.931518	0.188362	-0.531268	0.470648	0.999997	0.82531	0.870401	0.0572146	0.763549	0.708692	0.633777
TRITD0Uv1G006640	.	NADH-quinone oxidoreductase subunit C	chrUn	14235191	-0.192462	-0.0619534	-0.0860565	.	0.160633	-0.0785757	0.00801045	1	1	1	NA	1	1	1
TRITD0Uv1G006650	.	lectin protein kinase family protein	chrUn	14244116	-0.050491	-0.402145	0.248794	-0.831892	-0.616204	0.0410165	0.0665253	1	0.827312	1	1	1	1	1
TRITD0Uv1G006660	.	cAMP-regulated phosphoprotein 21	chrUn	14253465	-0.0156837	0.780973	0.0470574	-0.147917	0.732165	-0.2884	0.0213266	0.999997	0.58304	0.987547	0.938273	0.617549	0.948027	0.999037
TRITD0Uv1G006670	37	ATP synthase gamma chain	chrUn	14255062	0.0289455	0.277782	0.985876	-0.341497	0.711392	-0.018097	1.62028	0.999997	0.885429	0.000343671	0.86758	0.674542	0.997715	6.2408e-06
TRITD0Uv1G006680	.	ATP synthase gamma chain	chrUn	14281447	0.0921169	0.158526	0.68469	-1.66855	-0.0874296	-0.00338746	0.728483	1	0.936062	0.596588	0.256803	0.96356	1	1
TRITD0Uv1G006720	.	Methyl-CpG-binding domain protein 4	chrUn	14595191	-0.0268641	0.704004	-0.383123	0.764145	1.17621	-0.245077	-0.132958	1	0.681288	0.84825	1	0.444647	0.953179	0.991948
TRITD0Uv1G006840	26	Protein CHUP1, chloroplastic	chrUn	14979501	-0.0774628	-0.481993	-0.196928	-0.667366	-0.165141	-0.342825	0.109703	0.999997	0.639804	0.890166	0.478902	0.90188	0.918104	0.991948
TRITD0Uv1G006850	2	Elongator complex protein 2	chrUn	14983291	0.172365	0.692062	0.179102	0.859787	0.634987	0.312876	0.121505	0.999997	0.106494	0.855781	0.0279268	0.192647	0.851342	0.985618
TRITD0Uv1G007000	.	Pyruvate kinase	chrUn	15490309	-0.0507359	-0.686983	0.112265	-1.01244	-0.845915	.	.	1	1	1	1	1	NA	NA
TRITD0Uv1G007040	7	Transmembrane protein, putative	chrUn	15625581	0.23494	-2.0435	-0.821222	-1.12845	-0.528726	-0.168192	0.120311	0.999997	0.00315097	0.521483	0.135768	0.670655	0.978695	0.994318
TRITD0Uv1G007070	.	Glycosyltransferase	chrUn	15637463	0.0953516	0.410778	0.259055	-0.24459	-0.172162	-0.00298065	-0.00317379	1	1	1	1	1	1	1
TRITD0Uv1G007160	12	Serine/threonine-protein kinase ATM	chrUn	15790816	0.0669787	-0.0595773	0.0397261	-0.108464	-0.0125839	-0.0202952	0.0836894	0.999997	0.893329	0.962048	0.752954	0.980314	0.992911	0.977625
TRITD0Uv1G007850	3	NAC domain protein,	chrUn	18048514	-0.120797	-0.244242	-0.316106	-0.139065	-0.2785	-0.219715	-0.35	0.999997	0.488634	0.55419	0.691246	0.409255	0.919644	0.577431
TRITD0Uv1G007940	.	Insertion element IS2 uncharacterized 164 kDa protein	chrUn	18391005	-0.0261563	0.355674	-0.0814929	0.668239	0.710743	-0.00618693	0.017798	1	0.853029	0.970806	0.716488	0.670231	0.99912	0.999221
TRITD0Uv1G007950	.	Glycosyltransferase	chrUn	18399786	0.475958	0.0776809	0.537525	-0.281321	0.0252205	0.181749	0.477029	0.811646	0.919224	0.553232	0.661184	0.976965	0.968922	0.75473
TRITD0Uv1G008100	4	Dentin sialophosphoprotein, putative	chrUn	19161005	0.0919441	-0.29005	-0.201702	-0.259206	-0.18685	-0.179162	-0.103643	0.999997	0.239636	0.750775	0.295317	0.509357	0.938466	0.981526
TRITD0Uv1G008400	.	Ankyrin repeat-containing protein	chrUn	19771430	-0.0160859	0.502617	0.183878	.	.	.	.	1	1	1	NA	NA	NA	NA
TRITD0Uv1G008510	1	MYB transcription factor	chrUn	19913822	-0.448652	-2.20127	-0.74777	-2.67479	-2.02375	-0.903207	-0.590047	0.905244	0.000632455	0.512072	2.63165e-05	0.00231636	0.398065	0.777552
TRITD0Uv1G008520	1	MYB transcription factor	chrUn	19925559	-0.144535	-3.34011	-1.25534	-3.87357	-3.22614	-1.20921	-1.11385	0.999997	3.57566e-06	1	7.32591e-08	7.93588e-06	1	1
TRITD0Uv1G008720	4	U-box domain-containing family protein	chrUn	20442816	0.0911228	0.253651	0.278967	0.331342	0.671123	0.318462	0.664902	0.999997	0.719483	0.798273	0.593106	0.284686	0.913741	0.311868
TRITD0Uv1G008730	1	Disease resistance protein (NBS-LRR class) family	chrUn	20524004	-0.255525	-1.96471	-0.230853	-2.45961	-2.50839	-0.301828	-0.438671	0.999997	0.0194428	0.928871	0.00490512	0.0142366	0.948027	0.902219
TRITD0Uv1G008750	.	Cycling DOF factor-like 1	chrUn	20627260	.	.	-0.149854	.	.	-0.0802442	-0.104549	NA	NA	1	NA	NA	1	1
TRITD0Uv1G008760	.	p-loop containing nucleoside triphosphate hydrolases superfamily protein isoform 3	chrUn	20720162	0.346361	2.44909	0.528267	1.97167	2.24483	0.0578151	0.354279	0.999997	1.02466e-07	0.577648	6.31467e-05	1.57756e-05	0.991876	0.912909
TRITD0Uv1G008790	27	Serine/Threonine-kinase pakA-like protein	chrUn	20946150	0.00586797	0.563463	0.507918	-0.336305	0.419974	-0.376742	0.365301	0.999997	0.0576654	0.0508375	0.331344	0.168232	0.605556	0.266286
TRITD0Uv1G008800	.	GeBP-type transcription factor	chrUn	20952786	0.457052	1.85742	0.744152	1.23249	1.65557	0.172258	0.558114	0.828384	0.000261214	0.444125	0.0490118	0.00628758	0.975576	0.786537
TRITD0Uv1G008860	.	Chromosomal replication initiator protein DnaA	chrUn	21111005	-0.0917592	-0.432176	0.290413	-1.37339	-1.02814	.	.	1	0.816869	1	1	1	NA	NA
TRITD0Uv1G008870	.	Serine hydroxymethyltransferase	chrUn	21123750	-0.00394387	-0.277338	.	-0.492742	-0.118532	.	0.106252	1	1	NA	1	1	NA	1
TRITD0Uv1G008990	24	Disease resistance protein (NBS-LRR class) family	chrUn	21470993	0.073092	0.616451	0.0554944	1.12662	0.168947	0.497883	-0.342436	0.999997	0.200569	0.972521	0.000328296	0.828806	0.50599	0.893344
TRITD0Uv1G009060	6	Glucose-1-phosphate adenylyltransferase	chrUn	22044035	0.0933222	-0.116384	-6.90608	7.52894	-0.0537489	-0.240323	-6.48786	1	0.955609	1.67433e-69	1.45432e-34	1	0.816226	1.51964e-66
TRITD0Uv1G009090	.	D-amino acid dehydrogenase	chrUn	22227434	.	.	-0.326993	1.01156	.	-0.00386892	-0.273134	NA	NA	1	1	NA	1	1
TRITD0Uv1G009150	11	Flavonoid 3'-hydroxylase	chrUn	22340325	-0.163449	-0.490278	-0.153816	0.176128	-2.25144	0.331667	-1.5564	0.999997	0.689917	0.954596	0.871319	0.00163095	0.94444	0.0104352
TRITD0Uv1G009180	23	TATA-binding protein associated factor-like protein	chrUn	22381332	0.107614	-0.0978597	-0.0421257	0.0530593	0.0975366	0.0936992	0.145548	0.999997	0.779305	0.963558	0.824678	0.795165	0.950067	0.929256
TRITD0Uv1G009190	6	ATP-dependent zinc metalloprotease FTSH protein	chrUn	22396678	0.0692844	-0.0025528	-0.112328	0.172766	-0.00120327	0.0474226	-0.112304	0.999997	0.994145	0.851042	0.456049	0.997801	0.985465	0.955499
TRITD0Uv1G009210	.	Cytochrome P450 family protein, expressed	chrUn	22409636	.	.	.	2.54293	.	0.57112	.	NA	NA	NA	0.0868801	NA	0.717028	NA
TRITD0Uv1G009350	.	Homeobox-leucine zipper protein HOX28	chrUn	22990947	.	-0.0619534	-4.55849	5.48973	.	-0.438471	-4.23531	NA	1	5.8439e-19	3.40074e-09	NA	0.852759	6.71485e-18
TRITD0Uv1G009510	24	Amino acid transporter family protein	chrUn	23506886	0.224342	0.830991	0.474636	1.78357	0.863008	0.78842	0.560102	0.999997	1	0.811713	0.258083	0.587257	0.504247	0.850519
TRITD0Uv1G009570	8	Pumilio-like protein	chrUn	23553377	0.248708	0.607461	-0.108213	1.16481	0.757592	0.432295	0.0570538	0.999997	0.519734	0.920882	0.136209	0.44254	0.38358	0.995064
TRITD0Uv1G009580	4	Heat shock 70 kDa protein, mitochondrial	chrUn	23585116	-0.341886	1.098	0.38565	1.30687	0.573112	0.527472	-0.10729	0.970489	0.0021442	0.593635	0.0014565	0.245961	0.657847	0.990854
TRITD0Uv1G009590	.	Sulfite oxidase, mitochondrial	chrUn	23587025	-0.0037268	-0.369384	.	-0.492742	0.436116	.	0.230991	1	1	NA	1	1	NA	1
TRITD0Uv1G009600	.	Tetratricopeptide repeat (TPR)-like superfamily protein	chrUn	23588079	0.0117739	0.0756308	0.112265	0.615047	.	0.132962	.	1	1	1	1	NA	1	NA
TRITD0Uv1G009610	.	UBX domain-containing protein	chrUn	23589494	-0.0509613	0.292582	0.248794	0.678058	-0.361552	0.273663	.	1	1	1	1	1	1	NA
TRITD0Uv1G009630	.	Transposon protein, putative, CACTA, En/Spm sub-class, expressed	chrUn	23612663	0.165699	1.55667	0.666279	.	0.740767	.	0.249781	1	1	1	NA	1	NA	1
TRITD0Uv1G009680	3	Alpha/beta-Hydrolases superfamily protein	chrUn	23707086	0.429501	0.0290111	0.291613	-2.06403	-0.408267	-1.29071	-0.0900162	0.963977	0.980285	0.872701	0.00224836	0.631528	0.0297288	0.994318
TRITD0Uv1G009690	.	Glutamyl-tRNA (Gln) amidotransferase subunit A	chrUn	23713750	0.202053	0.216821	0.767909	-1.24205	-0.442261	.	0.363249	1	0.912656	0.448461	0.460952	0.811898	NA	1
TRITD0Uv1G009720	.	Serpin	chrUn	23759579	.	.	.	1.30665	.	0.259099	.	NA	NA	NA	1	NA	1	NA
TRITD0Uv1G009730	18	F-box family protein	chrUn	23771119	0.0836534	0.0231403	-0.912418	1.07492	1.04981	0.100638	0.0957103	0.999997	0.969482	0.000235941	0.00027502	0.000983928	0.966972	0.983272
TRITD0Uv1G009750	4	Maternal effect embryo arrest protein	chrUn	23842920	-0.10459	-1.61059	-2.52188	0.503155	0.75438	-0.839041	-0.746732	0.999997	0.083907	2.05096e-05	0.579456	0.409552	0.496795	0.605568
TRITD0Uv1G009770	4	Indole-3-acetic acid-amido synthetase GH33	chrUn	23884618	-0.0533179	0.989663	0.115457	1.2946	0.960511	0.319848	0.0968711	0.999997	0.277683	0.955112	0.125536	0.315279	0.94056	0.994152
TRITD0Uv1G009780	.	Alpha/beta-hydrolase superfamily protein	chrUn	23893685	0.139277	-1.93972	1.09395	-4.46779	-3.78904	-0.821078	-0.48313	0.999997	0.00241854	0.137389	1.9365e-14	9.32408e-11	0.498342	0.866496
TRITD0Uv1G009790	14	NAD(P)-binding Rossmann-fold superfamily protein	chrUn	23901291	0.236363	0.633109	0.0275987	0.623291	0.701554	0.00635381	0.0931726	0.999997	0.0868712	0.982779	0.111194	0.076607	0.999047	0.989603
TRITD0Uv1G009800	5	Nicotianamine synthase	chrUn	23907012	0.0823672	-0.105413	-0.0239214	-0.0426897	-0.214594	0.0242516	-0.129582	0.999997	0.848894	0.986531	0.933116	0.658408	0.995434	0.981664
TRITD0Uv1G009810	.	Chitinase	chrUn	23914109	-0.245392	-2.74493	-3.13128	0.468034	1.57757	-0.471192	0.220702	1	0.0252481	1.01131e-07	0.760124	0.0850472	0.909299	0.978554
TRITD0Uv1G009840	.	Transposon Ty3-I Gag-Pol polyprotein	chrUn	23920485	0.00183958	0.313355	0.00833782	1.46101	0.740767	0.239583	0.227619	1	1	1	1	1	1	1
TRITD0Uv1G009860	33	Chaperone protein htpG family protein	chrUn	23933087	-0.778895	-2.58063	-0.896587	-2.43205	-3.15025	-0.661363	-1.31165	0.262479	0.000383759	0.411966	3.02435e-05	1.00438e-07	0.71296	0.0646859
TRITD0Uv1G009870	.	Alpha-1,6-mannosyl-glycoprotein 2-beta-N-acetylglucosaminyltransferase	chrUn	23939275	-0.0247918	0.658282	0.02929	0.715174	0.803327	0.0539611	0.165367	0.999997	0.417763	0.988529	0.344797	0.341214	0.992472	0.987715
TRITD0Uv1G009920	2	ATP sulfurylase (Sulfate adenylyltransferase)	chrUn	24093753	0.308299	0.426517	0.098634	0.282993	0.303526	-0.0502515	-0.0154936	0.894275	0.138718	0.926298	0.28945	0.56923	0.989263	0.998568
TRITD0Uv1G009930	.	Enoyl-CoA hydratase/isomerase family	chrUn	24098607	0.0409841	0.067505	-0.223579	1.04393	0.606163	0.371397	0.161256	0.999997	0.965363	0.930215	0.269738	0.635748	0.939378	0.991189
TRITD0Uv1G009940	18	Zinc finger (Ran-binding) family protein	chrUn	24098889	0.0210761	0.177669	-0.341643	0.54419	0.446002	0.00298305	-0.0775648	0.999997	0.604424	0.37331	0.0131982	0.149715	0.999173	0.989603
TRITD0Uv1G009950	3	Carbohydrate esterase, putative (DUF303)	chrUn	24104883	-0.0507687	-0.196748	-0.237239	0.0422713	0.0856763	-0.0185315	0.0336259	0.999997	0.653584	0.788795	0.932393	0.881523	0.997027	0.997199
TRITD0Uv1G010000	.	P-loop containing nucleoside triphosphate hydrolases superfamily protein	chrUn	24294137	.	.	-0.221095	.	1.80566	-0.121514	0.531257	NA	NA	1	NA	0.19543	1	0.843721
TRITD0Uv1G010010	.	Acylphosphatase	chrUn	24296996	0.3423	1.16057	2.29124	-2.68554	-2.2142	.	.	0.999997	0.227846	0.000661923	0.0668415	0.0992038	NA	NA
TRITD0Uv1G010180	.	Retrovirus-related Pol polyprotein LINE-1	chrUn	24675921	0.0442955	0.434613	0.0757744	0.431802	0.609632	-0.00338746	0.16696	1	1	1	1	1	1	1
TRITD0Uv1G010190	14	60 kDa chaperonin	chrUn	24690469	0.553695	1.353	0.477324	1.08455	1.19603	0.195421	0.332217	0.508808	0.0167905	0.708405	0.0677038	0.0503048	0.968861	0.938402
TRITD0Uv1G010220	.	Translation initiation factor IF-2	chrUn	24743402	-0.00820718	1.18402	0.493298	0.781625	0.120784	0.134089	-0.110919	1	0.41719	0.796379	0.649487	1	1	1
TRITD0Uv1G010250	.		chrUn	24800156	-0.0998335	0.515483	0.18636	0.923047	0.321488	0.159317	0.0665253	1	1	1	1	1	1	1
TRITD0Uv1G010260	.	Sulfotransferase	chrUn	24804867	-0.00437099	-1.14799	-0.709205	-2.44398	-0.979358	-0.770909	-0.554489	1	0.396137	0.640977	0.0848589	0.493947	0.47461	0.855384
TRITD0Uv1G010270	2	Acidic leucine-rich nuclear phosphoprotein 32 family B protein	chrUn	24825371	0.37217	-0.312381	0.656836	-1.35044	-0.566782	-0.325863	0.346031	0.937351	0.66313	0.239345	0.00254931	0.519333	0.827295	0.925715
TRITD0Uv1G010330	1	Peptidylprolyl isomerase	chrUn	24957421	-0.0148936	0.263945	0.256026	0.354849	0.162114	0.329717	0.152786	0.999997	0.309657	0.313898	0.125084	0.619918	0.301897	0.890804
TRITD0Uv1G010340	.	Retrovirus-related Pol polyprotein LINE-1	chrUn	24961747	0.042954	0.555283	0.136466	0.964275	0.633946	0.177266	0.115627	1	0.753171	0.957793	0.564885	0.716718	0.973033	0.994152
TRITD0Uv1G010360	.	Dirigent protein	chrUn	25031555	-0.0299908	-0.287573	-0.126366	2.2402	-0.563815	0.836738	-0.189149	1	1	1	0.115937	1	1	1
TRITD0Uv1G010370	.	Dirigent protein	chrUn	25058137	.	-0.646588	.	1.87268	-0.563815	0.791524	.	NA	1	NA	0.203547	1	0.367859	NA
TRITD0Uv1G010390	.	Dirigent protein	chrUn	25080115	.	-0.860701	-0.324213	-1.07935	-0.757759	-0.187672	-0.264638	NA	0.525244	0.772795	0.477557	0.568063	0.935897	0.905407
TRITD0Uv1G010460	.	F-box family protein	chrUn	25156057	0.0209237	0.031739	-0.802213	0.127898	1.06867	-0.689953	0.205451	0.999997	0.956278	0.00556859	0.792402	0.00057283	0.0794663	0.901303
TRITD0Uv1G010520	.	ABC subfamily C transporter	chrUn	25183156	-0.0958735	-0.750482	-0.35684	0.0700173	-0.411164	-0.0387169	-0.169124	1	0.652583	0.844954	0.971279	1	0.994498	1
TRITD0Uv1G010530	1	Sulfotransferase	chrUn	25211965	-0.048195	-2.87056	-0.730257	-3.4386	-2.99628	-0.78429	-0.787132	0.999997	0.00362832	0.619787	0.000113172	0.00124308	1	1
TRITD0Uv1G010800	.	Protein transport protein Sec61 subunit gamma	chrUn	25520805	-0.0037268	-0.266283	.	-0.264561	-0.198768	.	.	1	1	NA	1	1	NA	NA
TRITD0Uv1G010870	.	Polynucleotidyl transferase, ribonuclease H-like superfamily protein	chrUn	25889460	0.0352993	0.9874	-0.0570147	0.348611	0.909043	-0.392104	-0.0434899	0.999997	0.464977	0.983737	0.844998	0.541394	0.935675	0.998286
TRITD0Uv1G010890	1	Asparagine-tRNA ligase	chrUn	25893775	0.00800825	0.647208	0.48211	0.277682	0.540997	0.104043	0.369675	0.999997	0.027394	0.108339	0.381125	0.153393	0.966901	0.550079
TRITD0Uv1G010900	.	ATP binding microtubule motor family protein	chrUn	25897898	0.177317	0.406786	0.711269	0.262313	-0.329448	0.309026	0.114164	1	0.809145	0.614193	0.891552	1	1	1
TRITD0Uv1G010910	.	Complement decay-accelerating factor	chrUn	25903976	-0.013005	0.883761	0.311253	0.923047	0.457706	0.157389	0.150591	1	1	1	1	1	1	1
TRITD0Uv1G010940	.	Protein translocase subunit SecA	chrUn	25918681	.	-5.768	-3.80558	-0.00753716	-4.74555	0.313385	-3.14596	NA	1.46904e-10	1.08387e-11	0.991448	1.0982e-09	0.925633	1.32273e-09
TRITD0Uv1G010950	.	myosin heavy chain, embryonic smooth protein	chrUn	25923453	-0.0113184	-3.92314	-2.69677	0.666683	-2.81757	0.636984	-1.81886	1	1.09064e-05	9.62324e-06	0.257974	0.00201107	0.613487	0.00528937
TRITD0Uv1G010960	.	Retrotransposon protein, putative, Ty3-gypsy subclass	chrUn	25924813	.	.	-0.147751	0.964976	.	0.215334	-0.112434	NA	NA	1	1	NA	1	1
TRITD0Uv1G010970	.	Retrotransposon protein, putative, Ty3-gypsy subclass	chrUn	25925917	.	-2.60377	-0.875552	-0.633937	-2.36708	-0.059495	-0.702674	NA	0.0466265	1	0.691131	0.0727344	0.992068	1
TRITD0Uv1G010980	.	Retrotransposon protein, putative, Ty3-gypsy subclass	chrUn	25927147	.	-2.86823	-1.34205	0.413147	-2.61989	0.28664	-1.09349	NA	0.0238155	0.10168	0.760809	0.040003	0.958853	0.192222
TRITD0Uv1G011500	2	Zinc finger family protein	chrUn	27698923	0.223338	-1.58909	-0.216745	-0.694234	0.534708	0.568868	0.558043	0.999997	0.123576	0.933384	0.397669	1	0.800076	1
TRITD0Uv1G011600	13	Zinc finger protein, putative	chrUn	28106067	0.818952	-0.352304	0.213873	-0.58833	-0.111739	0.00410836	0.239662	0.228508	0.650838	0.913663	0.378637	0.949629	0.999563	0.984475
TRITD0Uv1G011610	.	Methionyl-tRNA formyltransferase	chrUn	28126176	0.130575	-0.307168	0.956968	-0.886192	-0.308968	0.365045	0.855293	0.999997	0.773498	0.38977	0.362502	0.787617	0.939378	0.544751
TRITD0Uv1G011620	.	Acyl-CoA N-acyltransferase with RING/FYVE/PHD-type zinc finger protein	chrUn	28128308	-0.0471052	-0.120373	-0.185782	-0.694868	-0.276681	-0.187837	-0.219012	1	1	1	1	1	1	1
TRITD0Uv1G011640	.	E3 SUMO-protein ligase SIZ1	chrUn	28130000	-0.119636	-0.929324	0.301389	-0.824513	-1.38328	0.339238	0.0322096	1	0.519497	1	0.529382	0.338465	1	1
TRITD0Uv1G011690	.	S-adenosyl-L-methionine-dependent methyltransferases superfamily protein	chrUn	28346723	0.128184	0.481023	0.0175063	0.864946	0.596463	0.339111	0.122107	0.999997	0.420666	0.992493	0.0686143	0.302181	0.896617	0.989456
TRITD0Uv1G011710	.		chrUn	28414553	.	.	-2.16367	4.10352	.	0.0819081	-1.81935	NA	NA	0.00164232	0.000821771	NA	0.990686	0.00560773
TRITD0Uv1G011720	.	UDP-Glycosyltransferase superfamily protein	chrUn	28419821	0.0613772	-0.301086	0.0601318	0.767641	-0.0170916	0.450489	0.2016	1	1	1	0.637101	1	1	1
TRITD0Uv1G011730	.	pumilio 6	chrUn	28421754	0.0541891	-1.31707	-0.114403	-0.870708	-1.00768	0.0794468	-0.0113484	1	0.330634	0.964233	0.52964	0.488477	0.989263	1
TRITD0Uv1G011750	2	Malic enzyme	chrUn	28427118	0.171707	0.185514	-0.0361021	0.379284	0.181399	0.139999	-0.0419228	0.999997	0.47801	0.950847	0.196093	0.541392	0.949498	0.991189
TRITD0Uv1G011760	.	RNA-directed DNA polymerase (reverse transcriptase)-related family protein	chrUn	28431028	-0.455627	-0.887966	-0.118607	-0.690172	0.018363	0.0342389	0.619082	0.937351	0.358541	0.964234	0.482733	0.989619	0.996474	0.72959
TRITD0Uv1G011910	.	P-loop containing nucleoside triphosphate hydrolases superfamily protein	chrUn	28821595	.	-5.89794	-5.24925	1.13476	0.218374	0.0175401	-0.825411	NA	2.76165e-11	2.39306e-26	0.000923383	0.709022	0.997378	0.0412284
TRITD0Uv1G012350	2	DNA replication helicase dna2, putative	chrUn	30159707	0.214148	0.979046	-0.215516	1.78331	1.09242	0.522293	-0.0503116	0.999997	0.381174	0.875428	0.0685919	0.350202	0.681361	0.997075
TRITD0Uv1G012460	.		chrUn	30329668	-0.305783	0.214237	0.295902	0.435857	0.459383	0.423392	0.49065	0.999997	0.77643	0.835603	0.531116	0.573313	0.897102	0.807595
TRITD0Uv1G012480	8	Glycosyltransferases	chrUn	30380630	-0.19668	-0.957253	-0.333539	-0.851855	-1.0896	-0.235239	-0.459952	0.999997	0.0127791	0.542695	0.00433773	0.00471744	0.681361	0.373111
TRITD0Uv1G012590	.	Ferredoxin--NADP reductase	chrUn	30738543	-0.0037268	-0.565356	-0.13065	-0.313213	-0.494045	-0.0395561	-0.103896	1	1	1	1	1	1	1
TRITD0Uv1G012600	35	disease resistance protein (TIR-NBS-LRR class) family	chrUn	30757358	0.116068	6.43293	0.282374	.	6.03952	-4.36858	-0.0774207	0.999997	3.36484e-17	0.734876	NA	6.4613e-16	9.98285e-29	0.991189
TRITD0Uv1G012610	.	lectin-receptor kinase	chrUn	30759665	-0.0686987	.	-0.477118	.	.	-0.271533	-0.330671	1	NA	1	NA	NA	1	1
TRITD0Uv1G012630	.	Multiple C2 and transmembrane domain-containing protein 1	chrUn	30762064	0.135092	1.83887	-0.0098692	.	1.45941	-0.315514	-0.160615	1	0.192074	0.996994	NA	1	1	0.991189
TRITD0Uv1G012640	.	Receptor-like protein kinase	chrUn	30773346	-0.468147	-0.313823	-0.345073	0.690804	0.332618	0.45336	0.210283	0.929006	0.772993	0.848268	0.38312	0.777003	0.887028	0.985489
TRITD0Uv1G012700	15	NBS-LRR disease resistance protein-like protein	chrUn	31126927	-0.0551458	2.15284	0.0632131	2.45843	2.28006	0.306306	0.200255	0.999997	1.60879e-05	0.964234	5.9231e-08	1.07963e-05	0.849553	0.959229
TRITD0Uv1G012710	.	Rab3 GTPase-activating protein catalytic subunit (Fragments)	chrUn	31133953	-0.014224	-0.408751	0.120744	0.520011	-0.673197	0.416057	0.00760871	1	0.828043	1	0.759432	1	1	1
TRITD0Uv1G012750	.	Cytochrome P450	chrUn	31180898	.	-1.48234	-0.147751	-1.62873	-1.10022	-0.0785757	-0.082097	NA	1	1	1	1	1	1
TRITD0Uv1G012760	.	Hydroxyacylglutathione hydrolase	chrUn	31182608	-0.17882	-1.7891	0.416483	-4.06764	-2.10459	-0.33624	0.211853	0.999997	0.0964179	0.844947	0.000405636	0.0402642	1	0.987604
TRITD0Uv1G012770	.	DnaJ heat shock amino-terminal domain protein	chrUn	31184851	-0.125566	-1.21404	2.92371	-6.49173	-6.0745	-0.105348	-0.153861	0.999997	0.0304487	7.59677e-07	6.127e-14	2.04447e-15	1	1
TRITD0Uv1G012780	.	DnaJ heat shock amino-terminal domain protein	chrUn	31186217	-0.36303	-1.6936	1.32274	-3.93221	-2.97225	-0.505298	0.103551	0.999997	4.18952e-05	0.0131067	2.93368e-18	9.05476e-10	0.873316	0.994575
TRITD0Uv1G012790	.	DnaJ heat shock amino-terminal domain protein	chrUn	31188940	-0.311975	-1.9992	0.450117	-3.15064	-2.96844	-0.327296	-0.289924	0.999997	0.00033654	0.791522	6.84276e-11	6.35784e-09	0.947789	0.97062
TRITD0Uv1G012830	.	Cytochrome P450, putative	chrUn	31236906	0.0399656	0.686212	1.6304	-1.82456	-1.35429	.	.	0.999997	0.637977	0.0336797	0.237574	0.332635	NA	NA
TRITD0Uv1G012870	.	Terpene synthase	chrUn	31254278	0.119854	0.79666	0.35237	.	.	.	.	1	0.62446	1	NA	NA	NA	NA
TRITD0Uv1G012930	18	disease resistance protein (TIR-NBS-LRR class) family protein	chrUn	31308356	-0.0663038	0.233849	0.180628	-1.51181	-0.738057	-1.41332	-0.764	0.999997	0.477847	0.783457	5.7741e-05	0.0127125	1.37226e-05	0.00680472
TRITD0Uv1G012960	3	NBS-LRR disease resistance protein-like protein	chrUn	31446287	0.144755	0.00451066	0.152929	-1.38383	-0.721515	-1.07049	-0.551095	0.999997	0.99246	0.852235	0.00301035	0.0177886	0.0228989	0.154467
TRITD0Uv1G012980	.	Protein FAR1-RELATED SEQUENCE 5	chrUn	31479064	-0.0767048	.	.	1.4715	.	0.402346	.	1	NA	NA	1	NA	1	NA
TRITD0Uv1G012990	.	Aminotransferase-like, plant mobile domain-containing protein	chrUn	31485478	.	.	.	4.07001	.	1.51074	.	NA	NA	NA	0.000931972	NA	0.00850603	NA
TRITD0Uv1G013140	18	Inosine-5'-monophosphate dehydrogenase	chrUn	31701583	0.0158958	0.400519	7.9568	-9.24113	-8.7517	-0.00292069	-0.0030912	0.999997	0.405968	1.87251e-84	6.51529e-34	6.76139e-39	1	1
TRITD0Uv1G013150	.	Acyl-CoA N-acyltransferase with RING/FYVE/PHD-type zinc finger protein	chrUn	31705516	0.144567	0.530207	0.779382	-0.838062	-0.411172	-0.313573	-0.0625915	0.999997	0.546407	0.379642	0.422975	0.716294	0.952319	0.996552
TRITD0Uv1G013170	3	Cytochrome P450 family protein, expressed	chrUn	31720752	0.3303	0.0921602	-0.0257342	-0.339147	-0.0635123	-0.311958	-0.137579	0.999997	0.943165	0.992289	0.773244	0.969074	0.951828	0.992449
TRITD0Uv1G013190	31	Carbohydrate esterase, putative (DUF303)	chrUn	31761435	-0.188637	-0.253639	0.145086	-0.532427	-0.280712	-0.115082	0.116733	0.999997	0.586775	0.918198	0.228322	0.548372	0.981354	0.989603
TRITD0Uv1G013230	.	Cytochrome P450	chrUn	31860636	-0.0960692	-0.131091	-0.409348	-0.280486	-0.545857	-0.309349	-0.576561	1	0.94577	0.84866	0.880256	0.747567	0.942397	0.821075
TRITD0Uv1G013250	17	Cytochrome P450	chrUn	31897212	0.274779	1.41443	0.311006	0.132052	0.0278612	-0.579761	-0.583542	0.999997	0.000834155	0.877369	0.841425	0.986231	1	1
TRITD0Uv1G013350	.	Cytochrome P450	chrUn	32078633	-0.0968762	-0.193896	-0.0443696	0.351979	-1.25762	0.183964	-0.379087	1	0.917099	0.987591	0.830828	1	0.972084	1
TRITD0Uv1G013370	.	Receptor-like kinase	chrUn	32190251	.	.	-2.95404	.	.	-2.08361	-2.55351	NA	NA	1.62354e-06	NA	NA	3.45818e-05	1.14464e-05
TRITD0Uv1G013380	.	Receptor-like protein kinase	chrUn	32191102	.	.	-2.99484	.	.	-2.13432	-2.59532	NA	NA	9.78227e-07	NA	NA	1.93609e-05	7.15291e-06
TRITD0Uv1G013450	2	O-methyltransferase	chrUn	32240130	0.531235	1.20496	0.20364	0.935933	0.915402	-0.170532	-0.074236	0.839488	0.344417	0.887662	0.489309	0.52525	0.966972	0.995064
TRITD0Uv1G013530	.	Bidirectional sugar transporter SWEET	chrUn	32453524	-0.169136	0.384393	0.255526	0.0751744	0.804143	0.0525544	0.43419	1	1	1	1	0.631982	1	1
TRITD0Uv1G013540	.	Bidirectional sugar transporter SWEET	chrUn	32498771	-0.568983	2.54719	1.56423	.	.	.	.	0.7723	0.0365726	0.0450558	NA	NA	NA	NA
TRITD0Uv1G013740	.	Coatomer beta' subunit	chrUn	32852825	-0.274659	0.942856	0.267785	0.67355	0.687837	0.0191485	0.0479508	0.999997	0.243434	0.899458	0.409245	0.402262	0.998515	0.99779
TRITD0Uv1G013750	.	Alanine--tRNA ligase	chrUn	32893662	-0.145104	0.302071	0.112265	.	.	.	.	1	1	1	NA	NA	NA	NA
TRITD0Uv1G013800	.	FAD/NAD(P)-binding oxidoreductase family protein	chrUn	32921578	-0.150483	0.886795	0.4315	-0.694868	0.981418	-0.108755	0.430769	1	0.57176	0.815844	1	0.524446	1	1
TRITD0Uv1G013860	.	casein kinase II beta chain 1	chrUn	32977906	-0.198157	0.54215	0.379373	-0.492742	-0.361552	.	.	1	1	1	1	1	NA	NA
TRITD0Uv1G013880	.	DNA excision repair protein ERCC-6-like protein	chrUn	33023881	-0.105479	.	-0.0776226	.	.	-0.0410052	-0.0566409	1	NA	1	NA	NA	1	1
TRITD0Uv1G013970	.	Glycosyltransferase	chrUn	33195994	-0.204952	-0.563164	-0.14765	0.919346	0.0948623	0.569108	0.218861	1	0.751619	1	0.562592	0.965418	0.804098	1
TRITD0Uv1G013980	.	Glycosyltransferase	chrUn	33206277	.	-1.17013	.	-1.35304	-1.02791	.	.	NA	1	NA	1	1	NA	NA
TRITD0Uv1G014000	.	F5O1110 isoform 1	chrUn	33408508	-0.0350324	1.56496	0.783936	1.38607	1.34473	0.522472	0.56922	0.999997	0.0282248	0.221441	0.0567555	0.0821799	0.770821	0.612694
TRITD0Uv1G014010	.	Stabilizer of iron transporter SufD / Polynucleotidyl transferase	chrUn	33410921	0.0391478	0.47513	0.759347	0.336454	0.77771	0.501694	0.98784	0.999997	0.693159	0.528405	0.783583	0.466872	0.887236	0.29094
TRITD0Uv1G014060	.	Proline-rich protein, putative, expressed	chrUn	33626036	-0.00394387	-4.96956	-0.230618	-5.74319	-4.69175	-0.126705	-0.195441	1	1	1	1	1	1	1
TRITD0Uv1G014080	5	Proline-rich protein, putative, expressed	chrUn	33647879	0.567373	-1.7982	-0.35369	-3.12801	-2.2182	-1.07389	-0.64859	0.725035	0.0257798	0.866075	4.86753e-06	0.0022315	1	1
TRITD0Uv1G014090	.	NAC domain protein,	chrUn	33671465	0.0409997	0.265502	0.182256	0.526187	-0.780346	0.219941	-0.344817	1	0.881056	0.946814	0.747591	1	0.966924	1
TRITD0Uv1G014100	.	NAC domain-containing protein, putative	chrUn	33675822	-0.0228886	0.92393	-0.442891	0.473404	0.54226	-0.460965	-0.389001	1	0.549285	0.830934	0.807122	0.762925	0.898482	0.940599
TRITD0Uv1G014110	.	NAC domain protein	chrUn	33679937	0.134573	-0.0767354	0.767388	-0.508657	-0.395523	0.102435	0.400786	1	0.96891	0.582748	0.794915	0.82877	1	1
TRITD0Uv1G014120	.	60S ribosomal protein L34	chrUn	33681594	.	-0.0619534	-0.0188852	0.470692	0.121387	0.0727421	0.0447426	NA	1	1	1	1	1	1
TRITD0Uv1G014130	3	Pentatricopeptide repeat-containing protein	chrUn	33683453	0.416398	0.896497	0.143365	1.03418	0.847079	0.229999	0.0968807	0.719952	0.0646991	0.932469	0.0230847	0.112212	0.95683	0.993015
TRITD0Uv1G014140	.	Lupus brain antigen 1-like protein	chrUn	33692835	0.196508	0.125782	-0.151349	-0.234905	-0.399806	-0.461574	-0.622222	0.999997	0.84753	0.922221	0.670406	0.525713	0.793227	0.486859
TRITD0Uv1G014150	.	Lupus brain antigen 1-like protein	chrUn	33693835	0.105428	0.0443873	-0.412678	0.384307	-0.347326	-0.0933452	-0.774826	0.999997	0.951458	0.508901	0.486492	0.582614	0.984189	0.0891642
TRITD0Uv1G014160	.	Retrovirus-related Pol polyprotein from transposon TNT 1-94	chrUn	33700023	0.159625	-0.0123432	0.322744	-0.739036	-0.399064	-0.0674263	0.0419883	1	0.994656	0.89479	0.661209	0.824926	1	0.998242
TRITD0Uv1G014170	.	Retrovirus-related Pol polyprotein from transposon TNT 1-94	chrUn	33700710	0.0968937	0.811164	0.0395663	0.567466	0.916065	-0.122884	0.0291048	1	0.625752	0.989169	1	1	1	0.998411
TRITD0Uv1G014180	.	Retrotransposon protein, putative, Ty3-gypsy subclass	chrUn	33712963	0.0602888	-0.359038	-0.204752	0.225176	-0.599776	0.0956697	-0.316621	1	0.851398	1	0.914521	1	1	1
TRITD0Uv1G014190	.		chrUn	33715970	0.0448662	0.284434	0.0609053	0.578797	0.584229	0.0654095	0.165031	1	1	1	1	1	1	1
TRITD0Uv1G014200	.	GPI-anchored adhesin-like protein, putative (DUF3741)	chrUn	33729929	.	.	-0.147751	1.58771	0.421085	0.386724	0.101215	NA	NA	1	0.316777	1	1	1
TRITD0Uv1G014210	4	p-loop containing nucleoside triphosphate hydrolases superfamily protein, putative	chrUn	33732173	0.139913	-0.246702	-0.2713	-0.268534	-0.887268	-0.272217	-0.807948	0.999997	0.71592	0.866516	0.647511	0.126839	0.949498	0.344654
TRITD0Uv1G014220	13	p-loop nucleoside triphosphate hydrolase superfamily protein	chrUn	33734539	0.0482818	-0.15858	-0.339765	-0.149273	-0.465532	-0.326423	-0.593203	0.999997	0.800544	0.671129	0.797379	0.559859	0.882661	0.621235
TRITD0Uv1G014230	.	Vacuolar protein sorting-associated protein 54, chloroplastic	chrUn	33735293	0.370282	-0.0470111	0.0635501	-0.0993096	-0.491475	0.00703368	-0.347279	0.995539	0.953999	0.970609	0.875683	0.443048	0.99912	0.878406
TRITD0Uv1G014370	1	Acyl-[acyl-carrier-protein] desaturase	chrUn	34094519	-0.27615	-2.29724	1.87109	-5.75462	-1.51607	.	1.99927	0.999997	0.0102791	0.00997384	2.28512e-07	0.150209	NA	0.00156615
TRITD0Uv1G014380	.	Transketolase family protein	chrUn	34097183	-0.15682	-1.46777	0.112265	-1.68251	-0.446887	.	0.570317	1	0.319825	1	0.290414	0.802226	NA	1
TRITD0Uv1G014440	6	Pseudo-response regulator	chrUn	34189352	0.176644	0.370094	0.564535	-0.36416	0.309891	-0.139443	0.494514	0.999997	0.306887	0.232148	0.0939416	0.471058	0.960758	0.489061
TRITD0Uv1G014690	1	Lipase	chrUn	34710561	-0.122178	-0.0142025	0.0351403	0.248024	-0.0520986	0.251346	-0.00281378	0.999997	0.987731	0.983737	0.728189	0.962398	0.944458	0.999818
TRITD0Uv1G014700	1	Kinase family protein	chrUn	34719458	0.0860971	-0.916118	-0.170948	-1.2248	-1.2245	-0.409368	-0.452725	0.999997	0.167724	0.920629	0.0449258	0.0632824	0.887028	0.798571
TRITD0Uv1G014730	.	Selenide, water dikinase	chrUn	34741816	0.262461	0.510791	0.0703518	0.491291	0.71253	0.0345346	0.257398	0.999997	0.365148	0.966077	0.302328	0.168588	0.994117	0.927309
TRITD0Uv1G015070	.	TATA-binding protein-associated factor BTAF1	chrUn	35417344	0.101722	1.12724	3.05131	-3.70073	0.679137	.	2.45833	0.999997	0.207036	5.04133e-07	0.0052902	0.514609	NA	2.98286e-05
TRITD0Uv1G015080	.	Protein FAR1-RELATED SEQUENCE 5	chrUn	35418937	-0.213791	0.498692	1.99361	-3.2307	0.374493	.	1.50971	0.999997	0.647265	0.0049363	0.0189622	0.774932	NA	0.0333179
TRITD0Uv1G015230	.	ATP-dependent 6-phosphofructokinase	chrUn	35533038	0.239202	0.320455	0.194085	0.206524	0.273742	0.0675549	0.144819	0.999997	0.391381	0.801744	0.565764	0.583157	0.984726	0.975967
TRITD0Uv1G015240	.	DNA-directed RNA polymerase subunit beta	chrUn	35536373	-0.102097	-0.423541	0.0546962	-0.0858398	-0.241208	0.329572	0.215387	0.999997	0.476258	0.976611	0.904292	0.728427	0.925633	0.968083
TRITD0Uv1G015520	.	Retrotransposon, putative, centromere-specific	chrUn	37342964	-0.0204254	0.13268	0.561492	-0.284732	-0.355672	0.16049	0.170191	0.999997	0.927716	0.755382	0.851015	0.817387	0.977404	0.991189
TRITD0Uv1G015610	.	Polynucleotidyl transferase, ribonuclease H-like superfamily protein	chrUn	37943394	-0.31707	1.45024	0.541546	0.515351	2.45381	0.00267953	1.13078	0.999997	0.327822	0.751666	1	0.0450089	1	0.238596
TRITD0Uv1G015680	.	Dynamin-3	chrUn	38015293	0.168368	0.740783	0.463858	0.723021	-0.410744	0.236916	-0.0191945	1	0.660036	0.763285	0.694026	1	0.941215	1
TRITD0Uv1G015720	5	Smr domain-containing protein, putative	chrUn	38170174	-0.00978623	0.75336	0.126425	0.790963	0.6182	0.145454	-0.00753067	0.999997	0.0125891	0.876181	0.00322576	0.0801875	0.942397	0.999567
TRITD0Uv1G015750	.	Pectinesterase	chrUn	38258723	0.41715	1.89094	1.18189	1.81211	1.45635	0.881833	0.577574	0.961322	0.0433366	0.00909624	0.0648376	1	0.266417	1
TRITD0Uv1G015770	3	Acyl-CoA thioesterase, putative	chrUn	38267711	-0.0535759	-0.0562537	-0.146265	0.266926	0.181557	0.14763	0.0813296	0.999997	0.930977	0.900782	0.533528	0.746901	0.959592	0.991189
TRITD0Uv1G015780	8	WD40 repeat-containing protein	chrUn	38275049	-0.0172012	0.343602	-0.040128	0.396506	0.271443	-0.00134374	-0.107997	0.999997	0.294347	0.964597	0.174095	0.576919	0.999608	0.985319
TRITD0Uv1G015790	.	FKBP-like peptidyl-prolyl cis-trans isomerase family protein	chrUn	38277738	0.251851	0.00861561	0.0591058	-0.484564	-0.303999	-0.21611	-0.161302	0.999997	0.995562	0.983671	0.718888	0.837551	0.968861	0.991189
TRITD0Uv1G015830	.	Protein TRIGALACTOSYLDIACYLGLYCEROL 1, chloroplastic	chrUn	38305945	0.156616	-0.0973926	0.297966	-0.451447	-0.169101	-0.0429757	0.226515	0.999997	0.830611	0.735139	0.147958	0.693011	0.99233	0.938067
TRITD0Uv1G015860	.	WW domain-containing protein A	chrUn	38408615	-0.309399	-0.930831	-0.286833	-0.293664	-0.199852	0.105383	0.176202	0.999997	0.464618	0.910411	0.822006	0.896435	0.988216	0.991089
TRITD0Uv1G015870	.	Replication protein A 70 kDa DNA-binding subunit A	chrUn	38409968	0.110705	0.699444	0.165228	0.81787	0.75783	0.264067	0.221546	0.999997	0.145334	0.772795	0.0583957	0.141864	0.613913	0.84325
TRITD0Uv1G015980	.	callose synthase 1	chrUn	39022505	-0.0550333	0.0325602	0.219245	0.0764485	-0.237357	0.113943	-0.0030912	1	1	1	1	1	1	1
TRITD0Uv1G016020	.	Ribosomal RNA large subunit methyltransferase E	chrUn	39119768	0.28207	4.08673	0.807086	3.5561	3.52292	0.0772049	0.476123	0.999997	0.000144225	0.427902	0.00696587	0.0016159	0.991331	0.889718
TRITD0Uv1G016030	.	CELLULOSE SYNTHASE INTERACTIVE 2	chrUn	39121932	0.13034	3.20599	0.74012	3.28926	2.93379	0.438026	0.595182	0.999997	0.00755728	0.594719	0.0166435	0.0155223	0.919415	0.81979
TRITD0Uv1G016070	.	2-oxoglutarate (2OG) and Fe(II)-dependent oxygenase superfamily protein	chrUn	39178515	-0.350974	2.16282	0.0933597	.	.	-0.55384	-0.754414	0.999997	0.114683	0.974397	NA	NA	1	1
TRITD0Uv1G016110	.	myosin heavy chain-like protein	chrUn	39293132	0.107478	-2.21116	-0.294857	-1.96815	-1.81667	-0.0687933	-0.085063	1	0.0422541	0.905325	0.0725426	0.108205	0.991575	0.995091
TRITD0Uv1G016120	2	Pentatricopeptide repeat-containing protein	chrUn	39295648	0.211512	0.731461	-0.160621	1.05283	0.903812	0.122462	0.008704	0.999997	0.264214	0.898524	0.0689553	0.173748	0.973435	0.999714
TRITD0Uv1G016130	4	At4g21445p-like protein	chrUn	39298904	-0.00108955	0.675368	0.490537	0.347492	0.368215	0.157151	0.197635	0.999997	0.25075	0.547544	0.571206	0.604361	0.968981	0.972909
TRITD0Uv1G016140	.	Cysteine-rich receptor-kinase-like protein	chrUn	39325329	-0.0037268	-0.401353	-0.433477	-0.0119185	-0.2804	-0.0911682	-0.309954	1	1	1	1	1	1	1
TRITD0Uv1G016230	.	Tyrosine aminotransferase	chrUn	39401170	0.0136488	0.266592	0.171369	.	.	.	.	1	1	1	NA	NA	NA	NA
TRITD0Uv1G016250	.	Exocyst complex component 7	chrUn	39462881	0.0117739	-0.400388	0.112265	-0.766653	-0.578136	.	.	1	1	1	1	1	NA	NA
TRITD0Uv1G016290	.	histone acetyltransferase of the CBP family 12	chrUn	39505692	0.0870958	-0.91194	-0.615111	-0.0360575	-0.953776	-0.0187925	-0.56546	1	0.427967	0.712628	0.979482	0.468708	0.998551	0.846517
TRITD0Uv1G016440	9	CoA ligase	chrUn	39842896	-0.222275	2.15096	0.420626	1.50513	-1.32248	-0.167426	-2.48584	0.999997	6.06441e-05	0.732857	0.0116859	0.102426	0.973386	1.15294e-07
TRITD0Uv1G016450	.	NAM-like protein	chrUn	39893825	0.185022	3.21685	0.866434	3.82413	2.29006	0.790156	0.329568	0.999997	0.00762759	0.480223	0.00292073	0.0854087	0.589605	0.965671
TRITD0Uv1G016460	.	Brefeldin A-inhibited guanine nucleotide-exchange protein 1	chrUn	39895640	-0.035634	1.61297	0.158158	1.63294	1.13444	0.071393	-0.0314917	1	0.261764	0.954711	0.301237	1	0.990808	0.998286
TRITD0Uv1G016470	.	Ribulokinase	chrUn	39896603	-0.300923	0.183859	-0.110355	0.139529	0.227353	-0.148468	-0.0691683	0.999997	0.887629	0.952894	0.913826	0.865086	0.976677	0.995064
TRITD0Uv1G016490	15	Glycosyltransferase	chrUn	39903329	-0.209606	-1.22949	0.176944	-1.14506	-1.97016	0.2237	-0.430476	0.999997	0.00158377	0.929836	0.0012386	3.90813e-06	0.962429	0.894432
TRITD0Uv1G016590	4	Dirigent protein	chrUn	39974021	-1.05099	-1.73702	-1.50645	-2.38199	0.395996	-1.21795	-0.14217	0.0409168	0.0645812	1	0.0168325	0.745059	1	0.992449
TRITD0Uv1G016680	2	DNA/RNA helicase protein	chrUn	40165366	0.156758	-0.992837	-0.314935	0.36762	-0.739536	0.888567	-0.0935876	0.999997	0.18708	0.815278	0.660653	0.452129	0.154028	0.995064
TRITD0Uv1G016740	.	F-box family protein	chrUn	40294195	.	.	.	3.68873	.	1.20465	.	NA	NA	NA	0.00448334	NA	0.0631987	NA
TRITD0Uv1G016760	.	GATA transcription factor, putative	chrUn	40305287	-0.0360914	-1.8356	-0.0177431	-1.01232	-1.37458	0.164746	0.0808888	1	0.19251	1	0.518682	0.34688	1	1
TRITD0Uv1G016970	24	Protein STAY-GREEN LIKE, chloroplastic	chrUn	40735489	-0.223599	-2.15905	-0.674887	1.59337	-1.33931	2.24256	-0.127179	0.999997	0.0214276	0.669472	0.000203073	0.0942144	6.69809e-09	0.99335
TRITD0Uv1G016980	24	Pentatricopeptide repeat-containing family protein	chrUn	40737221	0.00565667	-1.54123	-0.304079	1.14776	-1.17909	2.14006	0.031011	0.999997	0.000109649	0.811996	6.33106e-05	0.00113482	3.8628e-15	0.997981
TRITD0Uv1G016990	.	S-adenosyl-L-methionine-dependent methyltransferases superfamily protein	chrUn	40742241	-0.229376	-2.19934	-0.466022	-0.831268	-1.82716	0.75975	-0.12816	0.999997	8.76052e-14	0.562617	0.00768626	4.62817e-09	0.17121	0.989456
TRITD0Uv1G017040	.	transmembrane protein, putative (DUF247)	chrUn	40769311	.	-0.719975	-0.350928	4.2979	-0.648357	0.387381	-0.286899	NA	1	0.756047	7.14902e-08	1	0.858669	0.893319
TRITD0Uv1G017050	24	transmembrane protein, putative (DUF247)	chrUn	40777669	.	.	-0.401785	6.57616	.	0.354521	-0.329366	NA	NA	1	4.71984e-15	NA	0.875464	1
TRITD0Uv1G017090	.	RING/FYVE/PHD zinc finger superfamily protein	chrUn	40800485	0.24605	0.511148	-0.32679	3.22653	-0.383583	1.54674	-0.708643	1	0.734959	0.89103	4.66789e-05	0.83705	0.00368577	0.694617
TRITD0Uv1G017170	2	BTB/POZ domain-containing protein TNFAIP1 isoform 1	chrUn	40915300	0.269299	0.333306	0.413923	0.76123	-0.0497717	0.703111	0.073092	0.999997	0.656289	0.760032	0.178859	0.963003	0.537114	0.99507
TRITD0Uv1G017180	.	Tubulin-folding cofactor B	chrUn	40918115	0.124698	-1.51675	-0.186075	1.53593	-2.78095	2.02118	-0.750206	1	0.186425	0.94624	0.0661134	0.0198665	1.95615e-05	1
TRITD0Uv1G017210	1	EamA-like transporter family protein	chrUn	40943754	-0.234172	0.108834	-0.209827	-0.0555987	0.21313	-0.374537	-0.104989	0.999997	0.849166	0.67907	0.92133	0.693131	0.470092	0.971741
TRITD0Uv1G017220	17	1-phosphatidylinositol-3-phosphate 5-kinase	chrUn	40946424	-0.357602	0.410925	-1.30456	-0.799543	0.754799	-2.22576	-0.968148	0.958976	0.411291	0.00174434	0.0745357	0.0986406	1.93586e-10	0.0500747
TRITD0Uv1G017240	.	CsAtPR5	chrUn	40972010	-0.0037268	-4.84541	-0.0177431	-5.52432	-4.93308	.	.	1	1.05048e-07	1	4.0918e-07	1.79028e-07	NA	NA
TRITD0Uv1G017250	15	CsAtPR5	chrUn	40982490	-0.0601278	-6.66615	-0.315375	-7.8151	-6.91528	-0.328787	-0.417983	1	3.73392e-24	1	6.59245e-18	7.84236e-22	1	1
TRITD0Uv1G017380	.	Thymidylate kinase	chrUn	41080161	.	-0.810419	.	-1.07915	-0.737121	.	.	NA	0.545467	NA	0.47552	0.575132	NA	NA
TRITD0Uv1G017400	.	GPI-anchored adhesin-like protein, putative (DUF3741)	chrUn	41108261	0.244361	-5.93796	0.653692	-10.1205	-7.57996	-0.296326	0.0714696	0.999997	1.77779e-16	0.662856	5.62587e-35	2.91385e-38	1	0.995473
TRITD0Uv1G017450	.	Carbonic anhydrase-related protein 11	chrUn	41194258	.	-0.430557	.	-0.248291	0.0381687	.	0.106252	NA	1	NA	1	1	NA	1
TRITD0Uv1G017550	.	CsAtPR5	chrUn	41350454	-0.0291991	.	-0.0177431	0.835242	.	0.162884	-0.0030912	1	NA	1	1	NA	1	1
TRITD0Uv1G017620	.	Adenylosuccinate synthetase	chrUn	41722199	.	.	-0.477118	0.78929	.	-0.028206	-0.376105	NA	NA	1	1	NA	1	1
TRITD0Uv1G017790	.	CsAtPR5	chrUn	42079736	.	-1.32991	.	-1.58027	-1.1772	.	.	NA	0.343449	NA	0.311839	1	NA	NA
TRITD0Uv1G017810	.	Plant regulator RWP-RK family protein	chrUn	42085088	0.027015	0.492272	0.176478	.	.	-0.00292069	.	1	1	1	NA	NA	1	NA
TRITD0Uv1G017820	.	Glutamyl-tRNA(Gln) amidotransferase subunit A	chrUn	42086300	0.210207	2.45976	0.939242	0.891136	0.961522	0.104908	0.191581	1	0.0638684	0.398234	1	1	1	1
TRITD0Uv1G017870	.	Transportin-1	chrUn	42268705	0.357794	3.16642	1.55467	1.98321	3.62771	0.387594	1.85893	0.995539	0.00932687	0.0533702	0.200061	0.000932255	1	0.00474373
TRITD0Uv1G017880	.	NBS-LRR disease resistance protein-like	chrUn	42278021	-0.0461853	1.0822	0.0465492	.	2.19225	-0.243883	0.447719	1	1	0.985624	NA	0.103262	1	0.907525
TRITD0Uv1G017890	1	Acyl-[acyl-carrier-protein] desaturase	chrUn	42295144	-0.260816	6.45149	0.438253	6.52756	6.03159	0.395713	0.0789975	0.999997	1.21387e-46	0.662576	1.08254e-42	1.39081e-40	0.88847	0.994577
TRITD0Uv1G017910	.	Protein FAR1-RELATED SEQUENCE 5	chrUn	42308688	0.0179917	0.492272	0.19419	.	0.644392	.	0.221593	1	1	1	NA	1	NA	1
TRITD0Uv1G017920	.	Protein FAR1-RELATED SEQUENCE 5	chrUn	42310506	-0.0209742	0.313355	0.112265	0.431802	0.427848	0.0727343	0.146024	1	1	1	1	1	1	1
TRITD0Uv1G017930	.	NBS-LRR disease resistance protein	chrUn	42325194	-0.0364653	-0.602098	-0.0177431	-0.744275	-0.527631	.	-0.0030912	1	1	1	1	1	NA	1
TRITD0Uv1G018000	.	F-box family protein	chrUn	42477861	-0.0404931	-0.639501	0.0280949	-2.51925	-0.445103	-0.19303	0.153418	1	0.696751	0.991715	0.0880758	0.777573	1	0.991189
TRITD0Uv1G018010	35	Protein STAY-GREEN LIKE, chloroplastic	chrUn	42481113	-0.220102	5.57373	0.111601	2.7588	5.55875	-2.33014	0.043822	0.999997	1.45342e-26	0.945361	0.000106845	7.18684e-33	1.0619e-10	0.995473
TRITD0Uv1G018020	35	Pentatricopeptide repeat-containing family protein	chrUn	42482655	0.386542	1.88578	0.36016	-0.869855	1.90226	-1.97602	0.367992	0.765268	2.35943e-12	0.72818	0.013146	1.38522e-12	4.8531e-08	0.850519
TRITD0Uv1G018030	35	S-adenosyl-L-methionine-dependent methyltransferases superfamily protein	chrUn	42490023	-0.175538	1.063	-0.115545	-0.313304	1.12702	-1.4562	-0.0387027	0.999997	2.99279e-06	0.854187	0.28801	0.000422851	3.45259e-16	0.995473
TRITD0Uv1G018040	27	transmembrane protein, putative (DUF247)	chrUn	42493699	0.132864	5.27612	0.811079	.	4.10161	-1.44918	0.289155	0.999997	1.84303e-08	0.426534	NA	0.000101558	0.0117153	0.975084
TRITD0Uv1G018050	27	transmembrane protein, putative (DUF247)	chrUn	42499382	0.638611	4.75025	0.855346	-2.47694	3.66759	-2.23776	0.33272	0.207539	1.29306e-13	0.402279	0.0983812	5.51859e-05	4.74201e-06	0.96467
TRITD0Uv1G018110	.	Receptor-kinase, putative	chrUn	42630583	-0.0767048	.	-0.609077	.	.	-0.351881	-0.496662	1	NA	1	NA	NA	1	1
TRITD0Uv1G018130	.	Reverse transcriptase	chrUn	42732775	0.0329066	0.295682	0.0366868	.	.	.	-0.0030912	1	1	1	NA	NA	NA	1
TRITD0Uv1G018140	15	EamA-like transporter family protein	chrUn	42734580	0.230976	1.21239	-0.100334	0.968074	1.20953	-0.334229	-0.0946972	0.999997	0.00152999	0.925951	0.0213538	0.00282398	0.834784	0.989603
TRITD0Uv1G018170	35	Tubulin-folding cofactor B	chrUn	42752897	0.18299	4.40816	0.0956995	-0.709986	4.22332	-4.10449	-0.0498017	0.999997	1.01601e-33	0.95122	0.357712	3.22592e-28	2.03312e-33	0.995473
TRITD0Uv1G018180	35	BTB/POZ domain-containing protein TNFAIP1 isoform 2	chrUn	42755232	0.430387	2.60496	0.355133	0.523019	2.59301	-1.57971	0.343619	0.817303	3.19549e-31	0.498237	0.133707	5.16241e-28	7.87376e-09	0.679051
TRITD0Uv1G018220	.	sterile alpha motif (SAM) domain-containing protein	chrUn	42863780	-0.166352	2.04262	0.144776	.	0.521936	-0.29151	-0.325464	0.999997	0.140961	0.959144	NA	1	1	1
TRITD0Uv1G018230	35	RING/FYVE/PHD zinc finger superfamily protein	chrUn	42866408	-0.0954129	6.48568	0.0540368	4.6235	6.32347	-1.79596	-0.00108376	0.999997	4.48944e-27	0.961979	1.2765e-09	1.98556e-25	9.82072e-10	0.999818
TRITD0Uv1G018260	.	Cellulose synthase-like protein	chrUn	42923027	.	-0.739604	.	-0.959888	-0.667126	.	.	NA	0.576873	NA	0.523953	1	NA	NA
TRITD0Uv1G018330	27	Rer1 protein, putative	chrUn	43085456	-0.146543	-0.802835	-0.933039	-0.0810276	-0.316731	-0.226518	-0.442582	0.999997	0.00509988	8.5598e-08	0.831246	0.47403	0.737268	0.307867
TRITD0Uv1G018360	2	Serine/threonine-protein kinase ATM	chrUn	43091883	0.157273	0.607469	0.113532	0.532066	0.629789	0.0226799	0.133868	0.999997	0.133871	0.888345	0.136274	0.196781	0.992567	0.977625
TRITD0Uv1G018370	.	NADH/NADPH oxidoreductase	chrUn	43149125	-0.152851	-3.57739	-2.18802	-1.05292	-0.61199	-0.422785	-0.170118	1	7.70375e-06	0.00093023	0.160794	0.47194	0.922447	0.990025
TRITD0Uv1G018380	1	Heavy metal transport/detoxification superfamily protein	chrUn	43152286	0.199574	1.57449	0.61096	1.13223	1.04266	0.156665	0.0878957	0.999997	3.22092e-11	0.00750111	4.23339e-06	0.000374044	0.939378	0.98748
TRITD0Uv1G018390	.	Small ribosomal subunit biogenesis GTPase RsgA 1	chrUn	43155676	-0.0212708	0.825572	0.319931	-0.013916	0.225979	-0.0791414	-0.0103167	1	0.619529	0.888806	1	1	1	1
TRITD0Uv1G018400	8	RING-box protein	chrUn	43163159	-0.1291	-0.206623	0.671697	-0.965304	-0.361139	-0.0739315	0.522128	0.999997	0.657974	0.0239558	0.000507463	0.356826	0.975679	0.0805732
TRITD0Uv1G018410	5	1-deoxy-D-xylulose 5-phosphate reductoisomerase	chrUn	43170041	0.0342836	-0.125915	0.0695108	-0.206939	-0.0454711	-0.0217629	0.146686	0.999997	0.714861	0.915018	0.495372	0.925434	0.993219	0.934778
TRITD0Uv1G018440	.	Transcription factor LUX	chrUn	43259644	.	-6.14672	-4.5717	-0.254223	-0.0933338	-0.223655	-0.0765884	NA	2.44657e-12	2.22581e-18	0.672397	0.908277	0.948027	0.993512
TRITD0Uv1G018470	9	Peptidyl-prolyl cis-trans isomerase	chrUn	43299930	-0.133329	-1.09473	-0.921648	-0.134174	-0.165241	0.00375658	-0.0164163	0.999997	0.000938287	0.00148868	0.6365	0.693449	0.999047	0.998286
TRITD0Uv1G018490	6	Chaperone protein DnaJ	chrUn	43311939	-0.112975	-0.00336454	-0.508728	0.569068	0.240408	0.0419204	-0.268653	0.999997	0.992228	0.0177999	0.0036941	0.34215	0.988216	0.603209
TRITD0Uv1G018550	1	Paired amphipathic helix SIN3-like protein	chrUn	43392825	-0.134229	-1.27355	-0.308191	-1.56215	-1.44216	-0.551024	-0.474796	0.999997	0.0448622	0.754486	0.00701074	0.0213901	0.489856	0.589588
TRITD0Uv1G018560	.	GTPase Era	chrUn	43395224	0.0306612	-1.00507	-0.341188	-1.49555	-1.24897	-0.716544	-0.563489	0.999997	0.174082	0.786606	0.026494	0.0927564	0.46076	0.641809
TRITD0Uv1G018570	1	Paired amphipathic helix protein Sin3	chrUn	43397494	0.141848	-0.498237	-0.127378	-0.296994	-0.443616	0.0557319	-0.0774813	0.999997	0.0929665	0.893655	0.331585	0.226593	0.988051	0.991189
TRITD0Uv1G018580	.	3-isopropylmalate dehydrogenase	chrUn	43418206	-0.0590395	0.0756308	-0.725423	-0.0295572	1.55933	-0.51445	0.0391172	1	1	0.578985	1	0.282439	1	0.998286
TRITD0Uv1G018590	1	Metal-dependent phosphohydrolase HD domain-containing protein	chrUn	43435915	-0.244507	-1.57099	-0.484465	-1.5756	-1.30235	-0.449393	-0.239005	0.999997	2.04132e-05	0.601118	8.72986e-06	0.000667511	0.833785	0.961659
TRITD0Uv1G018660	.	Small nuclear RNA activating complex (SNAPc), subunit SNAP43 protein	chrUn	43553754	-0.0037268	.	.	0.628688	0.462784	0.118073	0.153492	1	NA	NA	1	1	1	1
TRITD0Uv1G018710	.	Auxin transport protein (BIG)	chrUn	43662084	-0.0680254	0.295682	0.112265	.	.	.	.	1	1	1	NA	NA	NA	NA
TRITD0Uv1G018780	.		chrUn	43775459	0.0629464	0.932307	0.391279	.	.	.	.	1	1	1	NA	NA	NA	NA
TRITD0Uv1G018790	4	ABC transporter G family member	chrUn	43824354	0.250935	0.663155	0.731373	0.221367	0.748222	0.28114	0.79799	0.982878	0.0320785	0.0289957	0.553841	0.0331653	0.894988	0.0295941
TRITD0Uv1G018800	13	Xylosyltransferase 1	chrUn	43837951	0.0563715	0.10331	0.194456	0.0130725	0.146371	0.0925649	0.235151	0.999997	0.849177	0.838793	0.978389	0.756059	0.975494	0.866669
TRITD0Uv1G018820	6	Peroxisomal membrane protein PEX14	chrUn	43888175	-0.214724	-0.554104	0.429148	-1.25354	-0.315803	-0.253816	0.651098	0.987148	0.0743805	0.259832	4.36064e-06	0.408049	0.894988	0.039655
TRITD0Uv1G018830	.	Germinal-center associated nuclear protein	chrUn	43890881	-0.133657	-0.547591	-0.26076	-1.45315	0.293772	-0.410258	0.231066	1	0.712682	0.919228	0.309395	0.846214	0.901097	0.986834
TRITD0Uv1G018850	6	Nuclear transcription factor Y subunit B	chrUn	43893847	-0.313463	0.196917	1.54893	-1.73746	0.225434	-0.27762	1.54717	0.982878	0.647971	1.387e-07	2.1267e-07	0.626622	0.93796	3.87117e-07
TRITD0Uv1G018860	.	NAC domain-containing protein 104	chrUn	43894166	0.0752096	0.989425	0.963974	-0.218913	1.14901	-0.0920728	1.06882	0.999997	0.083449	0.126164	0.819328	0.0537064	0.989263	0.084463
TRITD0Uv1G018870	5	Protein DEK	chrUn	43895126	0.122515	0.664283	0.449444	0.232393	0.609207	0.000792478	0.385687	0.999997	0.138877	0.0289988	0.649487	0.238549	0.999646	0.374779
TRITD0Uv1G018910	.	Transducin/WD40 repeat-like superfamily protein	chrUn	43978595	0.0613772	0.488067	-1.83116	2.69886	.	-0.729643	-1.82335	1	1	0.0129604	0.0638019	NA	0.675593	0.00527411
TRITD0Uv1G018970	3	O-methyltransferase	chrUn	44162200	-0.104826	1.56639	-0.253691	1.52505	0.840956	-0.261398	-0.629945	0.999997	0.273119	0.919832	0.314419	0.58255	0.955853	0.745053
TRITD0Uv1G018980	.	Receptor-like kinase	chrUn	44173130	0.0903634	0.112539	1.30776	-2.48523	-2.46923	.	.	0.999997	0.945442	0.117357	0.0738139	0.0581023	NA	NA
TRITD0Uv1G019040	18	p-loop nucleoside triphosphate hydrolase superfamily protein	chrUn	44332294	-0.0860624	-0.000877477	-1.19878	-0.530848	1.08579	-1.66218	-0.124405	0.999997	0.998402	1.3213e-09	0.0868264	0.000131081	1.07167e-13	0.974597
TRITD0Uv1G019080	.	DYAD-like protein	chrUn	44453050	0.29571	0.310852	0.305308	0.208162	0.0945798	0.188322	0.0878921	0.96646	0.350212	0.401255	0.519854	0.860348	0.913741	0.988866
TRITD0Uv1G019190	.	Serine protease HTRA1	chrUn	44566734	0.0329066	-0.432769	-0.205031	0.403928	-0.615172	0.103621	-0.228688	1	1	1	0.838613	1	1	1
TRITD0Uv1G019360	.	NAC domain protein	chrUn	45197141	-0.444565	1.72962	1.85734	0.0731768	1.41933	0.33515	1.4628	0.942625	0.0497786	0.00478915	0.965361	0.158744	0.943236	0.0462453
TRITD0Uv1G019370	.	BED zinc finger,hAT family dimerization domain	chrUn	45323963	0.0527734	0.139126	-0.14311	-0.492742	-0.0646438	-0.187837	-0.205321	1	1	1	1	1	1	1
TRITD0Uv1G019420	.	P-loop containing nucleoside triphosphate hydrolases superfamily protein	chrUn	45390523	.	-3.35344	.	-4.01899	-3.45216	.	.	NA	0.0024565	NA	0.00154651	0.00234453	NA	NA
TRITD0Uv1G019430	.	Holliday junction ATP-dependent DNA helicase RuvA	chrUn	45393548	0.232516	-1.0096	-0.110291	-1.56566	-0.804982	-0.386256	0.0116362	0.999997	0.244964	0.967405	0.0826827	0.453952	0.937707	0.999714
TRITD0Uv1G019440	.	elongation factor P (EF-P) family protein	chrUn	45395079	.	-2.39634	.	-3.01212	-2.44956	.	.	NA	0.0660863	NA	0.035468	0.0609518	NA	NA
TRITD0Uv1G019490	.	UDP-Glycosyltransferase superfamily protein	chrUn	45622725	-0.000270287	1.36504	0.0808775	0.922568	1.37963	-0.166692	0.139154	1	0.36336	0.978098	1	1	1	0.992449
TRITD0Uv1G019500	4	Pentatricopeptide repeat-containing protein	chrUn	45623483	0.18179	0.625795	0.13807	0.59498	0.651738	0.0863392	0.16061	0.999997	0.263461	0.925957	0.242546	0.26736	0.986841	0.981664
TRITD0Uv1G019540	.	DNA ligase IV	chrUn	45801391	0.0102681	-0.187707	7.73818e-05	-0.172927	-0.157973	0.00148255	0.0229894	0.999997	0.659389	0.999909	0.669025	0.76936	0.999608	0.997951
TRITD0Uv1G019590	3	Glutathione transport system permease protein gsiD	chrUn	46031982	-0.12679	0.652577	-0.0326857	0.920911	0.885199	0.13937	0.162013	0.999997	0.443538	0.990207	0.213857	0.336742	0.98247	0.991141
TRITD0Uv1G019620	1	CRS2-associated factor 2, chloroplastic	chrUn	46304430	0.0313385	-0.515819	-0.0801557	-0.465574	-0.303387	-0.0395245	0.125983	0.999997	0.0426512	0.912591	0.141318	0.330653	0.990808	0.94535
TRITD0Uv1G019630	.	NADH-quinone oxidoreductase subunit F	chrUn	46307188	-0.187217	-1.3993	-0.344173	-0.437103	-0.823912	0.0438918	-0.12235	1	0.31535	1	0.790935	0.575716	0.994117	1
TRITD0Uv1G019640	.	Retrotransposon protein, putative, unclassified	chrUn	46314895	-0.0294423	-0.295049	0.319367	-0.332142	0.10113	0.188901	0.550157	0.999997	0.794111	0.890453	0.787514	0.943445	0.973846	0.853901
TRITD0Uv1G019650	.	Retrotransposon protein, putative, unclassified	chrUn	46322370	0.226593	-0.143332	0.35033	-0.459313	-0.269877	0.105146	0.246616	1	0.927346	0.882323	0.740895	0.857673	0.987717	0.983272
TRITD0Uv1G019660	.	Retrotransposon protein, putative, unclassified	chrUn	46323160	0.0961023	-0.797292	-0.0398901	-0.506755	0.0699024	0.0506582	0.280383	1	0.585658	0.987591	0.739023	0.969949	1	0.96906
TRITD0Uv1G019890	.	Senescence/dehydration-associated protein-like protein	chrUn	46765756	0.171774	-0.117257	0.572687	-1.10828	-0.646339	0.0655361	0.183591	1	0.954461	1	0.513265	0.711032	1	1
TRITD0Uv1G019970	.	nucleolar GTP-binding protein	chrUn	46962429	-0.0148549	0.302071	-0.183338	.	.	-0.136302	-0.189383	1	1	1	NA	NA	1	1
TRITD0Uv1G019980	3	Protein SCO1, mitochondrial-like protein	chrUn	46965246	0.048482	0.348431	0.177657	0.753107	0.621385	0.492173	0.419105	0.999997	0.517053	0.910344	0.0962162	0.24316	0.777138	0.811927
TRITD0Uv1G020170	5	FAD synthetase, chloroplastic	chrUn	47257337	-0.289401	0.0509407	-0.119911	0.30978	0.449944	0.121522	0.268208	0.999997	0.927346	0.888841	0.448032	0.331871	0.963836	0.821871
TRITD0Uv1G020190	1	3-oxoacyl-[acyl-carrier-protein] synthase 3	chrUn	47278098	-0.224416	-1.12102	-0.166272	-1.24646	-1.11858	-0.246978	-0.169859	0.999997	0.0237535	0.930537	0.00773908	0.0511426	0.959164	0.988222
TRITD0Uv1G020220	2	Glutathione S-transferase	chrUn	47447049	-0.253395	-1.16616	-0.311977	-1.42673	-1.1742	-0.507645	-0.322155	0.999997	0.0113004	0.793109	0.00125227	0.102178	0.7524	0.947897
TRITD0Uv1G020240	16	senescence-associated family protein, putative (DUF581)	chrUn	47473681	0.0736693	-0.253936	0.618329	-0.584622	-1.0478	0.260351	-0.126193	0.999997	0.681401	0.289209	0.321327	0.00585027	0.948027	0.983761
TRITD0Uv1G020380	10	Ascorbate oxidase	chrUn	47851795	-0.511617	-0.647688	0.313454	-0.0104	-0.325342	0.784225	0.518335	0.856256	0.253846	0.856331	0.986742	0.719912	0.42013	0.837168
TRITD0Uv1G020390	1	Molybdopterin synthase catalytic subunit	chrUn	47916006	-0.0571443	-0.697796	-0.176104	-1.08458	-0.41905	-0.512727	0.0860411	0.999997	0.0543895	0.896189	0.00016784	0.237398	0.616795	0.991948
TRITD0Uv1G020410	.	Heavy-metal-associated domain-containing family protein	chrUn	47956667	-0.0497076	-0.307522	-0.243225	-1.9619	-1.12276	-0.794029	-0.718844	0.999997	0.81791	0.923737	0.0934744	0.320469	0.529547	0.700497
TRITD0Uv1G020420	.	NF-X-like 1	chrUn	47960563	0.122501	1.53364	0.526117	0.407364	0.139678	-0.402883	-0.590263	0.999997	0.0719055	0.665044	0.741715	0.934113	0.926861	0.798169
TRITD0Uv1G020430	2	GTPase	chrUn	47974145	0.290693	0.724124	0.251765	0.814496	0.837374	0.303799	0.352297	0.961418	0.084663	0.811713	0.0394744	0.1018	0.914904	0.861034
TRITD0Uv1G020440	25	Ankyrin repeat, SAM and basic leucine zipper domain-containing protein 1	chrUn	47976765	-0.236041	-0.0533525	-0.275007	0.122961	0.111926	-0.110331	-0.107076	0.999997	0.920122	0.600573	0.776491	0.853016	0.966972	0.98748
TRITD0Uv1G020450	.	target of early activation tagged (EAT) 2	chrUn	47979686	-0.0037268	-0.342019	.	-0.35559	-0.361552	.	.	1	1	NA	1	1	NA	NA
TRITD0Uv1G020460	.	cotton fiber-like protein (DUF761)	chrUn	47979827	0.0426461	-0.273991	0.410133	-1.46212	-0.185961	.	0.373879	1	0.888799	1	0.371873	0.928184	NA	1
TRITD0Uv1G020480	2	NBS-LRR disease resistance protein	chrUn	48009475	0.040182	0.324022	0.0198604	0.490781	0.414189	0.168402	0.106717	0.999997	0.568244	0.983995	0.320688	0.486182	0.940685	0.981664
TRITD0Uv1G020500	.	Eukaryotic translation initiation factor 3 subunit A	chrUn	48033256	0.0267007	0.252693	0.0276763	-0.049566	0.585854	-0.106851	0.133153	1	1	1	1	1	1	1
TRITD0Uv1G020510	.	Transposase	chrUn	48035993	-0.142918	-0.741181	-0.348829	-1.35989	-0.618649	-0.369989	-0.250841	1	0.579931	0.881747	0.317662	0.6702	0.922159	0.981664
TRITD0Uv1G020530	.	RING/U-box protein	chrUn	48052272	-0.0037268	.	.	.	0.609632	.	0.208947	1	NA	NA	NA	1	NA	1
TRITD0Uv1G020540	3	Oxygen-dependent choline dehydrogenase	chrUn	48052300	0.162569	0.831501	0.124306	0.885442	0.374266	0.139558	-0.276172	0.999997	0.139382	0.947174	0.112701	0.610226	0.979135	0.954695
TRITD0Uv1G020550	3	Metallo-hydrolase/oxidoreductase superfamily protein	chrUn	48053414	-0.0895779	-0.275013	-0.521754	0.115729	-0.12515	-0.143036	-0.370364	0.999997	0.609431	0.0981829	0.833697	0.854185	0.953179	0.562627
TRITD0Uv1G020560	.	Magnesium transporter MRS2-5	chrUn	48054857	-0.0848734	.	-0.0188852	.	.	.	.	1	NA	1	NA	NA	NA	NA
TRITD0Uv1G020580	3	DEAD-box ATP-dependent RNA helicase	chrUn	48074318	-0.19311	-0.314642	-0.363428	-0.359849	-0.149737	-0.41085	-0.202797	0.999997	0.258275	0.342042	0.123482	0.666433	0.379066	0.882821
TRITD0Uv1G020750	1	F-box family protein	chrUn	48373256	-0.0037588	-0.204962	0.0271964	-0.343965	-0.275215	-0.117393	-0.0458187	0.999997	0.632234	0.977147	0.369898	0.529247	0.962575	0.993816
TRITD0Uv1G020760	.	Tyrosyl-tRNA synthetase	chrUn	48379394	-0.0037268	-0.0619534	.	.	.	.	.	1	1	NA	NA	NA	NA	NA
TRITD0Uv1G020790	.	Retrotransposon protein, putative, Ty1-copia subclass	chrUn	48492539	0.135327	0.3651	0.0342545	0.0190197	0.202333	-0.2996	-0.12228	0.999997	0.297659	0.977144	0.969123	0.645161	0.861002	0.981067
TRITD0Uv1G020810	.	Protein kinase	chrUn	48517100	0.0329066	-0.442924	0.0644842	-0.762875	-0.439485	.	-0.0030912	1	1	1	1	1	NA	1
TRITD0Uv1G020860	28	ATP-binding cassette transporter subfamily A member	chrUn	48623372	-0.0433331	0.115757	0.29848	-0.133178	-0.0120476	0.0441592	0.165469	0.999997	0.856565	0.674086	0.815319	0.988742	0.991331	0.969446
TRITD0Uv1G020930	.	Retinal homeobox protein Rx	chrUn	48755801	0.0562867	0.439562	-0.0712919	.	.	-0.123326	-0.169323	1	1	1	NA	NA	1	1
TRITD0Uv1G020970	.	SAUR-like auxin-responsive family protein	chrUn	48805248	0.273051	2.29539	0.526856	1.92185	1.64556	0.112799	-0.0457624	0.999997	0.00275332	0.695198	0.0150767	0.047399	0.98717	0.99779
TRITD0Uv1G020990	9	Ubiquitin thioesterase	chrUn	48838696	0.0347767	6.20006	5.10102	.	.	.	.	0.999997	5.14814e-16	8.23293e-25	NA	NA	NA	NA
TRITD0Uv1G021010	3	F-box family protein	chrUn	48851407	0.44822	1.39603	0.317471	1.2501	0.513967	0.147983	-0.415708	0.874091	0.0112519	0.826229	0.0409519	0.5669	0.977816	0.893777
TRITD0Uv1G021020	.	F-box family protein	chrUn	48858698	.	-3.60428	-2.17339	0.860652	0.110141	0.525724	-0.0124628	NA	0.00183925	0.00153583	0.278645	0.938081	0.840399	0.999714
TRITD0Uv1G021090	.	Salicylate O-methyltransferase	chrUn	49001785	0.0836128	-2.39264	-1.11128	-3.16915	-3.60943	-0.952284	-1.28851	1	0.0188422	0.28375	0.00421192	0.00108762	0.29542	0.0902023
TRITD0Uv1G021100	.	Leucine-rich repeat protein kinase family protein	chrUn	49002766	.	-2.13997	-1.35895	-2.25553	-2.24061	-0.851745	-1.12386	NA	0.109089	0.110563	0.113915	0.0942888	0.362785	0.169681
TRITD0Uv1G021130	26	Embryogenesis transmembrane protein-like	chrUn	49033143	0.228345	-0.232798	1.13001	-1.39443	-0.782336	0.0452377	0.434852	0.999997	0.85333	0.0644751	0.121218	0.523637	0.994117	0.914995
TRITD0Uv1G021150	.	Mitochondrial Rho GTPase	chrUn	49077362	-0.305896	.	-0.147751	-0.0295572	.	-0.039932	-0.112434	1	NA	1	1	NA	1	1
TRITD0Uv1G021290	2	Pentatricopeptide repeat-containing protein	chrUn	49230350	0.135774	0.601038	0.121687	0.657565	0.37897	0.154407	-0.0898406	0.999997	0.187986	0.921692	0.207401	0.501846	0.968981	0.991189
TRITD0Uv1G021300	.	40S ribosomal protein	chrUn	49234037	0.00408469	0.179708	0.13256	0.343656	0.150587	0.121116	0.111997	1	0.930563	1	0.865078	1	1	1
TRITD0Uv1G021380	10	Bax inhibitor-1 family protein	chrUn	49394689	-0.675571	-0.695039	0.487965	-1.16348	-0.696422	0.0992569	0.397344	0.5616	0.116477	0.756622	0.0169239	0.366287	0.989151	0.937495
TRITD0Uv1G021420	.	Bax inhibitor-1 family protein	chrUn	49449929	.	.	.	.	0.529322	.	0.181027	NA	NA	NA	NA	1	NA	1
TRITD0Uv1G021450	.	Bax inhibitor-1 family protein	chrUn	49517084	-0.288984	-0.0829363	0.281844	-0.648133	-0.323455	.	.	1	1	1	1	1	NA	NA
TRITD0Uv1G021650	.	CsAtPR5	chrUn	50023477	0.0130778	0.3474	0.874662	-3.62561	-0.0717644	-0.51704	0.557364	0.999997	0.727932	0.490262	0.000482129	0.954587	0.768121	0.853179
TRITD0Uv1G021710	.	Peroxidase	chrUn	50084659	0.0493373	-0.238983	0.0192078	-1.96801	0.81108	-0.215709	0.402048	1	0.902992	0.994075	1	0.623665	1	0.90439
TRITD0Uv1G021740	.	Cytochrome b6-f complex iron-sulfur subunit	chrUn	50121805	-0.149357	0.78977	0.566528	0.457683	0.598323	0.190223	0.36627	0.999997	0.490364	0.74544	0.758811	0.667673	0.972084	0.955215
TRITD0Uv1G021840	.	FBD-associated F-box protein	chrUn	50365513	.	-0.225719	-0.0992485	-0.492742	-0.172162	-0.0785757	-0.0789399	NA	1	1	1	1	1	1
TRITD0Uv1G021990	6	F-box domain containing protein-like	chrUn	50778111	0.110765	0.131954	-0.10569	0.276272	-0.0178798	0.0233348	-0.250317	0.999997	0.772882	0.886307	0.478256	0.977623	0.994117	0.778487
TRITD0Uv1G022290	.	Phospholipase A(1) LCAT3	chrUn	51414024	0.12622	-0.1955	-0.569439	0.521931	-1.49416	-0.17273	-1.4604	1	0.920084	0.745294	0.730848	0.261157	0.976142	0.0561925
TRITD0Uv1G022300	.	Regulator of chromosome condensation (RCC1) family with FYVE zinc finger domain-containing protein	chrUn	51417959	0.0808724	-0.721414	-0.371898	0.0819755	-1.6825	0.0450554	-0.96347	1	0.668994	0.854895	0.967169	0.179971	0.99419	0.413473
TRITD0Uv1G022320	4	Protein EXECUTER 1, chloroplastic	chrUn	51438869	0.0651568	-0.17903	-0.108127	-0.259824	-0.0785636	-0.19342	-0.0111921	0.999997	0.48551	0.808377	0.398627	0.828695	0.91707	0.998286
TRITD0Uv1G022350	1	Exostosin family protein	chrUn	51484027	0.178913	0.492083	0.308301	0.46281	0.288942	0.252026	0.112766	0.999997	0.437832	0.79713	0.361895	0.656366	0.938891	0.989603
TRITD0Uv1G022390	.	Retrotransposon protein, putative, unclassified	chrUn	51523252	0.0201217	-1.12776	-0.103469	-1.09757	-1.21936	-0.0395561	-0.096878	1	0.464699	1	0.502914	1	1	1
TRITD0Uv1G022400	17	Protein kinase	chrUn	51553165	0.385904	0.193945	0.0170753	0.019013	0.155274	-0.168683	-0.0222757	0.937351	0.749179	0.987776	0.974588	0.828695	0.903072	0.9981
TRITD0Uv1G022410	.	Cellulose synthase family protein, expressed	chrUn	51588354	.	.	.	3.21067	0.321488	0.9413	0.083387	NA	NA	NA	0.0191462	1	0.278113	1
TRITD0Uv1G022500	.	receptor kinase 1	chrUn	51746341	.	-4.2116	-1.749	-4.48324	-1.23284	-1.11084	-0.215603	NA	8.68697e-05	0.0184847	0.000181349	0.198076	0.104073	0.98748
TRITD0Uv1G022520	.	Coatomer subunit beta'-1	chrUn	51751397	.	-1.3928	-0.216012	-1.53221	0.122925	-0.120994	0.112309	NA	1	1	1	0.953854	1	1
TRITD0Uv1G022540	.	Rhomboid-related intramembrane serine protease family protein	chrUn	51786738	.	-5.44134	-1.2176	-5.82901	-3.38268	-0.723572	-0.520879	NA	3.22255e-08	0.147164	1.34182e-07	0.000139987	0.44763	0.874404
TRITD0Uv1G022690	.	Receptor-like protein kinase	chrUn	52001747	-0.0430562	.	-0.0177431	1.68235	.	0.350195	.	1	NA	1	0.281715	NA	1	NA
TRITD0Uv1G022750	.	Germin family 1 protein	chrUn	52122676	0.0660409	-0.980351	-0.352283	-1.67003	-0.822916	-0.308598	-0.266144	1	0.542179	0.854895	0.295317	0.60983	1	1
TRITD0Uv1G022950	.	Receptor-like kinase	chrUn	52517613	.	.	.	4.97459	.	2.21833	.	NA	NA	NA	8.9028e-06	NA	6.91362e-06	NA
TRITD0Uv1G022980	.	Receptor-like protein kinase	chrUn	52547076	.	.	.	2.96435	.	0.83012	.	NA	NA	NA	0.0346564	NA	0.34133	NA
TRITD0Uv1G023000	24	Receptor-like kinase	chrUn	52562684	0.0935038	0.725639	0.0889533	4.18545	0.761178	3.25558	0.120012	0.999997	0.280389	0.964164	3.60481e-39	0.246624	1.16995e-40	0.991189
TRITD0Uv1G023010	.	Receptor-like kinase	chrUn	52566478	.	.	.	3.82149	.	1.32954	.	NA	NA	NA	0.00258253	NA	0.0301211	NA
TRITD0Uv1G023020	.	Receptor-like protein kinase	chrUn	52567781	.	.	-0.263369	3.93894	.	1.1062	-0.206666	NA	NA	1	0.00180665	NA	0.166298	1
TRITD0Uv1G023030	24	F-box family protein	chrUn	52570851	0.0253673	-0.925726	-1.18055	7.54121	-0.865736	5.67085	-1.01161	1	0.571383	0.227158	1.41019e-40	1	1.23623e-80	0.338007
TRITD0Uv1G023040	.	Receptor-like protein kinase	chrUn	52579807	.	.	-2.72809	6.67745	0.321488	1.95916	-1.99611	NA	NA	1.61217e-05	6.03396e-12	1	3.20606e-08	0.00163814
TRITD0Uv1G023060	24	F-box family protein	chrUn	52587075	.	.	.	7.87332	.	5.57447	.	NA	NA	NA	5.41551e-24	NA	1.55278e-56	NA
TRITD0Uv1G023110	.	Receptor-like protein kinase	chrUn	52629835	.	.	-3.90839	5.84987	.	0.140566	-3.47683	NA	NA	1.74136e-12	1.38936e-08	NA	0.973033	2.9482e-11
TRITD0Uv1G023200	35	Sucrose phosphate synthase	chrUn	52816336	0.142651	-0.738507	-0.495559	0.541186	-0.538789	0.666531	-0.303921	0.999997	0.0037219	0.291597	0.147883	0.0572697	0.285762	0.807612
TRITD0Uv1G023260	.	transmembrane protein, putative (DUF594)	chrUn	52940344	0.0329066	-0.045622	0.0857693	4.37572	0.0381687	2.17138	0.0617398	1	1	1	1.3592e-05	1	1.24145e-05	1
TRITD0Uv1G023270	.	H -ATPase 9	chrUn	52954011	-0.537877	-1.16734	-1.7678	-0.571368	0.197606	-0.972257	-0.25095	0.828023	0.363136	0.000172705	0.692116	0.908532	0.134827	0.955882
TRITD0Uv1G023280	.	transmembrane protein, putative (DUF594)	chrUn	52954680	-0.40688	-0.79412	-1.54835	-0.157319	0.386276	-0.71037	-0.144894	0.788649	1	2.82682e-08	1	1	0.346428	0.978632
TRITD0Uv1G023300	.	Receptor-like protein kinase	chrUn	53043662	.	.	.	4.92159	.	2.06707	.	NA	NA	NA	1.42698e-05	NA	4.36896e-05	NA
TRITD0Uv1G023350	30	Phosphatidylserine synthase 2	chrUn	53136633	-0.400273	-0.71482	-0.280978	-0.337321	-0.356897	0.0978679	0.079133	0.95836	0.30267	0.497323	0.662038	0.68685	0.973435	0.991383
TRITD0Uv1G023410	31	ATP-dependent RNA helicase, putative	chrUn	53221222	0.14775	0.0412044	-0.20038	0.273753	0.101099	0.016149	-0.143073	0.999997	0.913675	0.641773	0.28236	0.81506	0.995137	0.946267
TRITD0Uv1G023450	.	Amino acid permease family protein, putative	chrUn	53335935	0.0201217	-0.128249	0.0662832	-0.492742	0.19161	.	0.152894	1	1	1	1	1	NA	1
TRITD0Uv1G023480	.	Expansin	chrUn	53370441	.	-2.15815	.	-2.38439	-1.94447	.	.	NA	0.115384	NA	0.112394	0.158006	NA	NA
TRITD0Uv1G023540	13	Lysostaphin resistance protein A	chrUn	53477478	0.0600249	0.838404	0.531383	0.127955	0.624637	-0.140292	0.319984	0.999997	0.477794	0.675393	0.933921	0.640795	0.98247	0.955736
TRITD0Uv1G023580	10	E3 ubiquitin-protein ligase	chrUn	53503794	0.0607754	-0.100968	-0.1945	0.0732653	0.00341773	-0.0347886	-0.0930115	0.999997	0.828739	0.791555	0.871319	0.995601	0.992031	0.987938
TRITD0Uv1G023590	.	Leucine-rich repeat protein kinase family protein	chrUn	53505506	0.426269	0.0905067	-0.106808	0.0962541	0.588927	-0.101527	0.323332	0.969608	0.92901	0.961355	0.913475	0.483258	0.987197	0.946267
TRITD0Uv1G023620	5	E3 ubiquitin-protein ligase	chrUn	53559867	0.0473592	0.330335	0.359736	-0.273577	-0.231738	-0.166868	-0.141482	0.999997	0.606853	0.780963	0.685719	0.758764	0.973435	0.990088
TRITD0Uv1G023660	7	Receptor-kinase, putative	chrUn	53622217	-0.362359	-1.8685	-0.637978	-1.97374	-1.69306	-0.616791	-0.477754	0.999997	0.00573389	0.569861	0.00199484	0.0265443	0.732576	0.868529
TRITD0Uv1G023690	.	PAIR1 protein, putative, expressed	chrUn	53654406	.	.	.	5.40534	.	2.5074	.	NA	NA	NA	5.46539e-07	NA	1.00571e-07	NA
TRITD0Uv1G023710	.	2-methoxy-6-polyprenyl-1,4-benzoquinol methylase, mitochondrial	chrUn	53692103	.	.	-0.149854	7.73815	.	4.87857	-0.112434	NA	NA	1	8.7184e-18	NA	3.649e-41	1
TRITD0Uv1G023830	.	GRAM domain family protein	chrUn	54074357	-0.724711	3.18828	-0.139103	2.02421	3.0356	-0.291504	0.123596	0.454824	0.00805237	0.955785	0.186346	0.0117527	0.954543	0.993816
TRITD0Uv1G023840	.	L-lactate dehydrogenase 2	chrUn	54076938	0.0330341	1.12594	0.156883	0.436251	.	-0.0802077	-0.286105	1	1	1	1	NA	1	1
TRITD0Uv1G023860	.	Cytochrome P450	chrUn	54085916	-0.034794	-0.0957586	0.0192372	-0.0505359	-1.46932	0.0289845	-0.308403	1	0.960242	0.994869	0.979204	1	1	1
TRITD0Uv1G023870	.	Transposon protein, putative, CACTA, En/Spm sub-class	chrUn	54095166	0.0734322	0.672566	0.148115	.	0.321488	-0.0712528	-0.0342495	1	1	1	NA	1	1	1
TRITD0Uv1G023910	.	Disease resistance protein (TIR-NBS-LRR class) family	chrUn	54101080	0.107399	0.883761	0.167831	.	0.321488	-0.0410052	0.0164653	1	1	1	NA	1	1	1
TRITD0Uv1G023980	.	Chitinase	chrUn	54405051	-0.117182	2.74421	-0.545553	0.842834	3.41943	-0.87788	0.363177	0.999997	0.0333855	0.75892	1	0.0032305	0.399798	0.95574
TRITD0Uv1G023990	4	Heat shock protein	chrUn	54412018	-0.529284	-3.80949	-3.0804	-4.85799	-4.0804	-0.690363	-2.72515	0.757185	4.95598e-06	2.89032e-07	2.00398e-06	3.77534e-06	0.485081	1.91832e-06
TRITD0Uv1G024000	.	Heat shock protein	chrUn	54429028	-0.266565	-3.68833	-1.64452	-4.11768	-3.38202	-0.974393	-1.35743	1	0.00172508	1	0.00159916	0.0037975	1	1
TRITD0Uv1G024080	.		chrUn	54580325	0.165569	3.8228	-0.129638	1.06567	4.06073	-2.51142	0.149844	0.999997	1.67212e-14	0.918169	0.220273	4.74866e-15	1.29059e-13	0.981664
TRITD0Uv1G024090	.	F-box family protein	chrUn	54594158	0.0129153	1.85355	-0.0274032	.	1.11494	-0.527949	-0.342907	1	0.18858	0.992949	NA	1	1	0.959688
TRITD0Uv1G024130	.	Metallothionein	chrUn	54682576	-0.239205	-1.44772	-0.190424	-2.91725	-1.93021	-1.24209	-0.591419	0.999997	0.0133091	0.924628	4.03711e-08	0.000369117	0.0382389	0.700998
TRITD0Uv1G024170	.	Protein transport sec20	chrUn	54691499	0.0312264	-0.727337	-0.480206	-0.528023	-0.487988	-0.229462	-0.289816	1	0.665738	0.764555	0.780472	0.787167	0.951711	0.945545
TRITD0Uv1G024180	.	Serinc-domain containing serine and sphingolipid biosynthesis protein	chrUn	54704461	-0.0592563	-0.526564	0.127086	-2.55556	-0.641993	-0.441929	0.00796177	1	0.703453	0.964784	0.0607006	0.676814	1	0.999714
TRITD0Uv1G024190	3	Protein TRM32	chrUn	54705013	0.247077	-1.00913	-0.15082	-1.61903	-0.340569	-0.60898	0.396199	0.999997	0.086789	0.933982	0.00550418	0.718489	0.717718	0.906172
TRITD0Uv1G024200	1	Steroid 5-alpha reductase	chrUn	54722909	-0.135034	0.513439	-0.0421239	0.556529	0.692468	-0.0157722	0.133692	0.999997	0.324145	0.976863	0.237953	0.212958	0.99749	0.987027
TRITD0Uv1G024230	.	Cytochrome P450 family protein, expressed	chrUn	54770661	-0.0926983	.	.	.	-0.0200321	.	.	1	NA	NA	NA	1	NA	NA
TRITD0Uv1G024270	24	Fatty acid oxidation complex subunit alpha	chrUn	54853757	-0.0346941	0.473515	-0.46781	-1.97459	0.303928	-2.84581	-0.624351	0.999997	0.15492	0.0977657	1.86406e-15	0.4787	3.16227e-63	0.043508
TRITD0Uv1G024280	3	K-stimulated pyrophosphate-energized sodium pump protein	chrUn	54864130	-0.173628	-0.284528	-0.167076	-1.12733	-0.461446	-0.921957	-0.333744	0.999997	0.55024	0.887211	0.00283911	0.324054	0.0271619	0.812396
TRITD0Uv1G024490	.	Cytochrome P450 family protein, expressed	chrUn	55383856	0.0862024	0.697642	0.224218	.	.	.	.	1	1	1	NA	NA	NA	NA
TRITD0Uv1G024520	.	Serotype 2 fimbrial subunit	chrUn	55415209	0.0790177	-0.811598	0.281844	-1.77883	-0.871335	.	0.106252	1	0.611345	1	1	1	NA	1
TRITD0Uv1G024530	.	F-box associated ubiquitination effector family protein	chrUn	55415471	0.111676	-0.733813	1.03309	-2.5565	-0.0873501	-0.406581	1.57974	0.999997	0.172638	0.127619	3.9441e-06	0.907383	0.929776	0.000911456
TRITD0Uv1G024540	.	Transposon Ty3-I Gag-Pol polyprotein	chrUn	55417280	0.216361	-0.0464173	1.34786	-1.06668	0.0874498	0.314812	1.38635	0.999997	0.958092	0.0374584	0.16414	0.923391	0.952127	0.0258455
TRITD0Uv1G024560	.	RING/U-box superfamily protein with ARM repeat domain-containing protein	chrUn	55435751	-0.410001	-0.408237	-0.540694	-0.528521	-1.49593	-0.385599	-0.738021	0.924424	0.807246	0.754744	0.743484	0.298502	0.916482	1
TRITD0Uv1G024570	.	Glycine dehydrogenase (decarboxylating)	chrUn	55443536	-0.118415	0.699762	0.629596	0.522041	-0.494045	0.2412	-0.0030912	1	0.67355	1	0.785086	1	1	1
TRITD0Uv1G024600	.	Cytochrome P450	chrUn	55450880	-0.0505098	0.401834	0.152263	0.927023	.	0.130647	.	1	1	1	1	NA	1	NA
TRITD0Uv1G024610	.	Ankyrin repeat-containing protein	chrUn	55485580	0.0754836	0.594304	0.333771	-0.07261	0.0626417	0.0470066	0.0710505	1	0.735532	1	1	1	1	1
TRITD0Uv1G024620	.	Cytochrome P450 family protein, expressed	chrUn	55493634	-0.50178	1.22683	1.14409	1.3738	0.472806	0.808658	0.53647	0.863172	0.324151	0.253391	0.26006	0.780021	0.482453	0.824533
TRITD0Uv1G024730	.	ARF-GAP domain 4	chrUn	55690476	-0.0869807	0.40113	-0.85341	-0.077869	0.821295	-0.890596	-0.411601	0.999997	0.790992	0.438559	0.966567	0.551781	0.452539	0.93011
TRITD0Uv1G024750	.	Subtilisin-like protease	chrUn	55776172	-0.181452	-2.61419	-0.277147	-2.06591	-2.65409	-0.0390968	-0.206666	1	0.0382843	1	0.120331	0.0370421	1	1
TRITD0Uv1G024770	1	Glycine-rich protein A3	chrUn	55866601	-0.748697	-5.07281	-1.25727	-1.82445	-5.54553	-0.178808	-1.10771	0.319642	7.97176e-14	1	0.127612	4.65982e-15	0.966018	1
TRITD0Uv1G024960	.	ATPase subunit 8	chrUn	56332200	-0.0574111	-0.448154	0.18184	-1.62873	-1.07073	.	.	1	0.809207	1	1	1	NA	NA
TRITD0Uv1G025080	2	Protein HASTY 1	chrUn	56741341	0.114616	0.469093	-0.0550759	0.608314	0.441629	0.0670665	-0.0808693	0.999997	0.283496	0.948305	0.124319	0.389338	0.979922	0.989603
TRITD0Uv1G025090	.	LRR and NB-ARC domain disease resistance protein	chrUn	56773525	-0.0705421	-0.0671569	0.207727	-1.77883	0.00941629	-0.160122	0.196153	1	0.97248	0.933637	1	0.996455	1	1
TRITD0Uv1G025150	3	Xanthine permease XanP	chrUn	56954876	0.264957	0.47663	0.124577	0.573539	0.520948	0.19533	0.165688	0.889418	0.373607	0.913761	0.23658	0.354388	0.945961	0.965541
TRITD0Uv1G025310	.	PHD finger family protein / bromo-adjacent homology (BAH) domain-containing protein	chrUn	57469736	-0.0832362	-0.683395	-0.459385	0.26719	-0.154071	0.193327	-0.0664311	0.999997	0.581715	0.815642	0.829322	0.918691	0.973435	0.996552
TRITD0Uv1G025560	17	glycosyltransferase family exostosin protein	chrUn	58293670	0.0022371	-0.297687	0.0729243	-0.870002	-0.605201	-0.487815	-0.231288	0.999997	0.581459	0.942365	0.0366513	0.26165	0.290365	0.906172
TRITD0Uv1G025610	.	Transposon Ty3-G Gag-Pol polyprotein	chrUn	58554442	0.140334	5.53084	4.879	-0.817775	5.65745	.	4.91057	0.999997	1.35621e-14	3.10893e-21	1	1.76186e-17	NA	1.84287e-26
TRITD0Uv1G025620	.	Transposon Ty3-I Gag-Pol polyprotein	chrUn	58556907	0.0558882	6.56985	5.23622	.	7.00342	.	5.694	0.999997	2.9243e-17	3.78781e-25	NA	2.01471e-23	NA	2.39424e-39
TRITD0Uv1G025630	.	NAC domain protein	chrUn	58561920	-0.195702	5.24243	3.58152	.	5.57073	.	3.86196	0.999997	3.4332e-08	4.98413e-10	NA	1.3076e-10	NA	1.67138e-14
TRITD0Uv1G025640	.	Amiloride-sensitive sodium channel subunit alpha	chrUn	58562525	-0.0967228	4.85262	4.11137	-0.492742	4.70708	.	3.76846	0.999997	4.89762e-10	2.75873e-14	1	8.85134e-10	NA	1.04691e-13
TRITD0Uv1G025680	.	Peptidyl-prolyl cis-trans isomerase	chrUn	58868961	-0.00149737	2.2639	0.599763	1.85044	2.00447	0.168992	0.503043	1	0.0950822	0.720683	1	0.143145	1	0.86302
TRITD0Uv1G025950	4	BTB/POZ domain containing protein, expressed	chrUn	59804919	-0.253621	0.718821	0.731704	0.0684406	0.419925	0.112482	0.435224	0.999997	0.256818	0.340476	0.946496	0.623483	0.987197	0.873483
TRITD0Uv1G026040	.	Serine/threonine-protein kinase	chrUn	60003687	-0.0538585	-4.78007	-0.251754	0.110295	-4.47766	1.02562	-0.204503	1	2.2912e-06	1	0.914614	6.92034e-06	0.224952	1
TRITD0Uv1G026080	.	F-box family protein	chrUn	60032410	0.243307	0.319926	-0.471451	0.0467829	-1.37047	-0.612857	-1.5856	0.999997	0.801787	0.78265	0.971782	0.247356	0.788936	0.0231204
TRITD0Uv1G026230	.	DUF241 domain protein, putative (DUF241)	chrUn	60490487	.	-0.646588	.	-0.766642	-0.435174	.	.	NA	1	NA	1	1	NA	NA
TRITD0Uv1G026240	.	Regulator of chromosome condensation (RCC1) family with FYVE zinc finger domain-containing protein	chrUn	60495810	0.0968351	0.16212	0.467313	-0.272568	-0.0708328	0.0579844	0.244036	0.999997	0.846397	0.67849	0.750316	0.942693	0.992724	0.966792
TRITD0Uv1G026250	.	Kinase-like protein	chrUn	60499549	0.244646	0.132076	0.285444	-0.300132	0.168693	-0.0979662	0.301052	0.999997	0.870694	0.85237	0.661009	0.851647	0.987278	0.947362
TRITD0Uv1G026260	.	Transposon Ty3-G Gag-Pol polyprotein	chrUn	60504182	0.143181	1.6097	0.460814	1.52831	0.725454	0.182089	-0.0238743	1	0.269224	0.801639	0.344747	1	0.967772	1
TRITD0Uv1G026270	.	Retrotransposon protein, putative, Ty3-gypsy subclass	chrUn	60505448	0.135844	1.15655	0.11822	0.597681	0.321488	-0.078037	-0.165937	1	1	0.958885	1	1	1	1
TRITD0Uv1G026280	.	Transposon Ty3-I Gag-Pol polyprotein	chrUn	60505801	0.055779	0.628167	0.106993	0.429363	.	-0.0578736	-0.165241	1	1	1	1	NA	1	1
TRITD0Uv1G026290	.	Pol polyprotein	chrUn	60506212	-0.00398874	1.07564	0.197831	0.510255	0.920939	-0.104835	0.208611	1	0.491544	0.940623	1	0.56922	1	0.985684
TRITD0Uv1G026340	.	T-box transcription factor TBX20	chrUn	60552798	-0.16462	0.886979	1.59538	0.505596	0.840788	0.840424	1.35386	0.999997	0.467719	0.0450742	0.718006	0.518803	0.407999	0.0870517
TRITD0Uv1G026350	.	F-box and associated interaction domains-containing protein	chrUn	60564398	0.0487282	0.365319	0.0369659	-0.0295572	-0.0200321	-0.0745078	-0.101597	1	1	1	1	1	1	1
TRITD0Uv1G026360	.	COP9 signalosome complex subunit 4	chrUn	60566786	.	.	.	0.744067	0.250996	0.156602	0.106252	NA	NA	NA	1	1	1	1
TRITD0Uv1G026370	.	MEI2-like 2	chrUn	60570983	0.228387	0.846236	0.0868049	0.479849	0.879377	-0.20375	0.113499	0.999997	0.357287	0.969703	0.667024	0.352159	0.970172	0.993229
TRITD0Uv1G026380	.	Retrotransposon gag protein	chrUn	60571961	0.296135	1.04243	-0.213221	0.772325	1.30613	-0.340413	0.0119125	0.999997	0.413468	0.928914	0.600211	0.269535	0.946991	0.999714
TRITD0Uv1G026400	1	DUF241 domain protein, putative (DUF241)	chrUn	60648353	-0.354478	1.39972	0.210577	0.798255	1.16321	-0.319773	0.0370332	0.999997	0.0555929	0.897077	0.376516	0.209612	0.940685	0.998242
TRITD0Uv1G026410	1	Co-chaperone protein HscB	chrUn	60653302	-0.0177689	0.878144	1.46241	1.07789	0.267101	1.14235	0.70182	0.999997	0.535497	0.0826385	0.422341	0.889084	0.128217	0.661603
TRITD0Uv1G026420	.	DUF241 domain protein, putative (DUF241)	chrUn	60655204	-0.102097	1.36471	0.640865	0.308788	-0.517631	0.0124919	-0.270664	0.999997	0.251737	0.69594	0.867076	1	0.998967	1
TRITD0Uv1G026450	.	Acetyltransferase YpeA	chrUn	60678308	.	.	.	2.23939	.	0.529092	.	NA	NA	NA	0.138734	NA	1	NA
TRITD0Uv1G026460	.	transmembrane protein, putative (DUF247)	chrUn	60740428	0.924698	3.21239	1.24307	1.46575	1.88406	-0.0886477	0.172651	0.128348	0.000849217	0.0744972	0.349011	0.13656	0.990342	0.990589
TRITD0Uv1G026470	.	4-coumarate:CoA ligase 5	chrUn	60783183	-0.0719145	0.691727	0.33349	0.0428012	0.0460946	-0.195205	-0.20341	0.999997	0.353747	0.842195	0.969584	0.972927	0.972084	0.98745
TRITD0Uv1G026480	.	transmembrane protein, putative (DUF247)	chrUn	60793401	.	-1.16069	-0.137986	-1.22732	-0.862255	-0.0802442	-0.112434	NA	0.428477	1	0.423518	0.523266	1	1
TRITD0Uv1G026500	10	Protein kinase	chrUn	60854682	-0.134615	0.174955	0.109772	0.233331	0.255043	0.151055	0.185924	0.999997	0.43877	0.821558	0.395848	0.32044	0.940242	0.812791
TRITD0Uv1G026520	.	Protein kinase	chrUn	60953259	0.00713875	-0.779092	-0.158285	-1.38903	0.0977794	-0.260837	0.177997	1	0.568974	0.954124	0.297762	0.963382	0.952319	0.988278
TRITD0Uv1G026760	.	UDP-glycosyltransferase	chrUn	61362030	0.00553224	0.43551	0.39277	-0.698292	-0.573194	.	.	1	0.815614	1	1	1	NA	NA
TRITD0Uv1G026920	.	WAP, Kazal, immunoglobulin, Kunitz and NTR domain-containing protein 1	chrUn	61895126	-0.318303	0.254374	0.221775	-0.37732	0.275327	-0.358562	0.235379	0.974557	0.570308	0.796664	0.485164	0.609314	0.891742	0.929425
TRITD0Uv1G026970	27	CsAtPR5, putative, expressed	chrUn	61990313	-0.281615	2.53113	2.30222	0.873865	2.69551	0.566795	2.26083	0.999997	1.11554e-06	4.64041e-08	0.349936	2.64763e-05	0.833458	3.05325e-06
TRITD0Uv1G026980	.	rRNA N-glycosidase	chrUn	61995172	0.0329066	-1.2944	0.112265	-1.34357	-1.1004	.	.	1	0.388184	1	1	0.452217	NA	NA
TRITD0Uv1G027000	.	Protein DETOXIFICATION	chrUn	62060415	-0.477077	1.1724	-0.331908	1.98445	1.11905	0.117007	-0.339591	0.889418	0.348992	0.886052	0.025484	0.382164	0.98717	0.961659
TRITD0Uv1G027020	26	Protein DETOXIFICATION	chrUn	62103146	-0.316222	0.526614	-0.292227	1.33764	0.495334	0.232453	-0.294047	0.999997	0.710839	0.904684	0.0964967	0.732801	0.960404	0.973128
TRITD0Uv1G027040	.	Accelerated cell death 11	chrUn	62166321	0.084161	0.656169	0.249719	0.840899	0.321488	0.155495	0.106252	1	1	1	1	1	1	1
TRITD0Uv1G027050	.	UDP-xylose synthase 4	chrUn	62338868	-0.101236	-2.73813	-1.1789	-8.95878	-4.74474	-5.98286	-3.97918	0.999997	0.029994	0.179692	9.5791e-26	1.30851e-14	3.75296e-61	1.92017e-18
TRITD0Uv1G027060	.	WRKY transcription factor	chrUn	62350431	0.0327416	-0.399293	0.0363728	-6.52768	-0.101828	-3.56196	0.296479	0.999997	0.609765	0.985507	7.3781e-15	0.92046	7.33036e-17	0.940827
TRITD0Uv1G027070	24	Protein FLX-like 1	chrUn	62459771	0.154509	0.184093	0.0121116	-0.755899	0.187537	-0.872372	0.0133611	0.999997	0.636391	0.990207	0.0443549	0.654186	0.00828235	0.998286
TRITD0Uv1G027130	.	Macrodomain Ter protein	chrUn	62893269	-0.172463	-2.30633	0.155594	-3.57586	-2.31947	.	0.0464161	1	0.0489569	1	0.00748359	0.0600137	NA	1
TRITD0Uv1G027320	.	CCA-adding enzyme	chrUn	63563574	-0.0671186	.	.	-0.0295572	-0.0200321	.	.	1	NA	NA	1	1	NA	NA
TRITD0Uv1G027340	8	Rho GTPase-activating protein	chrUn	63576915	-0.203536	0.15787	0.0530413	0.205661	0.239555	0.0871435	0.128909	0.999997	0.697553	0.950706	0.533965	0.588263	0.963569	0.965314
TRITD0Uv1G027350	.	Sex-regulated protein janus-A	chrUn	63577239	.	.	.	.	0.685224	.	0.230991	NA	NA	NA	NA	1	NA	1
TRITD0Uv1G028260	4	GATA transcription factor	chrUn	66788466	-0.104115	0.174385	0.218915	0.128391	0.0162978	0.15703	0.0636117	0.999997	0.636227	0.779269	0.721326	0.974627	0.957869	0.993015
TRITD0Uv1G028290	4	E3 ubiquitin-protein ligase	chrUn	66793967	-0.0637261	-0.250899	-0.120117	-0.176527	-0.164658	-0.0580736	-0.0386257	0.999997	0.473976	0.906364	0.520226	0.646857	0.986638	0.995064
TRITD0Uv1G028300	4	GDSL esterase/lipase	chrUn	66805011	-0.0964518	0.812338	0.283839	0.556145	0.520967	-0.048275	-0.0294498	0.999997	0.535129	0.810291	0.687359	0.725083	0.992472	0.998286
TRITD0Uv1G028310	4	GDSL esterase/lipase	chrUn	66806956	0.0417108	0.429696	0.199161	0.350145	0.241992	-0.00111923	-0.0808734	0.999997	0.816869	0.901397	0.858632	0.903964	0.999711	0.994318
TRITD0Uv1G028390	9	C2 calcium/lipid-binding and GRAM domain containing protein	chrUn	66979223	0.372381	1.55318	0.840145	0.195463	-0.902139	-0.342896	-1.17994	0.999997	0.0218506	0.203003	0.872819	0.476483	0.940685	0.165984
TRITD0Uv1G028420	17	Peptide transporter, putative	chrUn	67003221	0.547005	0.828281	0.914465	-0.107524	-0.535935	-0.0305574	-0.444839	0.580132	0.0555895	8.49124e-06	0.873643	0.330544	0.994117	0.338721
TRITD0Uv1G028550	.	Aspartate carbamoyltransferase	chrUn	67364711	-0.228168	0.626924	0.208904	0.751483	0.793429	0.291661	0.359158	0.999997	0.208717	0.873168	0.0842849	0.128703	0.925633	0.850753
TRITD0Uv1G028590	2	Aspartokinase	chrUn	67435526	0.00603537	0.29424	-0.0766465	0.273578	0.417493	-0.103539	0.043624	0.999997	0.219484	0.907836	0.375615	0.108991	0.967104	0.993015
TRITD0Uv1G028680	.	NAC domain protein	chrUn	67561695	0.159369	1.19255	0.446489	.	.	.	.	1	0.400719	1	NA	NA	NA	NA
TRITD0Uv1G028780	.	Lon protease homolog 2, peroxisomal	chrUn	67747658	-0.0597829	-0.194601	0.0325234	-0.492742	-0.299163	.	-0.0030912	1	1	1	1	1	NA	1
TRITD0Uv1G028790	.	Serine/Threonine-kinase ATM-like protein	chrUn	67748540	-0.0126911	0.295682	0.0366868	1.22765	.	0.206895	-0.00317379	1	1	1	1	NA	1	1
TRITD0Uv1G028800	.	Acetyl-coenzyme A synthetase	chrUn	67768180	.	.	-2.74178	5.07268	.	0.415891	-2.35551	NA	NA	1.40677e-05	4.24074e-06	NA	0.898703	8.12667e-05
TRITD0Uv1G028810	.	Retrotransposon protein, putative, Ty3-gypsy subclass	chrUn	67768688	.	.	-2.13252	5.01023	.	0.602042	-1.78967	NA	NA	0.00199979	6.51058e-06	NA	0.772215	0.00662784
TRITD0Uv1G028820	.	Retrotransposon protein, putative, unclassified	chrUn	67769608	.	.	-2.21283	5.10297	.	0.356352	-1.85913	NA	NA	0.0011517	3.42604e-06	NA	0.939378	0.00411265
TRITD0Uv1G028830	.	Tetratricopeptide repeat (TPR)-like superfamily protein	chrUn	67773045	.	.	-2.15728	4.22828	.	0.212114	-1.81353	NA	NA	0.00171643	0.000472239	NA	0.967772	0.00585378
TRITD0Uv1G028840	.	BED zinc finger,hAT family dimerization domain	chrUn	67774324	.	.	-2.29911	5.36243	.	0.837797	-1.94239	NA	NA	0.00063019	7.03685e-07	NA	0.417783	0.00240538
TRITD0Uv1G028850	.		chrUn	67776021	.	.	-1.24015	4.01023	.	0.682626	-1.00677	NA	NA	0.142153	0.0017151	NA	0.728174	0.250554
TRITD0Uv1G028860	.	ATP synthase subunit beta	chrUn	67783926	.	.	-0.375881	2.18086	.	0.203672	-0.299898	NA	NA	1	0.152426	NA	0.966972	1
TRITD0Uv1G028880	2	F-box family protein	chrUn	67811103	-0.106112	0.0801052	0.24539	-0.283765	0.0132517	-0.100897	0.178239	0.999997	0.894522	0.821558	0.655312	0.984773	0.986638	0.967924
TRITD0Uv1G028890	16	Carotenoid isomerase	chrUn	67821730	-0.201812	-0.636828	-0.109215	-0.778998	-0.563021	-0.242547	-0.0437832	0.999997	0.267789	0.944444	0.0893076	0.309434	0.935897	0.995473
TRITD0Uv1G029060	4	Chaperone protein dnaJ	chrUn	68111991	-0.142689	-0.343673	-0.160701	-0.375861	-0.243718	-0.199603	-0.0654485	0.999997	0.221568	0.785408	0.146168	0.473985	0.897256	0.990854
TRITD0Uv1G029120	7	Protein kinase	chrUn	68230787	-0.150119	0.0966411	-0.23409	0.343325	0.0181645	-0.00241758	-0.308318	0.999997	0.808862	0.503717	0.236316	0.973829	0.99937	0.53636
TRITD0Uv1G029150	.	Nucleosome assembly protein 1-1	chrUn	68328490	-0.122039	0.562714	-0.246486	0.677252	1.36451	-0.135151	0.333683	1	0.739265	0.923927	0.691688	0.309037	0.984321	0.964814
TRITD0Uv1G029180	.	Anthocyanin 5-aromatic acyltransferase	chrUn	68477816	0.22679	1.36989	1.05049	0.347371	0.544462	0.224462	0.385592	1	0.344417	0.298802	1	1	1	1
TRITD0Uv1G029200	.	Calcium uniporter protein, mitochondrial	chrUn	68512983	0.123748	0.724352	-0.425175	0.132275	-0.226297	-0.519702	-0.879428	1	0.669085	0.843416	1	1	0.838429	0.468458
TRITD0Uv1G029220	.	Translation initiation factor IF-2	chrUn	68551969	0.233778	0.389051	0.62749	0.238702	-0.356509	0.405626	-0.0083282	0.999997	0.640164	0.585845	0.791605	0.733517	0.925353	0.999714
TRITD0Uv1G029250	.	RING/FYVE/PHD zinc finger protein, putative	chrUn	68798436	-0.245369	-0.212293	0.498925	-2.55886	-1.06044	-0.189245	-0.0272529	0.999997	0.897954	0.793081	0.0845105	0.469403	1	1
TRITD0Uv1G029350	4	Bifunctional polymyxin resistance protein ArnA	chrUn	68878383	1.28795	0.480014	0.465188	-1.2537	-0.0838892	-0.682527	0.00759033	0.00210268	0.395447	0.781088	0.0049819	0.958394	0.717028	0.999714
TRITD0Uv1G029410	.	Mannan endo-1,4-beta-mannosidase 4	chrUn	68901094	-0.0320424	-0.237157	-0.525487	-0.492742	-0.361552	-0.339829	-0.472888	1	1	1	1	1	1	1
TRITD0Uv1G029420	14	50S ribosomal protein L18	chrUn	68913112	0.259358	1.04453	0.42154	0.719069	0.831054	0.0994775	0.222151	0.999997	0.0195535	0.678241	0.126647	0.09493	0.986638	0.966792
TRITD0Uv1G029460	4	Dirigent protein	chrUn	68943401	0.298963	0.639362	0.241141	0.45369	0.113224	0.0302921	-0.260612	0.916134	0.557465	0.884906	0.683107	0.939587	0.996059	0.964661
TRITD0Uv1G029520	1	DNA polymerase epsilon catalytic subunit A, putative	chrUn	68981598	-0.588705	-3.38637	-2.51316	-2.60763	-0.840114	-1.44567	-0.357579	0.688154	1.19837e-06	2.37635e-06	0.00114141	0.384083	0.0154691	0.941182
TRITD0Uv1G029730	26	Quinolinate synthase A	chrUn	69545819	0.529715	0.404315	0.172459	-0.0044272	0.00849101	-0.22993	-0.215664	0.575747	0.444598	0.861373	0.994815	0.991582	0.931882	0.906172
TRITD0Uv1G029850	13	U-box domain-containing protein	chrUn	70142806	0.145454	-0.201874	-0.142223	-0.205596	-0.296806	-0.15195	-0.234986	0.999997	0.595934	0.883457	0.548185	0.456329	0.958383	0.893291
TRITD0Uv1G030070	.	receptor-like kinase in flowers 1	chrUn	71205597	-0.00373503	-0.0619534	-0.482309	0.576968	0.779115	-0.179154	-0.193519	1	1	1	1	1	1	1
TRITD0Uv1G030270	.	MYB transcription factor	chrUn	72084526	-0.0166886	-1.35856	-0.569382	-1.79336	-1.3328	-0.537913	-0.505133	1	0.143684	0.747615	0.0797157	0.201904	0.849371	0.88974
TRITD0Uv1G030500	22	Transmembrane 9 superfamily member	chrUn	72838142	-0.00582556	-0.342222	-0.337557	-0.0822539	-0.307637	-0.0912859	-0.301411	0.999997	0.16916	0.213208	0.799173	0.35057	0.966972	0.609238
TRITD0Uv1G030530	.	Fe/S biogenesis protein nfuA	chrUn	72876537	-0.0580561	-0.430557	-0.284374	-0.492742	0.224586	-0.160122	-0.0407554	1	1	1	1	1	1	1
TRITD0Uv1G030560	2	Serine/threonine-protein phosphatase 2A 55 kDa regulatory subunit B	chrUn	72907850	-0.578615	-1.6933	1.41474	-4.83266	-1.35662	-0.0881354	1.37791	0.758162	0.0340264	0.100446	4.60752e-07	0.133934	1	0.0819137
TRITD0Uv1G030570	.	Nascent polypeptide-associated complex subunit beta	chrUn	72909506	0.0317103	-0.951735	2.5519	-4.58004	-1.08112	-0.11915	2.22906	0.999997	0.176442	9.23569e-06	5.83509e-08	0.139686	1	9.08055e-05
TRITD0Uv1G030580	.	Protein kinase	chrUn	72911365	-0.642104	-1.62142	-1.60489	-0.601382	-1.06781	-0.623488	-1.07125	0.357559	0.000134084	8.84082e-06	0.161177	0.0162868	0.345959	0.00707132
TRITD0Uv1G030590	6	RNA-binding family protein	chrUn	72918360	-0.0699449	0.177885	3.03026	-2.77275	0.0651219	0.200759	2.8789	0.999997	0.598019	3.57728e-27	1.68706e-22	0.872516	0.963569	1.49869e-24
TRITD0Uv1G030600	1	GDSL esterase/lipase	chrUn	72930381	0.938279	-0.0495763	1.78426	-2.21792	-0.77129	-0.120746	1.01302	0.0601748	0.960143	0.000129796	2.21752e-06	0.345564	0.981965	0.17681
TRITD0Uv1G030760	.	Glycine cleavage T-protein aminomethyltransferase	chrUn	73418497	-0.0976909	0.113364	2.29879	-1.89678	0.175756	0.322147	2.28317	0.999997	0.840875	9.32223e-16	1.64685e-06	0.776743	0.928172	3.83408e-13
TRITD0Uv1G030810	6	Myeloid leukemia factor 1	chrUn	73437621	-0.0134762	-1.23954	4.93922	-6.48562	-1.13253	0.120547	4.96106	0.999997	0.0013191	2.80243e-38	1.43882e-42	0.0031089	0.987197	3.77891e-44
TRITD0Uv1G030870	.	Pyrophosphate-energized vacuolar membrane proton pump	chrUn	73518934	-0.0511317	-0.635121	0.112265	-1.37703	-0.845377	.	.	1	1	1	1	1	NA	NA
TRITD0Uv1G030960	3	3'(2'),5'-bisphosphate nucleotidase 1	chrUn	73927131	-0.213817	-0.804367	-0.314216	-1.28659	-0.773974	-0.750528	-0.283442	0.999997	0.000620124	0.566898	5.20176e-06	0.134664	0.0740626	0.928124
TRITD0Uv1G031110	.	Cytochrome P450 family protein	chrUn	74123540	-0.0162998	-0.250069	0.18184	-1.05122	0.0193308	.	0.255665	1	0.897831	1	1	1	NA	1
TRITD0Uv1G031130	.	glutamate receptor 35	chrUn	74250984	.	.	-2.02132	3.86956	.	0.0524375	-1.69039	NA	NA	0.00408065	0.00224045	NA	0.994117	0.0124027
TRITD0Uv1G031200	27	Disease resistance protein RPM1	chrUn	74480551	0.400023	1.48541	0.930004	0.546568	1.0428	0.0358157	0.512478	0.951878	0.00429329	0.0785916	0.363109	0.0559566	0.994631	0.624269
TRITD0Uv1G031210	.	Disease resistance protein RPM1	chrUn	74570195	.	.	.	.	0.476817	-0.00292069	0.157888	NA	NA	NA	NA	1	1	1
TRITD0Uv1G031460	15	Nudix hydrolase	chrUn	75303416	-0.137727	3.09013	-0.205808	3.35493	3.12946	0.0149544	-0.157697	0.999997	2.61052e-26	0.796391	2.78628e-37	1.91731e-26	0.997331	0.963738
TRITD0Uv1G031470	15	non-intrinsic ABC protein 12	chrUn	75305925	-0.0937014	2.29265	0.0551402	2.52785	2.38389	0.238554	0.149215	0.999997	1.09379e-07	0.964784	1.05304e-09	1.67921e-08	0.916482	0.965671
TRITD0Uv1G031480	.	Cytochrome P450	chrUn	75307584	-0.063322	2.18169	-0.200464	2.41449	1.51971	-0.075393	-0.66628	0.999997	0.041869	0.926573	0.0296763	0.231989	0.991331	0.698051
TRITD0Uv1G031490	.	UPF0182 protein MRA_3227	chrUn	75312229	-0.00988256	1.78964	-0.182332	1.22765	1.5134	-0.358507	-0.187789	1	0.207487	0.947122	1	1	0.934876	0.989603
TRITD0Uv1G031500	.	Sulfite exporter TauE/SafE family protein, putative	chrUn	75313905	0.106863	1.26496	0.488479	1.54199	0.321488	0.314667	0.0464161	1	1	1	1	1	1	1
TRITD0Uv1G031520	.	Gamma-glutamyl phosphate reductase	chrUn	75362943	-0.114518	0.98291	1.03411	0.340965	0.920162	0.273269	0.759439	0.999997	0.491854	0.297879	0.849265	0.554047	0.959592	0.658037
TRITD0Uv1G031530	.	Chitinase	chrUn	75372257	-0.0563263	-0.0619534	-0.330243	0.521457	-0.0200321	-0.104648	-0.277416	1	1	1	1	1	1	1
TRITD0Uv1G031540	.	F-box protein PP2	chrUn	75376892	-0.0290735	-1.66127	-0.0937782	-2.21454	-2.66242	-0.1841	-0.429932	1	0.0676378	0.973908	0.0345455	0.0070789	0.966972	0.894248
TRITD0Uv1G031660	.	Transposon protein, putative, CACTA, En/Spm sub-class	chrUn	75700848	0.353693	1.37192	0.279792	1.41925	-0.500379	0.0967311	-0.807019	0.827241	0.334453	0.912559	0.225365	1	0.989263	0.56205
TRITD0Uv1G031700	.	Chaperone protein dnaJ, putative	chrUn	75755279	.	-5.16953	.	-5.41363	-4.87279	.	.	NA	5.70826e-08	NA	5.38031e-07	1.83485e-07	NA	NA
TRITD0Uv1G031760	.	cysteine-rich repeat secretory protein, putative (DUF26)	chrUn	75916618	-0.0037268	.	-0.538066	0.78929	.	-0.0927907	-0.457251	1	NA	1	1	NA	1	1
TRITD0Uv1G031910	.	Serine/threonine-protein kinase rio1	chrUn	76517106	0.192059	0.318744	0.212815	-0.0122831	0.435195	-0.0346362	0.295892	0.999997	0.861541	0.936174	0.994792	0.786204	0.996199	0.97337
TRITD0Uv1G031920	8	Serine/threonine-protein kinase RIO1	chrUn	76519301	-0.181815	0.0626599	-0.0698958	0.26011	0.190536	0.106198	0.0489202	0.999997	0.899185	0.954711	0.366314	0.671763	0.968954	0.995064
TRITD0Uv1G031970	.	Endo-1,4-beta-xylanase A	chrUn	76602290	0.262272	0.523811	-0.460483	0.273826	0.363062	-0.646999	-0.589233	0.999997	0.431328	0.578872	0.714723	0.65779	0.509779	0.53919
TRITD0Uv1G031980	.	Calcineurin-like metallo-phosphoesterase superfamily protein	chrUn	76602855	-0.0332443	0.00217734	-0.227275	0.375719	-0.10869	-0.0537676	-0.306261	1	0.999333	0.924628	0.842183	1	0.993219	0.966341
TRITD0Uv1G031990	.	Retrovirus-related Pol polyprotein from transposon TNT 1-94	chrUn	76603436	0.356831	-0.549573	0.265822	-0.100914	0.289724	0.485712	0.905597	0.992105	0.649744	0.912915	0.944263	0.830415	0.900003	0.433902
TRITD0Uv1G032000	.	Retrovirus-related Pol polyprotein from transposon TNT 1-94	chrUn	76605694	0.277477	-0.334585	-0.132136	-0.454668	-0.101513	-0.169012	0.0232557	0.999997	0.757085	0.962193	0.622181	0.94755	0.978137	0.998969
TRITD0Uv1G032010	.	ATP-dependent DNA helicase PIF1	chrUn	76608783	0.124183	-0.096965	-0.0312499	-0.78768	-0.19094	-0.298694	-0.0894888	1	0.960986	0.992228	0.661209	0.924329	0.9445	0.995064
TRITD0Uv1G032020	.	ATP-dependent DNA helicase pif1	chrUn	76609331	0.175156	-0.0859223	0.0436763	-0.270804	0.176046	-0.121222	0.27068	0.999997	0.913089	0.981727	0.723899	0.827266	0.984233	0.94885
TRITD0Uv1G032030	.	Helicase-like protein	chrUn	76615497	-0.150246	0.235843	0.360267	0.0204666	-0.164438	0.137871	-0.0274309	0.999997	0.587302	0.577001	0.958019	0.647723	0.959592	0.997075
TRITD0Uv1G032040	.	trehalose-phosphatase/synthase 7	chrUn	76616410	-0.139065	0.276429	0.42933	0.151802	0.142321	0.287844	0.295722	0.999997	0.427117	0.333517	0.642993	0.704485	0.832433	0.716481
TRITD0Uv1G032080	.	NB-ARC domain-containing disease resistance protein	chrUn	76706144	-0.0825458	-0.069125	-0.252262	0.29819	-0.139593	0.060888	-0.315299	0.999997	0.936984	0.870483	0.570322	0.871148	0.990686	0.923885
TRITD0Uv1G032090	.	transmembrane protein, putative (DUF247)	chrUn	76707257	-0.104334	-0.20883	-0.447978	-0.5189	0.409285	-0.49412	0.0192262	0.999997	0.89362	0.821994	0.709039	0.767069	0.893138	0.999448
TRITD0Uv1G032100	.	protein kinase family protein	chrUn	76837775	0.413898	0.222223	-0.04686	0.37102	0.306076	0.078748	0.0340853	0.79229	0.65424	0.972708	0.387286	0.548955	0.986638	0.997119
TRITD0Uv1G032140	15	Receptor-like protein kinase	chrUn	76985914	0.34547	5.02919	0.653118	4.68151	4.33728	0.0489936	0.0993419	0.999997	2.056e-09	0.278029	1.95103e-06	8.90828e-07	0.992977	0.992961
TRITD0Uv1G032160	.	S-adenosylmethionine synthase-like protein	chrUn	77052798	0.757806	1.68729	1.03215	0.705315	0.415596	0.110996	-0.0146689	0.3821	0.168543	0.311204	0.666754	0.814505	0.987278	0.999714
TRITD0Uv1G032170	.	Tyrosine decarboxylase	chrUn	77052886	0.505507	0.66771	0.428121	-0.106082	-0.416316	0.00348283	-0.11377	0.827149	0.695376	0.823887	1	0.815164	0.999583	0.99335
TRITD0Uv1G032220	.	Transposase	chrUn	77171882	0.0586444	0.410352	0.198141	.	.	.	.	1	1	1	NA	NA	NA	NA
TRITD0Uv1G032240	2	Pentatricopeptide repeat-containing protein	chrUn	77234336	0.282067	0.28901	0.0488282	0.586426	0.654647	0.273341	0.373359	0.999997	0.743678	0.981727	0.406811	0.380617	0.948027	0.885245
TRITD0Uv1G032250	3	Oligopeptide transporter	chrUn	77236272	-0.202082	-0.696645	0.144562	-1.16331	-1.13253	-0.26744	-0.254389	0.999997	0.115114	0.924739	0.00688562	0.00171147	0.943856	0.938402
TRITD0Uv1G032260	1	Seed maturation protein	chrUn	77252247	0.603064	-0.83095	-0.313518	-2.1663	-2.35637	-0.976689	-1.38729	0.65194	0.460255	0.891281	0.0268345	0.01275	1	1
TRITD0Uv1G032370	.	Pentatricopeptide repeat-containing protein	chrUn	77430546	0.123658	1.10822	0.325419	1.3694	1.03127	0.32103	0.267687	0.999997	0.408277	0.89479	0.263381	0.467096	0.948568	0.979529
TRITD0Uv1G032390	.	Unknown protein	chrUn	77437893	.	-0.712604	-0.147751	-0.698292	-0.0455919	-0.0376404	0.1018	NA	1	1	1	1	1	1
TRITD0Uv1G032420	.	Laccase	chrUn	77449379	0.116845	0.30658	0.198903	0.188341	0.0600032	0.064912	0.00312279	0.999997	0.860011	0.93892	0.917436	0.977612	0.992614	0.999818
TRITD0Uv1G032430	.	Potassium-transporting ATPase potassium-binding subunit	chrUn	77455883	0.0602558	0.180116	0.994876	-0.47991	-0.39303	0.330488	0.260294	0.999997	0.921584	0.354394	0.769005	0.833231	0.948027	0.979634
TRITD0Uv1G032440	20	transmembrane protein, putative (DUF594)	chrUn	77459939	0.429571	0.829388	0.752232	0.181787	0.334914	0.0032262	0.186408	0.738172	0.524646	0.215753	0.909563	0.841353	0.999608	0.988866
TRITD0Uv1G032450	.	Late embryogenesis abundant (LEA) hydroxyproline-rich glycoprotein family, putative	chrUn	77471389	0.0837571	-0.219179	-0.0991222	-0.191719	-0.188442	-0.0527559	-0.0616649	0.999997	0.913142	0.971412	0.927541	0.927374	0.994117	0.997199
TRITD0Uv1G032460	1	Eukaryotic aspartyl protease family protein	chrUn	77480053	0.235508	1.5822	0.986869	0.787672	1.09676	0.151421	0.514809	0.999997	0.15132	0.23544	1	0.377547	0.9804	0.843972
TRITD0Uv1G032490	.	Cyclophilin-like peptidyl-prolyl cis-trans isomerase family protein	chrUn	77552466	0.0991468	0.251697	0.323948	-0.217693	-0.498598	0.0727343	.	1	0.897123	1	1	1	1	NA
TRITD0Uv1G032510	.	Apoptosis inhibitory protein 5 (API5)	chrUn	77574962	0.391937	2.53069	0.903224	.	.	-0.133285	-0.185659	1	0.0541788	0.459075	NA	NA	1	1
TRITD0Uv1G032520	.	transmembrane protein, putative (DUF594)	chrUn	77575892	-0.0343775	0.963705	0.354218	-0.0105588	-0.0447635	-0.213884	-0.298515	0.999997	0.536043	0.880302	0.99628	1	1	1
TRITD0Uv1G032650	.	Alpha/beta-Hydrolases superfamily protein, putative	chrUn	77796405	.	.	.	.	.	.	.	NA	NA	NA	NA	NA	NA	NA
TRITD0Uv1G032670	.	Short-chain dehydrogenase/reductase family protein	chrUn	77825916	.	-0.568539	-0.37354	0.6093	-0.125232	-0.261816	-0.329635	NA	1	1	0.743402	1	0.942397	0.89724
TRITD0Uv1G032680	.	Alpha/beta-Hydrolases superfamily protein, putative	chrUn	77891380	.	.	.	1.74376	.	0.36469	.	NA	NA	NA	1	NA	1	NA
TRITD0Uv1G032690	4	Chalcone synthase	chrUn	77938562	-0.401436	-2.51818	-2.61862	-1.33214	-1.15986	-1.16908	-1.16221	0.992766	0.00494713	1.00234e-06	0.217844	0.357087	0.1234	0.206059
TRITD0Uv1G032750	32	NBS-LRR disease resistance protein, putative, expressed	chrUn	78153527	-4.51312	-5.82451	-1.04223	-5.94629	-0.0183119	-0.603174	0.519762	4.9082e-78	3.08449e-102	1	9.52061e-48	0.973304	1	0.839257
TRITD0Uv1G032770	.	Sentrin-specific protease	chrUn	78192478	-3.12265	-6.73268	-0.232053	-7.66782	-0.695889	-0.139942	0.354225	4.84787e-25	6.1367e-18	1	8.18503e-16	0.399952	1	0.893261
TRITD0Uv1G032780	.	PST19	chrUn	78198875	-1.07534	-4.36795	-0.225632	-4.63871	-0.329631	-0.126705	1.08201	0.00874641	3.33666e-05	1	8.20506e-05	0.75233	1	0.275755
TRITD0Uv1G032790	1	NBS-LRR disease resistance protein, putative, expressed	chrUn	78235580	-0.0629451	0.774697	-0.253206	0.776398	0.771364	-0.2478	-0.230849	0.999997	0.187705	0.836863	0.195237	0.276778	0.949498	0.966427
TRITD0Uv1G032830	1	O-methyltransferase	chrUn	78277979	0.396218	-3.72934	0.136729	-4.63485	-4.26844	-0.258242	-0.278789	1	2.21415e-07	0.962203	7.34526e-09	6.51188e-08	0.959592	0.977296
TRITD0Uv1G032960	.	F-box protein	chrUn	78379739	-0.176155	-1.73595	-0.190967	-1.62921	-0.992586	-0.0699716	0.113747	1	0.180518	1	0.233572	0.463806	1	1
TRITD0Uv1G032990	.	Protein FAR1-RELATED SEQUENCE 5	chrUn	78427390	0.0880414	-0.834857	0.304293	-1.01985	-1.13614	0.162884	0.0656946	1	0.597527	1	0.51552	0.465419	1	1
TRITD0Uv1G033020	14	F-box protein	chrUn	78495404	-0.0987389	0.037474	-0.183785	-0.0553152	0.0212727	-0.274682	-0.197125	0.999997	0.930221	0.787491	0.904101	0.969719	0.88535	0.929256
TRITD0Uv1G033030	.	Retrotransposon protein, putative, unclassified, expressed	chrUn	78495972	0.0329066	0.302071	-0.198471	.	.	-0.206873	-0.224091	1	1	1	NA	NA	1	1
TRITD0Uv1G033040	.	Gamma-gliadin	chrUn	78498665	0.0162784	0.0930196	0.13014	-0.492742	-0.0338035	.	0.0447426	1	1	1	1	1	NA	1
TRITD0Uv1G033110	11	6-phosphogluconate dehydrogenase, decarboxylating	chrUn	78599115	-0.100802	-0.16721	0.221419	-0.399254	-0.27699	-0.0172227	0.103353	0.999997	0.582981	0.654217	0.0829333	0.596895	0.995356	0.989603
TRITD0Uv1G033140	.	RNA-binding (RRM/RBD/RNP motifs) family protein	chrUn	78745896	-0.154593	0.0718818	0.0187808	0.415436	-0.392693	0.127405	-0.189349	1	0.970246	0.994892	0.790362	0.826613	0.984233	0.988222
TRITD0Uv1G033180	.	RNA-directed DNA polymerase (reverse transcriptase)-related family protein	chrUn	78750741	0.0781437	-0.42985	0.317653	-1.24246	-0.611808	-0.0834094	0.18036	1	0.795677	0.896752	0.391503	0.699425	1	0.990088
TRITD0Uv1G033360	12	Cellulose synthase	chrUn	79247738	-0.441629	-1.34051	0.0561635	-1.23264	-0.660116	0.179642	0.706734	0.915494	0.0576654	0.960264	0.0761645	0.468997	0.93796	0.185038
TRITD0Uv1G033500	1	TSL-kinase interacting protein 1	chrUn	79940522	0.00812904	0.00435489	-0.0227999	0.0213426	-0.179265	-0.0179142	-0.204068	0.999997	0.995091	0.987547	0.972302	0.782633	0.99688	0.941513
TRITD0Uv1G033510	3	50S ribosomal protein L6	chrUn	79943801	0.085788	0.741532	-0.0280739	1.01147	0.79461	0.186835	0.0255122	0.999997	0.290303	0.988072	0.101399	0.270117	0.964333	0.998286
TRITD0Uv1G033520	1	Kelch repeat-containing protein	chrUn	79948160	-0.00792076	-0.433431	-0.0324042	-0.483008	-0.471835	-0.0858004	-0.0718452	0.999997	0.340254	0.978007	0.252822	0.322728	0.979777	0.991189
TRITD0Uv1G033620	.	Aspartic proteinase nepenthesin-1	chrUn	80165123	-0.137025	-1.19675	-0.538066	-0.586127	-0.0492152	-0.114996	0.136228	1	0.432333	1	0.759823	0.982318	1	1
TRITD0Uv1G033680	1	NBS-LRR resistance-like protein	chrUn	80213334	0.318481	0.951132	0.868437	-0.209263	0.690346	-0.182594	0.590907	0.999997	0.394559	0.320944	0.885979	0.595741	0.974173	0.775112
TRITD0Uv1G033700	4	carbohydrate esterase, putative (DUF303)	chrUn	80277583	-0.0988513	1.23104	0.585543	1.48123	1.16066	0.681619	0.523152	0.999997	0.223385	0.662576	0.0979672	0.259223	0.645868	0.815791
TRITD0Uv1G033750	.	NBS-LRR-like resistance protein	chrUn	80429505	-0.106929	-1.14728	-0.655645	-1.27234	-0.598631	-0.577709	-0.191924	0.999997	0.209277	0.605397	0.189403	0.592764	0.832218	0.988278
TRITD0Uv1G033890	.	Disease resistance protein RPP13	chrUn	80549939	0.351538	0.331394	-0.44563	2.09721	0.481207	0.928468	-0.278668	0.999997	0.849524	0.812151	0.0674873	0.773944	0.340895	0.975554
TRITD0Uv1G033900	.	NBS-LRR-like resistance protein	chrUn	80553638	-0.156477	-0.701806	-0.350368	1.58949	-0.1902	1.52906	0.093699	0.999997	0.659828	0.880686	0.179196	0.921253	0.00495756	0.995064
TRITD0Uv1G033990	.	50S ribosomal protein L11-1	chrUn	80813222	.	-6.60072	-5.12651	0.268957	0.158973	0.112503	0.0214951	NA	2.62566e-15	5.21678e-25	0.505999	0.783012	0.973435	0.998286
TRITD0Uv1G034000	.	Carbonic anhydrase	chrUn	80816399	.	-0.568539	-0.549958	0.917813	0.783441	0.20425	0.272256	NA	1	1	0.595782	0.642327	0.966972	0.977625
TRITD0Uv1G034020	.	SPFH domain/band 7 family protein	chrUn	80820077	-0.0684046	1.542	0.588887	.	.	.	.	0.999997	0.274931	0.585208	NA	NA	NA	NA
TRITD0Uv1G034030	.	Carbonic anhydrase	chrUn	80826517	0.130322	0.89321	0.310958	-0.21618	-0.407793	-0.409021	-0.511511	0.999997	0.413064	0.891608	0.882565	0.811315	0.931714	0.883435
TRITD0Uv1G034050	.	Wall-associated receptor kinase 2	chrUn	81146194	-0.477943	-0.788455	-0.249859	-0.321926	-1.09077	0.183498	-0.530191	0.888386	0.0367995	0.783143	0.384254	0.00856064	0.947789	0.485308
TRITD0Uv1G034060	4	NBS-LRR-like resistance protein	chrUn	81154152	-0.0858468	-0.153331	-0.26303	-0.0818285	-0.208188	-0.203623	-0.319488	0.999997	0.701822	0.661612	0.807435	0.554373	0.90868	0.566108
TRITD0Uv1G034070	23	NBS-LRR disease resistance protein	chrUn	81197988	0.167706	0.096855	-0.0368656	0.173022	-0.00833891	0.0245599	-0.143977	0.999997	0.82088	0.969752	0.549504	0.986587	0.991846	0.921543
TRITD0Uv1G034090	1	transmembrane protein, putative (DUF594)	chrUn	81238589	-0.0183125	0.909321	0.544463	0.843706	0.934892	0.353758	0.538899	0.999997	0.47131	0.732921	0.507446	0.479556	0.941775	0.85487
TRITD0Uv1G034100	1	NBS-LRR disease resistance protein-like protein	chrUn	81259391	0.0971921	-1.85865	-1.11124	-1.40286	-1.34531	-0.627375	-0.600724	0.999997	0.00032251	0.00675233	0.00843477	0.040225	0.434402	0.577842
TRITD0Uv1G034140	24	Sn1-specific diacylglycerol lipase alpha	chrUn	81437042	-0.268634	-0.254415	-0.189765	0.3406	-0.0729807	0.362096	-0.0151569	0.999997	0.595618	0.848696	0.333507	0.902234	0.705285	0.998411
TRITD0Uv1G034150	1	NBS-LRR disease resistance protein-like protein	chrUn	81444739	-0.224367	-2.48255	-0.785965	-2.81689	-2.7303	-0.886041	-0.96939	0.999997	9.13074e-06	0.399971	1.99271e-06	5.79725e-07	0.381703	0.239893
TRITD0Uv1G034160	4	Regulatory protein NPR1	chrUn	81503582	0.128049	0.932401	0.619774	1.18271	0.373058	0.767667	0.108973	0.999997	0.030728	0.366756	0.00428177	0.658879	0.303022	0.993229
TRITD0Uv1G034180	1	Transmembrane protein 56	chrUn	81532388	-0.109086	-1.16722	-0.589629	-1.13654	-1.0839	-0.524655	-0.503498	0.999997	0.0034603	0.410464	0.00336002	0.0151381	0.709856	0.683356
TRITD0Uv1G034190	.	TBP-associated factor 4	chrUn	81535088	-0.278002	-1.09312	-0.499286	-0.773244	-0.959176	-0.187606	-0.365934	0.999997	0.0188261	0.474173	0.0549821	0.0539739	0.953179	0.821047
TRITD0Uv1G034200	15	Ras family protein	chrUn	81535768	0.0141447	-1.77697	-0.357357	-1.53548	-1.55574	-0.121285	-0.145242	0.999997	1.26706e-10	0.489132	3.44789e-09	1.23155e-07	0.964286	0.97062
TRITD0Uv1G034210	.	neuroblastoma-amplified sequence protein	chrUn	81536918	.	-2.64483	.	-2.96252	-2.39925	.	.	NA	0.0431613	NA	0.0396247	0.068136	NA	NA
TRITD0Uv1G034240	.	DegP protease family protein	chrUn	81692008	-0.0681083	-0.430557	.	-0.492742	-0.00362469	.	0.0665253	1	1	NA	1	1	NA	1
TRITD0Uv1G034320	.	glycine-rich protein	chrUn	81759463	0.0899927	-0.0265249	0.311253	-0.356929	-0.332354	0.0397091	0.0444285	1	1	1	1	1	1	1
TRITD0Uv1G034330	.	Immunoglobulin A1 protease autotransporter	chrUn	81761135	-0.0114766	0.434613	0.155254	0.431802	0.321488	0.0565421	0.0808888	1	1	1	1	1	1	1
TRITD0Uv1G034350	.	Retrovirus-related Pol polyprotein from transposon TNT 1-94	chrUn	81806112	.	-1.97262	-1.48215	1.24956	0.375678	0.271046	-0.220003	NA	0.156553	0.0603198	0.26148	0.823852	0.959592	0.98748
TRITD0Uv1G034360	.	Calcium-dependent protein kinase 1	chrUn	81814812	.	-2.97775	-1.8644	0.368392	0.687942	-0.119633	0.111713	NA	0.0176454	0.00987482	0.756206	0.559323	0.987197	0.994575
TRITD0Uv1G034370	.	cell wall invertase 5	chrUn	81818899	.	-3.32499	-1.70142	-0.216253	0.0198396	-0.00877095	0.172816	NA	0.00560994	0.023269	0.87871	0.990256	0.99912	0.990797
TRITD0Uv1G034380	.	Solute carrier family 13 member 1	chrUn	81823358	.	-5.7693	-4.62348	0.531642	0.274676	-0.00638734	-0.233232	NA	1.49897e-10	6.74056e-19	0.277492	0.658254	0.99912	0.9411
TRITD0Uv1G034520	1	NRT1/PTR family protein 22	chrUn	82189484	-0.337071	-2.36723	-0.920177	-1.96518	-1.98505	-0.483215	-0.573126	0.999997	2.80934e-05	0.199065	0.000764567	0.0052696	0.855739	0.769188
TRITD0Uv1G034530	.	cytochrome P450, family 705, subfamily A, polypeptide 33	chrUn	82189658	-0.0188677	-1.82439	-0.461455	-1.60434	-2.05151	-0.210725	-0.540385	1	0.0769982	0.821756	0.128852	0.0668268	0.968861	0.857945
TRITD0Uv1G034540	22	5'-AMP-activated protein kinase subunit beta	chrUn	82198091	-0.0549445	0.718666	0.517994	0.339503	0.439035	0.133193	0.23834	0.999997	0.00142295	0.127049	0.178446	0.384132	0.960095	0.938067
TRITD0Uv1G034620	1	TRAF type zinc finger domain containing 1	chrUn	82358775	-0.240112	-0.897668	-0.402049	-0.793525	-0.793544	-0.295673	-0.300632	0.999997	0.0250025	0.431458	0.040919	0.0596425	0.855494	0.769904
TRITD0Uv1G034660	.	Ribosomal RNA large subunit methyltransferase F	chrUn	82569542	.	-0.568539	.	-0.431038	0.250995	-0.00298065	0.249215	NA	1	NA	1	1	1	1
TRITD0Uv1G034670	.	Transposable element protein, putative, Retrotrans_gag	chrUn	82572459	0.118885	0.43056	0.360577	-0.265952	0.399672	0.0727343	0.283023	1	0.817817	1	1	1	1	1
TRITD0Uv1G034810	1	NAD kinase	chrUn	83371923	0.0923082	-0.393741	-0.0506245	-0.343872	-0.313355	-0.0123751	0.024469	0.999997	0.173238	0.946782	0.236268	0.372068	0.996968	0.996151
TRITD0Uv1G034820	.	Leu/Ile/Val-binding protein homolog 7	chrUn	83384024	0.021737	-0.249276	0.415318	-0.436089	-0.112377	0.206529	0.449045	0.999997	0.861635	0.847828	0.742182	0.946076	0.969049	0.920743
TRITD0Uv1G034830	.	1-aminocyclopropane-1-carboxylate oxidase	chrUn	83388748	.	-1.20746	-0.147751	-1.32064	-1.05318	-0.0785757	-0.112434	NA	1	1	1	1	1	1
TRITD0Uv1G034900	11	Thioesterase family protein	chrUn	83578437	-0.164684	0.275783	0.516046	-0.269837	-0.236766	-0.0105906	0.0251422	0.999997	0.668572	0.457874	0.681661	0.795095	0.999038	0.998286
TRITD0Uv1G034910	.	Protein FAR1-RELATED SEQUENCE 5	chrUn	83580479	-0.682351	-1.50628	-0.833841	-0.561684	-0.232706	0.038547	0.33217	0.494772	0.0017339	0.139178	0.256622	0.768157	0.993875	0.906172
TRITD0Uv1G034920	1	Mitochondrial carrier protein, expressed	chrUn	83582651	-0.314158	0.454406	-0.225169	0.528784	0.446927	-0.163502	-0.227216	0.839572	0.42864	0.707772	0.314937	0.476765	0.9445	0.868529
TRITD0Uv1G034940	.	NADH-quinone oxidoreductase subunit I	chrUn	83640664	.	-6.14595	.	-6.41121	-5.83189	.	.	NA	3.72078e-12	NA	2.03085e-10	1.47711e-11	NA	NA
TRITD0Uv1G035250	.	Kinase-like protein	chrUn	85086464	-0.269131	-3.97431	-0.445768	-2.50452	-1.9089	-0.014009	0.281415	1	0.000135493	0.746144	0.0335779	0.0557844	0.998551	0.973868
TRITD0Uv1G035260	.	Kinase-like protein	chrUn	85149798	0.023949	-2.2461	0.264921	-3.67822	-0.746506	-0.151216	1.04377	1	0.0326065	0.912812	0.00266853	0.564016	1	0.315806
TRITD0Uv1G035450	14	Cysteine protease	chrUn	85575871	0.419945	0.453999	0.164581	0.437262	0.550233	0.131275	0.257363	0.915768	0.225929	0.734957	0.228031	0.215135	0.948054	0.811932
TRITD0Uv1G035500	13	Protein GAMETE EXPRESSED 1	chrUn	85653674	-0.135301	0.397409	0.00789446	0.624279	0.743959	0.197198	0.329876	0.999997	0.500341	0.995703	0.217739	0.328626	0.956028	0.929256
TRITD0Uv1G035610	7	Rela/spot homolog 3 family protein	chrUn	85773582	-0.0200738	-0.80317	-0.114729	-0.891327	-0.668876	-0.200904	0.0118303	0.999997	0.0280851	0.912438	0.0130861	0.0988278	0.939449	0.998568
TRITD0Uv1G035620	.	phosphoribosylanthranilate isomerase 1	chrUn	85787533	0.0921795	-0.39621	0.126029	-1.57234	-0.165819	-0.271533	0.169351	1	0.830252	0.964031	0.314318	0.937209	1	1
TRITD0Uv1G035650	.		chrUn	85828643	-0.132985	0.128673	-0.0899788	0.068177	0.508869	-0.15332	0.276852	0.999997	0.810868	0.940399	0.899926	0.212384	0.960347	0.817383
TRITD0Uv1G035750	.	Secretory carrier-associated membrane protein	chrUn	85965502	-0.0156389	-0.149258	-0.112759	-0.694868	0.457473	-0.158018	0.142628	1	1	1	1	1	1	1
TRITD0Uv1G035810	7	O-fucosyltransferase family protein	chrUn	86787871	-0.113078	-0.776301	-0.274224	-0.787033	-0.64681	-0.279739	-0.153009	0.999997	0.0560789	0.75582	0.0367256	0.14487	0.910454	0.977
TRITD0Uv1G035820	29	Aspartyl aminopeptidase, putative, expressed	chrUn	86795286	0.153166	0.347615	-0.12526	0.492637	0.378672	0.0063719	-0.0947557	0.999997	0.278037	0.825055	0.114812	0.262054	0.999032	0.971799
TRITD0Uv1G035830	.	Adenine nucleotide alpha hydrolases-like superfamily protein, putative	chrUn	86820487	0.0630286	-1.01876	0.2821	-1.69921	-1.18742	-0.0966564	0.126535	0.999997	0.289316	0.91199	0.100149	0.242517	0.988226	0.993641
TRITD0Uv1G035840	.	S-adenosyl-L-methionine-dependent methyltransferases superfamily protein	chrUn	86833816	0.0662525	0.137448	0.365641	-0.513015	-0.336966	-0.167783	-0.0471436	0.999997	0.87823	0.814289	0.504781	0.728864	0.976	0.997937
TRITD0Uv1G035850	4	FBD-associated F-box protein	chrUn	86835191	-0.0592358	0.0277798	0.0159693	-0.121928	-0.462395	-0.114247	-0.402341	0.999997	0.97388	0.994075	0.860736	0.549454	0.985713	0.8981
TRITD0Uv1G035890	4	FBD-associated F-box protein	chrUn	86866625	-0.324969	0.693344	0.25212	0.776166	0.898805	0.297229	0.439679	0.937351	0.128549	0.811713	0.0680771	0.0643953	0.91707	0.699641
TRITD0Uv1G035960	4	FBD-associated F-box protein	chrUn	87026545	-0.441784	-0.532041	-0.540886	-0.610348	-0.227659	-0.607757	-0.260137	0.934374	0.31304	0.403717	0.123017	0.686558	0.292462	0.897099
TRITD0Uv1G035970	.	mediator of RNA polymerase II transcription subunit	chrUn	87046214	-0.119481	-0.527316	-0.178765	-0.426444	-0.481509	-0.085891	-0.137131	0.999997	0.445656	0.925951	0.569614	0.522737	0.989748	0.991189
TRITD0Uv1G035980	.	Serine/threonine-protein kinase	chrUn	87049511	-0.0228017	-1.11852	0.0944902	-0.581778	-0.520842	0.355919	0.461584	1	0.344044	0.973959	0.632469	0.694759	0.940685	0.914074
TRITD0Uv1G035990	3	mediator of RNA polymerase II transcription subunit	chrUn	87053964	-0.098739	0.222163	-0.0352403	0.263498	0.229993	-0.00809585	-0.0262486	0.999997	0.671204	0.979272	0.565998	0.705249	0.999032	0.998083
TRITD0Uv1G036000	.	50S ribosomal protein L11	chrUn	87055481	-0.145818	-0.531198	-0.159799	0.298174	-0.377333	0.257667	-0.0677179	1	0.747865	0.953865	0.851254	0.829394	0.959605	0.996485
TRITD0Uv1G036010	.	Retrovirus-related Pol polyprotein LINE-1	chrUn	87055826	0.132569	1.05178	0.114897	1.17318	-0.361552	0.00777506	-0.565685	1	0.508153	0.96767	0.460147	1	0.99912	1
TRITD0Uv1G036150	.	Alcohol dehydrogenase, putative	chrUn	87698512	0.368439	0.586818	0.75422	0.0949724	0.0265443	0.312156	0.315174	0.999499	0.592853	0.572522	0.939044	0.986412	0.952527	0.967924
TRITD0Uv1G036190	.	30S ribosomal protein S12	chrUn	87724973	0.258509	2.01479	0.890722	.	.	.	.	1	0.147687	0.356254	NA	NA	NA	NA
TRITD0Uv1G036200	.	Zinc finger protein	chrUn	87746822	0.107046	0.843097	0.715051	-0.399327	-0.498598	-0.0631124	-0.112434	1	0.607293	0.610718	1	1	1	1
TRITD0Uv1G036390	.	Cortical cell-delineating protein	chrUn	88228558	.	-1.51513	.	-1.84258	-1.34602	.	.	NA	0.279169	NA	0.23144	0.334166	NA	NA
TRITD0Uv1G036410	.	SCAR homolog 2	chrUn	88240226	0.367897	-0.0853683	-0.24465	-0.0445938	-0.36792	-0.161679	-0.423298	1	0.962052	0.92307	0.979586	0.826432	0.979922	0.931262
TRITD0Uv1G036420	1	Germin-like protein	chrUn	88249309	-0.297858	-2.21801	-0.438355	-2.52909	-3.54326	-0.359694	-0.926407	0.999997	0.034724	1	0.00461857	2.66038e-05	1	1
TRITD0Uv1G036440	.	Germin-like protein	chrUn	88302488	0.0501246	-0.712516	0.089851	-1.56484	-1.15282	.	.	1	0.671516	1	0.314937	1	NA	NA
TRITD0Uv1G036450	15	Phospholipase D	chrUn	88306315	-0.04133	-1.27599	0.11329	-1.3535	-1.27886	0.0233818	0.0964433	0.999997	1.9008e-07	0.857586	8.71051e-07	6.11221e-05	0.994117	0.987938
TRITD0Uv1G036520	.	Polynucleotidyl transferase, ribonuclease H-like superfamily protein	chrUn	88495206	.	-1.80138	.	-2.13056	-1.60435	.	.	NA	0.195462	NA	0.16274	0.248347	NA	NA
TRITD0Uv1G036530	.		chrUn	88497487	0.109965	0.103929	-0.163395	0.213204	0.0596747	-0.0693528	-0.207395	0.999997	0.807324	0.865658	0.498549	0.90189	0.986239	0.923527
TRITD0Uv1G036540	2	Peptidyl-prolyl cis-trans isomerase	chrUn	88508106	-0.297248	-0.0238444	-0.359526	0.235791	-0.246222	-0.115414	-0.570366	0.999997	0.973173	0.575427	0.642318	0.675618	0.972084	0.243917
TRITD0Uv1G036550	18	DNA repair endonuclease UVH1	chrUn	88510768	0.112791	0.22058	-0.107358	0.487	0.40743	0.141766	0.0755564	0.999997	0.388428	0.850587	0.0118416	0.0911772	0.922159	0.981664
TRITD0Uv1G036560	2	tRNA/rRNA methyltransferase family protein	chrUn	88516439	0.150774	0.519524	-0.094809	0.84215	0.666981	0.200147	0.050995	0.999997	0.184415	0.924127	0.013972	0.137792	0.934251	0.995064
TRITD0Uv1G036590	.	Receptor-like protein kinase	chrUn	88542513	-0.0403602	-0.659251	.	-0.396673	-0.577327	0.0727343	.	1	1	NA	1	1	1	NA
TRITD0Uv1G036720	.	HhH-GPD base excision DNA repair family protein	chrUn	88672937	0.259012	1.1188	0.685761	-1.04933	-0.632161	-0.0785757	-0.051721	1	0.441889	0.612653	1	1	1	1
TRITD0Uv1G036730	.	Phosphatidic acid phosphatase (PAP2) family protein	chrUn	88675273	-0.226004	-0.549531	0.099331	-0.744725	-2.07445	-0.0862402	-1.30826	0.999997	0.220409	0.951441	0.203148	2.41442e-12	0.989017	0.000320232
TRITD0Uv1G036770	.	Homeobox protein Hox-B7	chrUn	88701618	0.079567	0.0503984	-0.130128	-0.28611	-0.108522	-0.405256	-0.26867	0.999997	0.957826	0.942664	0.698166	0.911951	0.887846	0.954428
TRITD0Uv1G036780	3	Peptidoglycan-binding LysM domain protein, putative	chrUn	88702316	-0.0975069	-0.277176	0.0296106	-0.434879	-0.396889	-0.126517	-0.0933447	0.999997	0.517778	0.979289	0.293019	0.479655	0.968162	0.991189
TRITD0Uv1G036790	.	Transposon protein, putative, Pong sub-class	chrUn	88704802	0.0474181	0.766925	0.610745	-0.698292	-0.212765	-0.0691398	0.00219725	1	0.634581	0.697269	1	1	1	1
TRITD0Uv1G036830	.	Cysteine protease	chrUn	88835857	0.335972	2.89107	1.23992	0.00946293	1.60036	-0.163991	0.390839	0.999997	0.00743224	0.192924	1	0.253524	1	0.937583
TRITD0Uv1G036850	.	phosphoglucomutase, putative / glucose phosphomutase	chrUn	88966069	-0.105196	-0.869268	-0.11639	-1.13726	-0.278145	-0.34797	0.399789	0.999997	0.0703836	0.93733	0.0126076	0.734263	0.897516	0.863352
TRITD0Uv1G036860	1	Remorin	chrUn	88966355	-0.494565	-1.30266	-0.51464	-1.38461	-1.17583	-0.542114	-0.391415	0.674537	0.0153404	0.529727	0.00857233	0.058319	0.69822	0.863007
TRITD0Uv1G036870	2	F-box family protein	chrUn	88971203	0.087797	0.517207	0.0957256	0.502842	0.567815	0.0656066	0.14273	0.999997	0.175379	0.92307	0.140454	0.216848	0.984735	0.976729
TRITD0Uv1G036910	3	Small nuclear ribonucleoprotein Sm D3	chrUn	89022331	0.0701492	0.703198	0.0427081	0.979217	0.716619	0.268015	0.0553633	0.999997	0.193081	0.979738	0.0369383	0.20253	0.935897	0.995064
TRITD0Uv1G036920	.	Phosphoribosylformylglycinamidine synthase subunit PurL	chrUn	89023997	0.161807	0.545548	-0.0935882	0.798332	-0.213131	0.0707613	-0.609782	0.999997	0.618832	0.971113	0.427898	0.889764	0.991846	0.797573
TRITD0Uv1G036950	9	Folylpolyglutamate synthase	chrUn	89033370	-0.0295209	-0.173831	-0.159863	-0.0603443	-0.0875692	-0.0588124	-0.0764866	0.999997	0.47131	0.711107	0.826799	0.780168	0.978773	0.981664
TRITD0Uv1G036960	36	Sulfotransferase	chrUn	89046052	-0.255738	0.052634	0.473173	-0.423198	-0.338109	-0.0484133	0.0241222	0.999997	0.975857	0.597254	0.77031	0.834199	0.993219	0.998411
TRITD0Uv1G037010	13	Early nodulin-like protein 1	chrUn	89156196	-0.237731	1.2684	0.404727	1.16362	1.32629	0.252284	0.449504	0.999997	0.0624402	0.774433	0.0696302	0.0640038	0.95861	0.860927
TRITD0Uv1G037040	.	Protein phosphatase 2C family protein	chrUn	89204744	0.188173	0.974509	0.398928	0.543341	0.808314	-0.00399563	0.244227	0.999997	0.0293381	0.725516	0.268709	0.1038	0.999563	0.964384
TRITD0Uv1G037100	5	Major facilitator superfamily domain-containing protein	chrUn	89496917	0.116256	-0.350365	-0.232045	-0.119715	-0.485994	-0.0131941	-0.361478	0.999997	0.309348	0.400966	0.775342	0.24248	0.99664	0.508446
TRITD0Uv1G037110	.	zinc finger (C2H2 type) family protein	chrUn	89518660	-0.0662176	-0.00692823	-0.531628	0.17854	0.00163052	-0.330551	-0.497511	0.999997	0.993341	0.436219	0.805482	0.998977	0.921003	0.686691
TRITD0Uv1G037120	.	mediator of RNA polymerase II transcription subunit-like protein, putative (DUF1216)	chrUn	89522976	-0.113042	0.292138	0.141555	0.368272	0.251768	0.195175	0.099767	0.999997	0.511069	0.895925	0.260605	0.572124	0.931882	0.98748
TRITD0Uv1G037130	20	Post-GPI attachment to proteins factor 3	chrUn	89532429	-0.0362002	0.0385111	-0.0813985	0.129722	0.0913818	-0.00380161	-0.0292199	0.999997	0.905737	0.907431	0.588463	0.817387	0.999047	0.995473
TRITD0Uv1G037150	.	Transposon protein, putative, CACTA, En/Spm sub-class	chrUn	89714862	-0.277383	0.572047	0.198141	.	.	.	.	1	1	1	NA	NA	NA	NA
TRITD0Uv1G037470	.	Transposon Ty3-I Gag-Pol polyprotein	chrUn	90549348	.	.	.	2.00553	.	0.445332	.	NA	NA	NA	0.194241	NA	1	NA
TRITD0Uv1G037870	1	defense protein-like protein	chrUn	91837243	0.4109	1.54441	0.947248	-0.0699681	0.946243	-0.0963003	0.504532	0.99008	0.0518195	0.401825	0.956437	0.266408	0.989263	0.888066
TRITD0Uv1G037920	.	Triple functional domain protein	chrUn	91895019	0.0554375	-0.832928	0.088191	-1.3282	-0.27847	-0.25337	0.601511	0.999997	0.319659	0.972344	0.0306195	0.692662	0.959605	0.620575
TRITD0Uv1G038200	5	Octicosapeptide/Phox/Bem1p domain-containing protein / tetratricopeptide repeat-containing protein	chrUn	92318698	0.20465	-0.63638	0.11065	-0.687845	-0.518952	0.0531097	0.224909	0.999997	0.0521085	0.910681	0.00662536	0.110801	0.986638	0.849399
TRITD0Uv1G038210	.	Signal peptidase complex subunit 3B	chrUn	92321661	-0.0863443	-0.665665	-0.915486	0.068341	0.0065626	-0.202987	-0.254367	0.999997	0.0212159	2.23785e-06	0.839527	0.989531	0.757479	0.500151
TRITD0Uv1G038220	.	Acetyl-coenzyme A synthetase	chrUn	92352041	-0.216689	0.17323	-1.04106	2.07021	1.94043	0.109087	0.162733	0.999997	0.93208	0.339197	0.122405	0.124832	0.987278	0.991189
TRITD0Uv1G038250	.	ATP synthase subunit c, chloroplastic	chrUn	92359973	.	.	.	.	0.664383	.	0.24295	NA	NA	NA	NA	1	NA	1
TRITD0Uv1G038260	.	ATP synthase subunit b, chloroplastic	chrUn	92360672	-0.048073	-0.498439	0.494786	-0.957164	-0.199609	0.140011	0.642798	1	0.770645	1	0.564615	0.916606	1	1
TRITD0Uv1G038270	.	Coiled-coil domain-containing protein 162	chrUn	92370234	.	-5.88099	-4.58168	0.438887	0.0738925	0.202308	-0.127095	NA	5.11839e-11	1.03853e-18	0.388261	0.927187	0.947654	0.986642
TRITD0Uv1G038280	3	Carboxyl-terminal-processing protease	chrUn	92376485	0.038595	-0.0352972	0.112157	0.202036	0.219398	0.305935	0.344118	0.999997	0.931784	0.936151	0.501091	0.548592	0.913305	0.827701
TRITD0Uv1G038330	3	Exosome complex component CSL4	chrUn	92423927	0.116964	0.878686	0.19646	1.15541	0.908427	0.420679	0.223085	0.999997	0.0867983	0.866063	0.0124666	0.0913151	0.754816	0.94517
TRITD0Uv1G038400	.	Receptor-like protein kinase	chrUn	92648487	-0.0150202	0.939304	0.672233	0.304184	0.573985	0.197579	0.529481	0.999997	0.564175	0.563561	0.882653	0.747443	1	1
TRITD0Uv1G038410	2	E3 ubiquitin-protein ligase SINA-like 10	chrUn	92659504	0.0050929	-0.340965	-0.481423	-0.708743	-1.0552	-0.676867	-1.06423	0.999997	0.698463	0.688714	0.393463	0.185956	0.673887	0.133345
TRITD0Uv1G038420	.	glutamate receptor 36	chrUn	92664214	-0.0518174	-0.867219	-0.164481	-1.08311	-1.11133	-0.268546	-0.350839	0.999997	0.220603	0.944324	0.185272	0.147859	0.959605	0.951309
TRITD0Uv1G038430	.	phospholipase D P1	chrUn	92665042	-0.475402	-0.83322	-0.574964	-0.39453	-1.40234	-0.165022	-1.03292	0.918854	0.202681	0.553007	0.582715	0.0362392	0.973435	0.141882
TRITD0Uv1G038440	.	Photoactivated adenylate cyclase subunit alpha-like protein ST-	chrUn	92667190	-0.246284	-1.01824	-0.486098	-0.101807	-0.878047	0.09136	-0.374535	0.999997	0.399002	0.806334	0.942579	0.488661	0.990092	0.951889
TRITD0Uv1G038450	.	cytochrome P450, family 79, subfamily B, polypeptide 2	chrUn	92683094	0.055331	1.28379	0.900555	0.74165	-0.56172	0.301771	-0.448008	0.999997	0.206261	0.397486	0.571874	0.725339	0.955064	0.92051
TRITD0Uv1G038490	.	Zinc knuckle (CcHc-type) family protein	chrUn	92704613	-0.45858	0.205745	0.0559791	0.450046	0.148535	0.272739	-0.000190107	0.604218	0.664791	0.958885	0.244859	0.781655	0.868537	0.999818
TRITD0Uv1G038500	.	Protein FAR1-RELATED SEQUENCE 5	chrUn	92705401	-0.357304	0.24402	-0.0392562	0.45811	0.274802	0.150149	-0.0106935	0.877714	0.543999	0.973908	0.155416	0.513116	0.958996	0.99884
TRITD0Uv1G038510	.	Protein FAR1-RELATED SEQUENCE 5	chrUn	92706581	-0.134134	0.451709	0.264151	0.689733	0.547318	0.453233	0.348648	0.999997	0.321145	0.79056	0.0649503	0.237402	0.680823	0.805099
TRITD0Uv1G038670	.	Mediator of RNA polymerase II transcription subunit 12	chrUn	93206796	-0.189766	-1.76088	-0.41528	-1.51006	-2.06185	-0.166924	-0.475188	1	0.102383	0.842635	0.21462	0.0693581	0.972084	0.879424
TRITD0Uv1G038730	8	Kinase family protein	chrUn	93299681	-0.157928	0.11167	0.341573	-0.526749	-0.428609	-0.167365	-0.108112	0.999997	0.925981	0.854187	0.545452	0.674751	0.976142	0.994152
TRITD0Uv1G038800	4	Alcohol dehydrogenase, putative	chrUn	93510628	0.380356	1.7174	0.545736	1.26814	0.851997	0.143359	-0.12229	0.999997	2.74545e-05	0.693113	0.000196779	0.133392	0.981895	0.993125
TRITD0Uv1G038820	.	Receptor kinase	chrUn	93544001	-0.184057	-1.86381	-1.13246	-1.91309	0.0525381	-0.782005	0.225631	1	0.0790389	0.259484	0.0892839	0.972169	0.583316	0.984841
TRITD0Uv1G038930	1	Myb factor	chrUn	93922153	0.208089	-1.47688	-0.44556	-1.62984	-1.65606	-0.572953	-0.596616	0.999997	0.000377059	0.192859	0.000141289	0.0132419	0.236717	0.659376
TRITD0Uv1G038970	2	ABC transporter G family member	chrUn	94101052	-0.00815271	-0.563061	-0.596987	-0.114668	0.165631	-0.184034	0.041294	0.999997	0.481542	0.588997	0.906112	0.909524	0.972084	0.998286
TRITD0Uv1G038980	4	Thioredoxin	chrUn	94106055	0.0647166	-0.120361	-0.195828	-0.0511585	0.0478217	-0.133253	-0.0301117	0.999997	0.830015	0.751811	0.929836	0.941515	0.959592	0.995473
TRITD0Uv1G039000	2	Jasmonate zim-domain protein	chrUn	94123568	0.0225747	-0.427189	0.0246923	-0.32959	-0.0522585	0.108019	0.384699	0.999997	0.293067	0.982023	0.405834	0.935333	0.966972	0.539362
TRITD0Uv1G039100	2	UBX domain-containing protein	chrUn	94404393	-0.181838	-0.369564	-0.151938	-0.0541569	-0.0668074	0.145047	0.143718	0.999997	0.234379	0.816291	0.886493	0.884791	0.942397	0.94407
TRITD0Uv1G039200	3	HMG-Y-related protein A	chrUn	94521186	-0.0786725	0.987472	0.0208183	1.48359	0.754627	0.402565	-0.177714	0.999997	0.283559	0.992702	0.0707193	0.472877	0.904426	0.98748
TRITD0Uv1G039230	1	1-phosphatidylinositol-3-phosphate 5-kinase	chrUn	94631131	0.147989	-0.620762	-0.344101	-0.334945	-0.38263	-0.0741787	-0.116189	0.999997	0.03234	0.401825	0.231091	0.302281	0.976	0.977625
TRITD0Uv1G039280	.	basic helix-loop-helix (bHLH) DNA-binding superfamily protein	chrUn	94688573	-0.0430562	-2.37856	-0.781713	-2.53939	-2.12185	-0.460357	-0.616899	1	0.069083	0.477147	0.0721466	0.112199	0.802689	0.681189
TRITD0Uv1G039310	.	Gamma-aminobutyric acid type B receptor subunit 2	chrUn	94719704	-0.176646	0.930026	0.969333	-0.0808705	0.836665	-0.040914	0.86539	0.999997	3.53002e-05	4.72835e-08	0.809796	0.00180942	0.988216	5.61623e-05
TRITD0Uv1G039410	5	Plastid movement impaired protein	chrUn	94905755	-0.118244	-0.946797	-0.618533	-0.612269	-0.765898	-0.287557	-0.445969	0.999997	0.0631591	0.290591	0.245287	0.121856	0.931882	0.601042
TRITD0Uv1G039530	1	Cytochrome P450, putative	chrUn	95322203	-0.0988468	-2.01609	-0.443815	-3.3025	-1.88947	-1.1114	-0.338187	0.999997	0.00492666	0.810077	9.64389e-08	0.0117663	1	0.959688
TRITD0Uv1G039540	3	Uv excision repair protein rad23, putative	chrUn	95330416	0.0214085	0.108347	-0.00342591	0.0928778	0.107828	-0.0309801	-0.00579479	0.999997	0.774754	0.9966	0.794996	0.792232	0.990686	0.99955
TRITD0Uv1G039550	1	SprT-like domain-containing protein Spartan	chrUn	95337487	-0.203153	0.0835784	-0.170178	0.247836	0.409057	-0.0196605	0.144998	0.999997	0.843864	0.819463	0.509692	0.221991	0.995963	0.959229
TRITD0Uv1G039580	.	Calcium-dependent ARF-type GTPase activating protein family	chrUn	95383541	0.00605812	0.428648	0.403134	-1.26509	0.382813	-0.234774	0.328793	1	0.795422	0.851417	1	0.827016	1	1
TRITD0Uv1G039590	.	galacturonosyltransferase 7	chrUn	95384369	0.0259091	-0.800328	-0.00206393	-1.51142	-0.100518	-0.359444	0.52098	0.999997	0.37311	0.999301	0.117575	0.933504	0.940685	0.855557
TRITD0Uv1G039640	.	Kinase family protein	chrUn	95515550	-0.262811	-0.626154	0.022449	-0.89704	-1.39008	-0.122168	-0.440225	0.999997	0.528356	0.993821	0.38519	0.245804	0.98717	0.921667
TRITD0Uv1G039660	5	Cleavage and polyadenylation specificity factor subunit 3	chrUn	95525729	0.151394	0.655581	-0.151217	0.644923	0.415727	-0.168958	-0.378055	0.999997	0.0819239	0.850109	0.0975515	0.386494	0.949498	0.576198
TRITD0Uv1G039710	30	Centromere protein V	chrUn	95568050	-0.0231065	0.0128464	0.0308999	-0.0283322	0.404211	-0.0179678	0.399363	0.999997	0.987071	0.983662	0.969859	0.522613	0.99749	0.718746
TRITD0Uv1G039800	4	Protein trichome birefringence	chrUn	95698074	-0.208587	-0.613274	-0.235476	-0.615927	-0.44159	-0.236378	-0.0743313	0.999997	0.0705384	0.791049	0.0766207	0.271719	0.937747	0.99261
TRITD0Uv1G039810	21	Trehalose-6-phosphate synthase	chrUn	95705706	0.0779083	-0.413759	-0.0352392	-0.211499	0.751843	0.124549	1.01291	0.999997	0.428314	0.983181	0.763579	0.1978	0.981354	0.0522309
TRITD0Uv1G039820	.	Leucine-rich repeat protein kinase family protein	chrUn	95708946	0.0538703	-0.727505	-0.0902296	-0.119389	0.881401	0.371866	1.30693	0.999997	0.154787	0.961865	0.889628	0.150314	0.927647	0.0109959
TRITD0Uv1G039880	.	Retrovirus-related Pol polyprotein from transposon TNT 1-94	chrUn	95800788	-0.0593457	.	.	.	.	.	.	1	NA	NA	NA	NA	NA	NA
TRITD0Uv1G039930	4	Vacuolar iron transporter 11	chrUn	95832934	-0.0413122	1.13304	0.67128	1.94785	-0.608997	0.78272	-0.513316	0.999997	0.2993	0.662576	0.0872386	0.649512	0.569837	0.884331
TRITD0Uv1G040080	.	Recombination-associated protein RdgC	chrUn	96219814	-0.122083	0.167091	-0.1633	0.646363	0.796678	0.190002	0.346857	0.999997	0.886598	0.943989	0.440688	0.456235	0.972084	0.954825
TRITD0Uv1G040090	.	GTP 3',8-cyclase	chrUn	96223340	-0.041806	-0.496942	-0.124708	0.0213414	0.886425	0.116859	0.674298	1	0.748835	0.964784	0.99024	0.502113	0.986638	0.744549
TRITD0Uv1G040160	.	Pyruvate kinase	chrUn	96515101	-0.0120672	0.868887	-0.205595	2.37947	1.49528	0.439899	0.229248	1	1	0.937386	0.0863176	0.307593	0.91707	0.985319
TRITD0Uv1G040240	2	Xyloglucan endotransglucosylase/hydrolase	chrUn	96620366	0.520521	1.88469	1.03709	1.87224	1.41083	0.865361	0.535684	0.659121	0.0562109	0.0465455	0.0580685	0.206743	0.170426	0.744696
TRITD0Uv1G040390	5	Myb family transcription factor-like	chrUn	97031861	0.534124	0.217735	0.669268	-0.588936	-0.343962	-0.119517	0.115038	0.495044	0.626577	0.0413662	0.11847	0.482317	0.972084	0.987254
TRITD0Uv1G040640	3	Annexin	chrUn	97892949	-0.137262	-0.643217	-0.206038	-0.709291	-0.588908	-0.265334	-0.154626	0.999997	0.0859603	0.83842	0.0401334	0.161144	0.919644	0.977488
TRITD0Uv1G040670	.	UDP-N-acetylmuramate--L-alanine ligase	chrUn	97944604	.	-0.659251	.	-0.61511	-0.434564	.	.	NA	1	NA	1	1	NA	NA
TRITD0Uv1G040730	2	Alpha/beta-Hydrolases superfamily protein	chrUn	98148028	0.452968	0.228981	0.0421365	0.184012	0.153647	-0.0141043	-0.0307954	0.661231	0.611915	0.973959	0.667054	0.785458	0.99749	0.997487
TRITD0Uv1G040740	.	50S ribosomal protein L11	chrUn	98150300	0.0627496	0.492272	0.173744	.	.	.	-0.0030912	1	1	1	NA	NA	NA	1
TRITD0Uv1G040750	4	Type I inositol-1,4,5-trisphosphate 5-phosphatase	chrUn	98159068	-0.222049	0.190559	-0.0657126	0.167098	0.087287	-0.0988179	-0.168246	0.999997	0.579886	0.944057	0.636955	0.835628	0.970322	0.923075
TRITD0Uv1G040760	2	Sugar transporter, putative	chrUn	98163772	0.397654	0.488565	-0.227023	0.501072	0.488968	-0.213763	-0.212842	0.937351	0.301053	0.837574	0.279683	0.430544	0.952285	0.966392
TRITD0Uv1G040850	8	Endoglucanase	chrUn	98472361	0.215359	-0.305021	0.468579	-0.690047	-0.438204	0.0931112	0.348365	0.999997	0.527112	0.288966	0.0166767	0.236867	0.960404	0.358248
TRITD0Uv1G040940	4	Malonyl-CoA decarboxylase	chrUn	98867185	0.135522	-0.379	0.00893465	-0.447791	-0.415988	-0.066895	-0.0353029	0.999997	0.194129	0.994869	0.143396	0.316799	0.988216	0.997199
TRITD0Uv1G040970	.	Retrovirus-related Pol polyprotein LINE-1	chrUn	98973285	-0.0364653	-0.557226	-0.0177431	-0.584858	-0.527416	-0.00292069	.	1	1	1	1	1	1	NA
TRITD0Uv1G041090	4	Transcription factor jumonji (JmjC) domain protein	chrUn	99324900	0.0627638	-0.248625	-0.228047	-0.134373	-0.0215571	-0.12623	-0.0131562	0.999997	0.368014	0.77169	0.640417	0.959821	0.966972	0.998568
TRITD0Uv1G041100	.	LIM domain kinase 1	chrUn	99326329	-0.362889	-0.241056	0.371913	-0.425267	-0.196987	0.147697	0.372544	0.999997	0.857486	0.859696	0.750132	0.892844	0.982077	0.949124
TRITD0Uv1G041110	.	Copper-transporting ATPase 1	chrUn	99332952	0.380216	0.0940822	0.485641	-0.139129	-0.438758	0.173577	0.0139961	0.999997	0.9316	0.728424	0.918763	0.66984	0.977282	0.999714
TRITD0Uv1G041210	24	Enhanced disease susceptibility 1	chrUn	99721253	-0.0709896	-0.207793	-0.345118	0.212282	-0.036402	0.0477109	-0.180926	0.999997	0.632482	0.578872	0.491948	0.940367	0.989263	0.937495
TRITD0Uv1G041220	1	Inositol-1,4,5-trisphosphate 5-phosphatase 4 isoform 1	chrUn	99738361	0.308763	-0.618508	-0.215392	-0.609949	-0.342303	-0.205102	0.0432721	0.937351	0.0878137	0.831491	0.0945016	0.470471	0.94956	0.995551
TRITD0Uv1G041240	1	Phospholipase D	chrUn	99801875	0.198707	0.643541	0.132323	0.470121	0.409249	-0.0498966	-0.0989301	0.999997	0.0686169	0.870254	0.185806	0.312858	0.988216	0.981526
TRITD0Uv1G041320	.	Myosin-1	chrUn	100085461	.	-0.929974	-0.251754	-0.566862	-0.810352	-0.137815	-0.204503	NA	1	1	1	1	1	1
TRITD0Uv1G041540	11	Protein elf4-like 4	chrUn	100207060	-0.133244	0.313927	0.176791	-0.218521	0.0512101	-0.322379	-0.0730167	0.999997	0.564756	0.890922	0.680382	0.943005	0.898731	0.99335
TRITD0Uv1G041590	2	AUGMIN subunit 5	chrUn	100474047	0.0786859	-0.0305948	-0.0356151	0.175887	-0.0152995	0.152162	-0.0227767	0.999997	0.93806	0.968161	0.546055	0.974249	0.939378	0.997119
TRITD0Uv1G041610	.	PHD finger family protein / bromo-adjacent (BAH) domain-containing protein isoform 1	chrUn	100488361	-0.0764489	0.268114	0.0360516	0.261458	0.370246	0.0165378	0.134051	0.999997	0.466903	0.966077	0.453227	0.425763	0.995434	0.97337
TRITD0Uv1G041670	2	PCI domain-containing protein 2	chrUn	100730473	-0.0474044	0.0464459	-0.0427134	0.159561	0.094737	0.0535853	0.00164983	0.999997	0.914641	0.967017	0.606977	0.815244	0.98694	0.999818
TRITD0Uv1G041720	.	Aminopeptidase M1	chrUn	101091802	0.0226546	0.254093	0.0860316	0.0791917	-0.462307	-0.0587167	-0.442999	0.999997	0.852397	0.974886	0.952238	0.733268	0.993219	0.918963
TRITD0Uv1G041730	11	U-box domain-containing protein	chrUn	101096851	0.0135817	-0.188999	0.0607955	-0.00300369	-0.366176	0.215189	-0.103225	0.999997	0.702765	0.968927	0.995458	0.486905	0.948027	0.991189
TRITD0Uv1G041780	.	Asparagine--tRNA ligase	chrUn	101295010	0.0124073	0.295682	-0.075432	.	.	-0.0542627	-0.112434	1	1	1	NA	NA	1	1
TRITD0Uv1G041790	7	Zinc finger AN1 domain stress-associated protein	chrUn	101312937	-0.0846835	-0.95796	1.37525	-2.66766	-2.05323	0.103583	0.500211	0.999997	0.191247	0.0840498	4.74651e-05	0.00117951	0.988217	0.890525
TRITD0Uv1G042000	2	ATP-dependent RNA helicase	chrUn	101751012	0.2151	0.714285	0.0641414	0.835458	0.771543	0.153635	0.118285	0.999997	0.0937463	0.967017	0.0414451	0.109137	0.967107	0.989603
TRITD0Uv1G042030	2	Protein kinase	chrUn	101910283	0.407538	2.00096	0.095013	2.43032	1.92202	0.318551	0.0726174	0.617597	0.0379358	0.969544	0.00982655	0.0617176	0.948372	0.995473
TRITD0Uv1G042080	14	Serine/Threonine-kinase	chrUn	102078791	0.310528	1.41902	0.510298	1.20364	1.07664	0.267601	0.201479	0.999997	0.00652809	0.628578	0.0160146	0.0709416	0.949498	0.981526
TRITD0Uv1G042090	4	Cyclin-like protein	chrUn	102087842	-0.0921441	0.98667	0.153462	1.50562	0.832262	0.475654	0.0237212	0.999997	0.450131	0.949354	0.208076	1	0.895102	0.998568
TRITD0Uv1G042100	.	[Pyruvate dehydrogenase (acetyl-transferring)] kinase isozyme 3, mitochondrial	chrUn	102091087	-0.196246	0.943144	-0.0263141	1.52502	0.910718	0.349097	-0.0281095	0.999997	0.488861	0.992667	0.2171	0.520528	0.942086	0.99845
TRITD0Uv1G042110	.		chrUn	102124448	0.162539	0.929107	-0.0116218	0.746199	1.11726	-0.1657	0.169043	0.999997	0.280794	0.995703	0.409709	0.223518	0.975996	0.989603
TRITD0Uv1G042120	.	GRIP and coiled-coil domain-containing protein 2	chrUn	102127658	-0.0754871	0.587238	-0.108339	0.812709	0.484565	-0.0186601	-0.126529	1	1	0.96923	1	1	1	1
TRITD0Uv1G042130	.	Ankyrin repeat protein family-like	chrUn	102129041	.	-0.50891	.	-0.577928	-0.197346	.	0.106252	NA	1	NA	1	1	NA	1
TRITD0Uv1G042140	.	Ankyrin repeat family protein, putative	chrUn	102129380	.	-0.0619534	-0.0177431	-0.0295572	0.256291	-0.00292069	0.0908749	NA	1	1	1	1	1	1
TRITD0Uv1G042150	.	Ankyrin repeat protein family-like protein	chrUn	102130392	0.0474308	1.16788	0.706614	-0.254595	0.372169	-0.0631124	0.201544	1	0.449552	0.609274	1	1	1	1
TRITD0Uv1G042160	.	Ankyrin-like protein	chrUn	102131368	-0.050949	0.383965	0.355853	-0.58927	-0.0892259	-0.0802077	0.0683026	1	0.830307	0.870925	1	1	1	1
TRITD0Uv1G042170	.	F-box like protein	chrUn	102132263	-0.0398975	0.3682	-0.133829	-0.371501	0.632804	-0.426589	0.0809515	1	0.827456	0.963558	0.839641	0.693131	0.91707	0.995473
TRITD0Uv1G042350	3	AT4g33690/T16L1_180	chrUn	103339323	-0.130226	-0.0970626	-0.0217429	-0.0619416	-0.139057	0.00106323	-0.0647312	0.999997	0.79337	0.983579	0.838961	0.670782	0.999646	0.990966
TRITD0Uv1G042430	.	Retrotransposon protein, putative, Ty3-gypsy subclass	chrUn	103448072	.	.	-0.0177431	.	0.943623	-0.00292069	0.312525	NA	NA	1	NA	1	1	1
TRITD0Uv1G042440	.	Glycogen [starch] synthase, muscle	chrUn	103470504	0.0161491	-0.455092	-0.188912	-0.0304038	-0.292692	0.0520802	-0.0881871	1	0.782979	0.944444	0.986076	0.861602	0.994117	0.99507
TRITD0Uv1G042450	.	Transcriptional repressor NrdR	chrUn	103471391	0.106933	0.735306	0.161055	0.672633	0.679836	0.0696781	0.122461	0.999997	0.44474	0.938696	0.480915	0.535451	0.991331	0.993015
TRITD0Uv1G042460	.	Kinase family protein	chrUn	103472342	0.345254	0.676639	0.922649	0.155683	0.062705	0.364374	0.361755	0.999997	0.413804	0.309364	0.890276	0.964444	0.940563	0.951309
TRITD0Uv1G042470	3	Guanine nucleotide-binding protein subunit gamma 3	chrUn	103487392	0.283034	2.08555	0.304007	2.4015	1.77326	0.391049	0.0788648	0.992572	0.0209377	0.893085	0.00675062	0.0724913	0.935897	0.995473
TRITD0Uv1G042490	.	kinesin-like protein 1	chrUn	103639693	0.00198878	0.870073	0.343537	0.852383	0.798548	0.276901	0.266565	0.999997	0.20225	0.760953	0.179232	0.262687	0.938976	0.938913
TRITD0Uv1G042530	2	Ribosome production factor 2-like protein	chrUn	103727679	0.112196	0.761062	0.00429541	1.06544	0.852185	0.272705	0.096321	0.999997	0.212102	0.997118	0.0511012	0.182488	0.897426	0.989603
TRITD0Uv1G042540	.	GDSL esterase/lipase	chrUn	103730574	0.0642884	0.600052	0.0494848	1.20352	.	0.162692	-0.168837	1	1	1	1	NA	1	1
TRITD0Uv1G042660	4	Cytochrome P450	chrUn	103932291	0.325213	-1.48053	-0.81113	-1.05872	-0.558389	-0.384953	-0.0574075	0.999997	0.00154507	0.373651	0.0990591	0.440942	0.934485	0.997075
TRITD0Uv1G042690	17	Cytochrome P450	chrUn	103977760	-0.240308	-0.509424	-0.439668	-0.341209	-0.52933	-0.276958	-0.440175	0.999997	0.0608016	0.242701	0.248527	0.307063	0.8669	0.69955
TRITD0Uv1G042710	11	Cytoplasmic tRNA 2-thiolation protein	chrUn	103985803	0.12367	0.330417	-0.079478	0.262782	0.474152	-0.151882	0.0566141	0.999997	0.372729	0.944444	0.475794	0.20992	0.959592	0.994318
TRITD0Uv1G042730	3	Phenylalanine--tRNA ligase alpha subunit	chrUn	103990533	0.111787	0.495976	-0.063238	0.742029	0.559304	0.160183	-0.00203239	0.999997	0.185851	0.946565	0.0276613	0.144497	0.942397	0.99981
TRITD0Uv1G042870	11	Subtilisin-like protease	chrUn	104217551	-0.275249	-0.228807	0.288803	-0.765858	-0.220312	-0.227476	0.287811	0.999997	0.763825	0.779558	0.114464	0.793799	0.921003	0.914995
TRITD0Uv1G042880	4	Ubiquitin	chrUn	104223634	-0.117189	-0.362765	-0.444862	-0.249525	-0.220694	-0.336625	-0.308294	0.999997	0.262651	0.253985	0.426915	0.522737	0.722228	0.647382
TRITD0Uv1G042890	5	AIG2-like (Avirulence induced protein) family protein	chrUn	104239781	-0.0294515	-0.274122	0.0346869	-0.374259	-0.806992	-0.074012	-0.489812	0.999997	0.570051	0.975015	0.367803	0.0450092	0.981617	0.211272
TRITD0Uv1G042900	.	Violaxanthin de-epoxidase, chloroplastic	chrUn	104241272	-0.228359	0.217364	0.328754	0.244369	0.211404	0.280317	0.325348	0.999997	0.877234	0.886052	0.842277	0.874323	0.959592	0.962365
TRITD0Uv1G042940	8	Alcohol dehydrogenase, putative	chrUn	104316679	0.160368	0.0525901	0.486211	-0.547684	-0.247464	-0.111247	0.153003	0.999997	0.899311	0.0904632	0.0402536	0.782134	0.964117	0.989456
TRITD0Uv1G043020	4	Protein SCAI	chrUn	104460098	-0.0121847	-0.335105	-0.239852	-0.268698	-0.147958	-0.181799	-0.0596922	0.999997	0.10756	0.643623	0.266159	0.58013	0.936829	0.991683
TRITD0Uv1G043040	15	Copper transporter	chrUn	104499085	0.0959571	-1.38677	-0.617973	-1.77735	-1.02329	-0.950381	-0.268722	0.999997	5.15692e-06	0.0979824	3.67195e-08	0.0680597	0.00672157	0.946636
TRITD0Uv1G043110	4	Aldehyde dehydrogenase	chrUn	104714474	0.136825	-0.0823919	-0.236481	-0.142297	0.149528	-0.286498	-0.0099983	0.999997	0.749213	0.486025	0.753914	0.556607	0.889272	0.998362
TRITD0Uv1G043200	.	Receptor-like protein kinase	chrUn	104792897	0.409282	0.945034	0.56817	0.0175014	0.213679	-0.0347698	0.071472	0.990444	0.206669	0.740333	0.988257	0.85948	0.996161	0.996368
TRITD0Uv1G043220	1	DNA ligase	chrUn	104796984	-0.02376	-0.3181	-0.151896	-0.172701	-0.543271	-0.0189184	-0.374659	0.999997	0.444561	0.791259	0.697484	0.196398	0.995121	0.414409
TRITD0Uv1G043320	.	Urease subunit beta	chrUn	104966590	.	.	.	.	.	-0.00322367	-0.0033037	NA	NA	NA	NA	NA	1	1
TRITD0Uv1G043330	1	Early auxin response protein	chrUn	104969400	-0.595222	-2.57241	-1.76157	-1.7206	-0.534892	-0.86396	0.0647671	0.722694	1.60168e-11	3.59575e-05	0.00111866	0.409601	0.319704	0.995473
TRITD0Uv1G043520	1	Transmembrane protein 87A	chrUn	105546040	-0.0778025	0.283115	-0.109255	0.35211	0.276941	-0.0542911	-0.114852	0.999997	0.535666	0.870052	0.372317	0.577353	0.981354	0.963557
TRITD0Uv1G043530	8	Exocyst complex component, putative	chrUn	105552998	-0.24237	-0.407889	-0.171139	-0.392461	-0.245986	-0.163684	-0.0142488	0.999997	0.171347	0.806391	0.126477	0.527955	0.938466	0.998286
TRITD0Uv1G043540	.	Early-responsive to dehydration stress protein (ERD4)	chrUn	105554544	-0.00225859	-1.03864	-0.586802	-0.561559	-0.750769	-0.139807	-0.315883	0.999997	0.0645425	0.507559	0.38684	0.286199	0.979777	0.9411
TRITD0Uv1G043590	16	Chlorophyll a-b binding protein, chloroplastic	chrUn	105808265	-0.0565775	-0.377394	-0.105691	-0.460869	-0.544636	-0.193869	-0.270284	0.999997	0.185057	0.908529	0.0518653	0.0387486	0.922159	0.722428
TRITD0Uv1G043630	7	Jasmonate zim-domain protein	chrUn	106078210	0.561961	0.454562	0.8164	-0.977205	-1.07858	-0.25403	-0.410396	1	0.737523	1	0.347568	0.3466	0.96072	0.93011
TRITD0Uv1G043640	.	Phosphatidylinositol-4-phosphate 5-kinase family protein	chrUn	106104412	0.324031	0.252513	0.550281	-0.0808283	-0.342873	0.202608	-0.0193824	0.999997	0.715246	0.396507	0.917436	0.648961	0.959592	0.99851
TRITD0Uv1G043660	13	Stomatal closure-related actin-binding protein 1	chrUn	106120541	-0.0512226	-0.12369	-0.00713218	-0.162511	-0.188716	-0.0503537	-0.0757621	0.999997	0.827471	0.996186	0.711508	0.780482	0.990808	0.994318
TRITD0Uv1G043670	.	multidrug resistance protein	chrUn	106122768	0.0647324	-0.126573	0.320273	-1.11555	-0.382219	-0.406585	0.122639	0.999997	0.904106	0.870268	0.0909788	0.6149	0.925579	0.991948
TRITD0Uv1G043680	.	Methionine--tRNA ligase	chrUn	106123777	-0.0829659	-0.375543	0.122292	-0.193006	-0.303754	0.278115	0.16877	0.999997	0.413836	0.926561	0.652059	0.641486	0.911344	0.981526
TRITD0Uv1G043690	2	DNA cross-link repair 1A protein	chrUn	106140232	0.293912	0.816642	-0.0298885	1.28631	0.971738	0.386546	0.148631	0.999997	0.32975	0.98409	0.0840892	0.320469	0.836951	0.989865
TRITD0Uv1G043700	14	10 kDa chaperonin	chrUn	106149052	0.277719	0.8952	0.286647	0.835662	0.775242	0.202199	0.171578	0.937351	0.0136801	0.786741	0.0354805	0.0604274	0.959592	0.978949
TRITD0Uv1G043710	.	Erect panicle 2 protein	chrUn	106153526	-0.278772	-0.279053	0.164872	-0.204972	-0.232026	0.149131	0.151349	0.999997	0.85082	0.953538	0.889246	0.890155	0.981354	0.991683
TRITD0Uv1G043810	17	Choline/ethanolamine kinase	chrUn	106308975	0.217773	0.0680934	0.117135	-0.0107006	-0.232796	0.027071	-0.178248	0.999997	0.902467	0.890238	0.984171	0.647677	0.993244	0.925724
TRITD0Uv1G043860	.	30S ribosomal protein S12	chrUn	106536706	-0.248382	0.90676	0.31443	1.0257	0.390621	0.256032	0.0209865	0.999997	0.479627	0.899562	0.387704	0.81492	0.960347	0.999037
TRITD0Uv1G043900	2	Hypersensitive-induced response protein 1	chrUn	106656720	-0.159569	-0.214328	-0.0760761	-0.0715876	0.129191	0.0509831	0.255399	0.999997	0.485878	0.93528	0.829806	0.737328	0.987912	0.810668
TRITD0Uv1G043910	.	Glutamyl-tRNA(Gln) amidotransferase subunit A	chrUn	106661370	-0.138132	-0.2069	0.0111348	-0.166292	-0.0925681	0.0388854	0.119929	0.999997	0.578089	0.993038	0.560108	0.813456	0.99083	0.977625
TRITD0Uv1G043920	.	Phosphoenolpyruvate carboxylase	chrUn	106717576	0.318657	0.7331	0.821663	0.320635	0.00511125	0.385095	0.123423	0.937351	0.021217	0.0345098	0.473285	0.994508	0.856222	0.989603
TRITD0Uv1G043960	.	Zinc finger FYVE domain-containing protein 26	chrUn	106774105	-0.393027	-1.50102	-0.141546	-1.05864	0.200985	0.0949281	0.979881	0.978844	0.0470395	0.960742	0.19062	0.823853	0.989263	0.369543
TRITD0Uv1G044040	.	Reverse transcriptase	chrUn	106885952	-0.0910337	-0.875396	-0.42581	-1.08064	-0.708179	-0.297771	-0.320373	1	0.587427	1	0.511309	0.669991	1	1
TRITD0Uv1G044050	.	Transposon Ty3-G Gag-Pol polyprotein	chrUn	106887078	-0.00438084	-0.696007	0.0495091	-0.519072	-0.950685	0.142452	0.0118644	1	0.684482	1	0.759671	1	1	1
TRITD0Uv1G044060	.	Eukaryotic translation initiation factor 3 subunit E	chrUn	106891197	-0.167932	-0.0935584	-0.273675	-0.115436	-0.589075	-0.219893	-0.503331	0.999997	0.944431	0.9154	0.920034	0.589501	0.967772	0.890431
TRITD0Uv1G044070	.	Myelin transcription factor 1	chrUn	106891952	-0.128132	-0.0619534	-0.237924	0.725358	-0.0200321	0.0327551	-0.179943	1	1	1	1	1	1	1
TRITD0Uv1G044080	.	S-adenosyl-L-methionine-dependent methyltransferases superfamily protein	chrUn	106902606	-0.160679	-0.159776	0.245189	-0.599488	-0.0863502	-0.129589	0.290279	0.999997	0.857295	0.890851	0.387497	0.934924	0.982656	0.958191
TRITD0Uv1G044090	3	Respiratory burst oxidase	chrUn	106903288	-0.0148421	-0.249553	0.304755	-0.648786	-0.615691	-0.0910831	-0.0542821	0.999997	0.455303	0.584271	0.0663407	0.066763	0.981965	0.994638
TRITD0Uv1G044130	15	2Fe-2S ferredoxin	chrUn	107032044	-0.163137	-0.947023	-0.554099	-0.441544	-0.568259	-0.0713188	-0.188344	0.999997	0.0185234	0.207852	0.279446	0.205083	0.985713	0.939981
TRITD0Uv1G044140	.	Tubulin beta chain	chrUn	107036845	0.00876652	0.518072	0.226854	0.917511	-0.0200321	0.186795	.	1	1	1	1	1	1	NA
TRITD0Uv1G044170	1	Auxin repressed/dormancy associated protein	chrUn	107066905	0.0885687	-1.81074	-1.21939	-0.987474	-0.788229	-0.396061	-0.276862	0.999997	0.00385203	0.0273916	0.209027	0.4559	0.922447	0.97337
TRITD0Uv1G044270	.	egg cell-secreted-like protein (DUF1278)	chrUn	107223902	-0.562867	-1.48736	-0.469927	0.155894	-0.969149	0.372965	-0.210308	0.659617	0.196518	0.809737	0.885782	0.348208	0.938976	0.988222
TRITD0Uv1G044280	10	SAUR-like auxin-responsive protein family	chrUn	107240519	-1.21158	-0.920863	-0.810148	0.367447	-0.0190898	0.383179	0.0550677	0.00371359	0.243588	0.172936	0.670757	0.990205	0.88399	0.997209
TRITD0Uv1G044300	1	Auxin responsive SAUR protein	chrUn	107261448	-0.567767	-2.99296	-1.52789	-2.59832	-1.47343	-0.969724	-0.358414	0.755617	2.99252e-05	0.0342294	0.00033726	0.129916	0.327913	0.955399
TRITD0Uv1G044340	.	Transposon protein, putative, Mutator sub-class	chrUn	107414436	-0.0544598	0.313355	0.0661786	0.56363	.	0.0621311	.	1	1	1	1	NA	1	NA
TRITD0Uv1G044350	4	Initiation factor 4F subunit (DUF1350)	chrUn	107418128	0.0614387	-0.37933	-0.427226	-0.140923	-0.269018	-0.193677	-0.318622	0.999997	0.181275	0.15494	0.752385	0.510492	0.943441	0.678835
TRITD0Uv1G044360	.	TRAF-interacting protein with FHA domain-containing protein A	chrUn	107422371	-0.0255227	-0.787963	-0.305203	-0.48732	-0.383572	-0.085543	-0.0790154	1	0.609515	0.899264	0.768345	0.826449	1	1
TRITD0Uv1G044370	3	Alpha/beta-Hydrolases superfamily protein, putative	chrUn	107426249	-0.138345	-0.482926	-0.160771	-0.451047	-0.433005	-0.136531	-0.114204	0.999997	0.0930264	0.872618	0.0355084	0.0767209	0.960201	0.981664
TRITD0Uv1G044380	.	Leucine-rich repeat receptor-like protein kinase family protein, putative	chrUn	107428271	0.0162469	-0.41245	-0.340732	0.0542286	-0.12193	-0.0454718	-0.146706	1	0.807998	0.88647	0.976111	0.951052	0.9944	0.991948
TRITD0Uv1G044390	.	Retrovirus-related Pol polyprotein from transposon TNT 1-94	chrUn	107430562	-0.095785	-1.09486	0.656877	-1.34419	-1.34432	0.363233	0.338829	0.999997	0.185504	0.682213	0.0975563	0.17419	0.938891	0.961087
TRITD0Uv1G044400	.	Retrovirus-related Pol polyprotein from transposon TNT 1-94	chrUn	107432531	-0.0419312	0.14478	-0.336356	0.920369	0.0126497	0.139112	-0.421908	1	0.936984	0.888911	0.46112	0.994899	0.984703	0.93216
TRITD0Uv1G044450	.	pleckstrin homology (PH) domain-containing protein	chrUn	107510907	-0.0343413	0.238943	0.560927	-0.161323	-0.503377	0.202551	0.0447426	1	0.902189	1	0.93934	1	1	1
TRITD0Uv1G044560	11	Serine protease HTRA1	chrUn	107662181	0.012391	0.0745891	0.164837	0.047858	0.0536289	0.125234	0.140845	0.999997	0.836946	0.784929	0.870942	0.885454	0.945026	0.929256
TRITD0Uv1G044570	.	carbonic anhydrase 1	chrUn	107666054	0.178623	-0.139774	-0.463733	1.09381	0.216321	0.35857	-0.193423	1	0.932312	0.81321	0.274277	0.890816	0.940685	0.989603
TRITD0Uv1G044580	.	ADP-glucose pyrophosphorylase large subunit	chrUn	107666552	0.367201	-0.470824	-0.606087	0.287002	-0.260635	0.0257782	-0.415127	0.999499	0.682522	0.644924	0.794853	0.838207	0.99749	0.909286
TRITD0Uv1G044590	.	Bifunctional NAD(P)H-hydrate repair enzyme	chrUn	107669400	0.590461	-0.171681	-0.178298	0.0187898	0.0111982	-0.0217513	-0.0187301	0.72496	0.867628	0.931001	0.984786	0.993409	0.99749	0.999037
TRITD0Uv1G044600	.	HAT family dimerisation domain containing protein	chrUn	107675917	-0.0799072	0.88457	0.193635	0.634368	-0.787123	0.0169439	-0.388515	1	0.559024	0.942664	0.713118	1	0.998551	1
TRITD0Uv1G044610	.	HAT family dimerization domain-containing protein	chrUn	107678078	0.0438659	0.41845	0.135983	0.534073	-0.0200321	0.0972662	-0.0030912	1	1	1	1	1	1	1
TRITD0Uv1G044620	.	Serine protease HtrA-like	chrUn	107686131	0.039359	0.399033	0.353405	-1.03488	-0.317675	-0.133285	-0.0275905	1	0.829078	0.865385	1	1	1	1
TRITD0Uv1G044630	.	Phosphoribosylformylglycinamidine synthase subunit PurL	chrUn	107689636	-0.0389639	-0.0619534	-0.0177431	.	.	.	.	1	1	1	NA	NA	NA	NA
TRITD0Uv1G044640	.	Retrotransposon protein, putative, unclassified, expressed	chrUn	107692262	-0.0476657	0.170158	0.0703879	1.39492	-0.0200321	0.317038	-0.0030912	1	1	1	0.398473	1	1	1
TRITD0Uv1G044650	.	Early-responsive to dehydration stress protein (ERD4)	chrUn	107695191	-0.0882911	-0.57258	-0.128858	0.291482	-0.402109	0.167543	-0.0612989	1	0.740396	1	0.867035	0.828319	0.972084	1
TRITD0Uv1G044660	.	nitrate transporter 16	chrUn	107699960	0.242171	-0.0188503	0.603631	-0.0324898	-0.4891	0.435996	0.187124	0.999997	0.987702	0.656777	0.979302	0.642316	0.920472	0.989456
TRITD0Uv1G044670	11	Serine protease HtrA-like	chrUn	107703748	-0.126441	-0.0176219	-0.162515	0.0994735	0.133652	-0.0560382	-0.0147932	0.999997	0.970225	0.758661	0.794495	0.752049	0.984321	0.998286
TRITD0Uv1G044680	.	7-cyano-7-deazaguanine synthase	chrUn	107705751	0.1404	0.758267	0.149822	0.00328812	0.520988	-0.195154	0.0336873	1	0.595276	0.958165	0.998717	0.764116	0.968238	0.998286
TRITD0Uv1G044950	13	Superoxide dismutase [Cu-Zn]	chrUn	108511284	-0.0150117	-0.21886	-0.159558	-0.0724305	-0.175263	-0.0290772	-0.120318	0.999997	0.604987	0.870257	0.871319	0.692171	0.994117	0.980966
TRITD0Uv1G044960	.	zinc finger MYM-type-like protein	chrUn	108522013	.	-0.343338	.	-0.191545	-0.485216	0.0727343	.	NA	1	NA	1	1	1	NA
TRITD0Uv1G045050	.	DNA-directed RNA polymerase subunit beta''	chrUn	108657124	0.22561	0.230669	0.201969	0.137828	-0.0875072	0.097603	-0.0970751	0.999997	0.753668	0.893279	0.848302	0.924932	0.986638	0.992897
TRITD0Uv1G045060	.	CUB and sushi domain-containing protein 2	chrUn	108660047	0.104606	-0.140192	0.317185	-0.387955	0.258329	0.07042	0.670899	0.999997	0.813048	0.780059	0.455043	0.648713	0.990685	0.336595
TRITD0Uv1G045120	.	DNA-directed RNA polymerase subunit beta	chrUn	108734367	0.187957	0.204383	0.161593	0.0967265	0.214926	0.0427706	0.167857	0.999997	0.59594	0.768631	0.807435	0.613788	0.987912	0.905567
TRITD0Uv1G045180	.	NADH-quinone oxidoreductase subunit N	chrUn	108967008	-0.0112663	0.379147	-0.209458	0.709394	0.650569	0.0998717	0.0625533	0.999997	0.461101	0.729625	0.091818	0.234857	0.966972	0.993626
TRITD0Uv1G045470	.	protease-like protein	chrUn	109742080	.	-1.01109	.	-1.26898	-0.891602	.	.	NA	1	NA	1	1	NA	NA
TRITD0Uv1G045690	.	Pentatricopeptide repeat-containing protein	chrUn	111371575	0.251772	0.432066	0.244208	0.101895	-0.125503	-0.0724071	-0.270034	0.999997	0.630244	0.875647	0.92752	0.918221	0.990808	0.961163
TRITD0Uv1G045700	.	Far upstream element-binding protein 3	chrUn	111375286	0.025257	0.573149	0.278207	0.211143	0.31767	-0.0403287	0.0682828	0.999997	0.556263	0.896245	0.831448	0.79943	0.995356	0.996151
TRITD0Uv1G045710	8	Protein BIG GRAIN 1	chrUn	111469070	-0.0952362	-1.07118	-0.465762	-1.03396	-0.959768	-0.373889	-0.363319	0.999997	0.181977	0.76768	0.123777	0.119372	0.931714	0.905311
TRITD0Uv1G045720	.	Cinnamoyl-CoA reductase, putative	chrUn	111474104	.	-1.20746	-0.64975	-1.32064	0.663043	-0.373417	0.200511	NA	1	1	1	0.685601	1	0.988278
TRITD0Uv1G045750	.	ATP synthase subunit alpha	chrUn	111542131	-0.0642876	.	.	0.429363	0.521936	0.0727343	0.181273	1	NA	NA	1	1	1	1
TRITD0Uv1G045830	.	Cytochrome P450	chrUn	111888477	0.0895988	0.0919503	0.0881202	-1.06204	-0.804863	-0.187837	-0.26374	1	0.964741	0.974711	1	1	1	1
TRITD0Uv1G045860	2	Methylglyoxal synthase	chrUn	112016260	0.195322	0.683568	1.03573	-1.44408	-0.59829	-0.393726	0.0862808	0.999997	0.510064	0.298118	0.0833985	0.558136	0.935897	0.99507
TRITD0Uv1G045870	3	Phospholipid:diacylglycerol acyltransferase	chrUn	112020973	-0.0334628	-0.158585	-0.0648811	-0.0704855	-0.0498643	0.00982299	0.0402438	0.999997	0.629707	0.929415	0.830035	0.909294	0.99749	0.994152
TRITD0Uv1G045930	11	Brevis radix-like protein	chrUn	112335335	-0.094017	0.123738	0.0771103	0.0816111	0.146173	0.0241615	0.0976939	0.999997	0.689568	0.926624	0.810437	0.651758	0.994117	0.981526
TRITD0Uv1G045980	.	Retarded palea 1 protein	chrUn	112488501	-0.0363263	-1.15022	-0.401999	-1.33289	-1.00697	-0.260926	-0.322305	1	0.430599	0.745096	0.423738	0.491794	0.931882	0.893344
TRITD0Uv1G046060	.	Retrovirus-related Pol polyprotein LINE-1	chrUn	112642476	-0.0109279	-0.48736	-0.503959	-1.04933	-0.332497	-0.345271	-0.368441	1	1	1	1	1	1	1
TRITD0Uv1G046170	5	Transmembrane Fragile-X-F-associated protein	chrUn	113854183	-0.131443	0.627303	0.171231	0.594271	0.533139	0.122282	0.0758264	0.999997	0.171266	0.805991	0.172061	0.294399	0.959592	0.989603
TRITD0Uv1G046180	13	Transcription initiation factor TFIID subunit 2	chrUn	113861353	0.167574	0.0850369	0.0243598	-0.0483557	0.0933165	-0.115294	0.0287564	0.999997	0.809628	0.982023	0.889246	0.796502	0.964333	0.996097
TRITD0Uv1G046220	20	Heat shock protein	chrUn	114421418	0.250359	0.5396	0.333708	0.375982	0.179006	0.112046	-0.0435944	0.900679	1	0.754651	1	0.916559	0.981617	0.997951
TRITD0Uv1G046230	1	Small heat shock protein	chrUn	114462903	0.0158799	0.61585	0.424114	0.44563	0.545902	0.205758	0.339292	0.999997	0.576888	0.719136	0.692753	0.662881	0.96577	0.939296
TRITD0Uv1G046260	12	Receptor-like kinase	chrUn	114518932	-0.0728151	-0.746871	0.667949	-1.33134	-0.403783	0.0813387	0.968665	0.999997	0.123787	0.105482	0.00386553	0.509539	0.987197	0.0111368
TRITD0Uv1G046310	28	Dihydrolipoamide acetyltransferase component of pyruvate dehydrogenase complex	chrUn	114702618	0.28572	-0.297636	-0.288669	-0.100767	-0.27634	-0.109829	-0.271871	0.999997	0.474854	0.688195	0.758574	0.397193	0.966293	0.729706
TRITD0Uv1G046320	19	Heavy metal transport/detoxification superfamily protein	chrUn	114709095	-0.330279	-0.192847	0.01992	-0.74549	-0.307168	-0.483544	-0.0897919	0.999997	0.728847	0.990018	0.088956	0.682782	0.695232	0.993816
TRITD0Uv1G046330	.	Agenet domain-containing protein / bromo-adjacent domain-containing protein, putative	chrUn	114711048	0.0117739	0.295682	0.112265	.	.	.	.	1	1	1	NA	NA	NA	NA
TRITD0Uv1G046350	8	DNA mismatch repair protein MutS	chrUn	114852571	0.284214	0.298897	-0.211289	0.845116	0.256881	0.29866	-0.207509	0.999997	0.597828	0.77169	0.0549166	0.801611	0.835105	0.981526
TRITD0Uv1G046400	7	UDP-N-acetylglucosamine 1-carboxyvinyltransferase	chrUn	114982835	-0.131725	0.267844	-0.272051	0.634076	0.69731	0.0210787	0.10554	0.999997	0.812881	0.885971	0.44893	0.445184	0.99749	0.993229
TRITD0Uv1G046490	.	Hexosyltransferase	chrUn	115141511	-0.0986102	-1.04918	0.387233	-1.40289	-1.84073	0.0951362	-0.23681	0.999997	0.124758	0.832157	0.0287173	0.00440931	0.989263	0.982033
TRITD0Uv1G046510	.	Hexosyltransferase	chrUn	115180152	-0.0296257	-1.10842	.	-1.29996	-0.994474	.	.	1	1	NA	1	1	NA	NA
TRITD0Uv1G046540	.	Hexosyltransferase	chrUn	115209364	-0.072101	-0.399897	.	-0.492742	-0.304847	.	.	1	1	NA	1	1	NA	NA
TRITD0Uv1G046570	3	Histone H4	chrUn	115300360	-0.117965	0.914086	-0.347762	1.50278	1.02118	0.157358	-0.190738	0.999997	0.485768	0.822911	0.198979	0.442192	0.975494	0.987027
TRITD0Uv1G046640	5	senescence-associated family protein, putative (DUF581)	chrUn	115475686	-0.0963189	-0.238799	0.176948	-1.02466	-0.450221	-0.610452	-0.0409026	0.999997	0.805481	0.882175	0.120504	0.61471	0.0357503	0.995242
TRITD0Uv1G046900	.	Aminotransferase	chrUn	116259553	-0.0499761	-1.4797	-1.08563	-0.579376	-1.01499	-0.359853	-0.715986	1	0.262245	0.303277	0.686646	0.485361	0.940947	0.703057
TRITD0Uv1G046910	13	AT-rich interactive domain-containing protein 4	chrUn	116264727	-0.0953994	-0.201029	-0.160109	-0.12757	-0.136597	-0.098285	-0.0990675	0.999997	0.433845	0.713093	0.624772	0.688463	0.959164	0.971799
TRITD0Uv1G046970	2	RING/U-box superfamily protein	chrUn	116481937	-0.213766	-0.767937	-0.370882	-0.572506	-0.303278	-0.185265	0.0730718	0.999997	0.00636656	0.446325	0.0716928	0.494409	0.947789	0.992448
TRITD0Uv1G047050	.	Retrotransposon protein, putative, Ty3-gypsy subclass	chrUn	116657795	-0.0667289	-0.387644	.	-0.382508	-0.290022	.	.	1	1	NA	1	1	NA	NA
TRITD0Uv1G047090	1	Ethylene-responsive transcription factor	chrUn	116699387	-0.187048	-0.951407	-0.251547	-0.940638	-0.903499	-0.237399	-0.206506	0.999997	0.0302113	0.643731	0.0287768	0.0494023	0.894326	0.874947
TRITD0Uv1G047120	.	Transposon protein, putative, CACTA, En/Spm sub-class	chrUn	116726098	-0.278422	0.833388	0.0889369	1.30004	0.379584	0.329944	-0.215973	0.999997	0.455703	0.9738	0.239703	0.799551	0.948027	0.987668
TRITD0Uv1G047160	.	RING/U-box superfamily protein	chrUn	116803655	-0.0951178	-1.01669	-0.239665	-0.820868	-1.05525	-0.0755097	-0.244245	0.999997	0.212398	0.924127	0.32173	0.187014	0.991575	0.983272
TRITD0Uv1G047180	.	RING/U-box superfamily protein	chrUn	116825252	-0.0037268	-0.342019	.	-0.492742	0.26299	.	0.271561	1	1	NA	1	1	NA	1
TRITD0Uv1G047300	.	Late embryogenesis abundant (LEA) hydroxyproline-rich glycoprotein family	chrUn	116977066	0.0213589	-0.970202	0.0703879	-1.40723	-0.236688	.	0.274127	1	0.549578	1	1	0.906842	NA	1
TRITD0Uv1G047320	.	exocyst complex component sec10	chrUn	117148825	-0.0447601	0.055706	0.0695655	0.160216	-0.171132	0.148672	-0.148684	0.999997	0.943843	0.961865	0.816087	0.828419	0.967876	0.981664
TRITD0Uv1G047330	.	Disease resistance protein (TIR-NBS-LRR class) family	chrUn	117151318	-0.0589456	0.0750105	-0.0988998	0.321534	0.189812	0.1039	0.00754648	0.999997	0.930997	0.954711	0.660581	0.829245	0.986638	0.999714
TRITD0Uv1G047570	.	Trichome birefringence-like protein	chrUn	118151725	0.00662223	-2.5047	-0.502678	-2.50828	-1.36037	-0.28522	-0.0745953	1	0.00393473	0.789535	0.0183911	0.315307	0.944063	0.995473
TRITD0Uv1G047580	23	RNA ligase/cyclic nucleotide phosphodiesterase	chrUn	118158636	-0.121946	-0.0691204	-0.181011	-0.00732336	-0.158646	-0.132151	-0.263266	0.999997	0.885356	0.809275	0.985108	0.760564	0.949498	0.860712
TRITD0Uv1G047590	.	Peptidyl-tRNA hydrolase	chrUn	118165913	0.0905519	-1.36126	-0.265952	-1.39397	-1.37023	-0.276667	-0.275241	0.999997	0.0001471	0.832499	3.99493e-05	0.0011244	0.938891	0.943812
TRITD0Uv1G047610	.	Protein kinase	chrUn	118182253	-0.221038	-2.35099	0.0465081	-2.28955	-2.97508	0.0253303	-0.167167	1	0.0282557	1	0.0736631	0.00802883	1	1
TRITD0Uv1G047670	1	Kinase family protein	chrUn	118243157	0.29195	-2.16637	-0.300108	-3.15915	-2.43192	-0.903254	-0.509125	0.999997	0.00123106	0.882584	3.49044e-07	0.000198357	0.377325	0.84801
TRITD0Uv1G047680	1	Respiratory supercomplex factor 1, mitochondrial	chrUn	118251495	-0.181202	-0.40235	-0.295311	-0.578413	-0.489382	-0.468396	-0.379724	0.999997	0.222875	0.354957	0.0603857	0.177179	0.169895	0.345342
TRITD0Uv1G047690	2	CST complex subunit CTC1	chrUn	118255346	0.186362	1.03907	0.0341731	1.64778	1.04942	0.574375	0.0978506	0.999997	0.249212	0.983045	0.0369101	0.343737	0.443982	0.994647
TRITD0Uv1G047750	2	PHD-finger protein	chrUn	118398848	0.106402	0.340211	-0.19466	0.613018	0.381426	0.0552236	-0.14496	0.999997	0.226684	0.792178	0.00354731	0.409973	0.987197	0.980066
TRITD0Uv1G047820	.	DNA-directed RNA polymerase subunit	chrUn	118465859	-0.0312243	-0.424608	-0.624846	-1.10367	-0.246154	-1.1592	-0.475843	0.999997	0.568244	0.437007	0.0510785	0.725902	0.0150503	0.639267
TRITD0Uv1G047830	2	2-oxoglutarate (2OG) and Fe(II)-dependent oxygenase superfamily protein	chrUn	118467865	-1.09819	-1.86059	-1.94767	-2.07583	-1.21275	-1.89466	-1.3471	0.0251334	0.00809414	2.1995e-05	0.00249726	0.0975061	5.58423e-06	0.00361002
TRITD0Uv1G047860	2	WD repeat-containing protein	chrUn	118505859	0.16604	0.598684	0.204386	0.824798	0.749681	0.396452	0.34693	0.999997	0.137803	0.793081	0.0224323	0.074407	0.617281	0.674255
TRITD0Uv1G047890	.	Glycosyltransferase	chrUn	118558957	0.251551	-2.25922	0.114856	-2.5707	-4.02933	0.00278246	-0.514299	1	0.0123467	0.967786	0.00508172	2.54122e-05	0.999608	0.792924
TRITD0Uv1G047940	.	STE20-like serine/threonine-protein kinase	chrUn	118918455	0.162274	0.5766	0.450903	0.760878	0.57971	0.546962	0.441969	0.999997	0.42959	0.695403	0.222326	0.430119	0.742641	0.817273
TRITD0Uv1G047950	4	Pentatricopeptide repeat-containing protein	chrUn	118921203	0.0341	0.373958	0.409053	0.351914	0.42412	0.364168	0.454089	0.999997	0.321449	0.267951	0.325477	0.263358	0.62705	0.228515
TRITD0Uv1G047960	2	Oxidoreductase, putative	chrUn	118924744	0.0788881	0.660597	0.0494811	1.01087	0.728885	0.356189	0.112209	0.999997	0.0707334	0.969749	0.000935685	0.0469418	0.781293	0.987254
TRITD0Uv1G047970	1	Plasma membrane ATPase	chrUn	118929829	0.0285177	-0.883892	-0.565175	-0.151667	-0.398067	0.158366	-0.0756855	0.999997	0.0325178	0.000172595	0.79372	0.455606	0.942397	0.983272
TRITD0Uv1G048030	2	Hedgehog-interacting-like protein	chrUn	119202413	-0.214924	-0.122537	-0.100614	-0.171375	0.257482	-0.154997	0.271134	0.980914	0.77136	0.857833	0.682966	0.584738	0.942397	0.760851
TRITD0Uv1G048460	10	Sucrose-phosphatase	chrUn	120799528	0.0366282	-0.00463585	-0.0320496	-0.144277	-0.0735015	-0.177056	-0.102437	0.999997	0.988994	0.964597	0.638562	0.801897	0.923849	0.947188
TRITD0Uv1G048530	.		chrUn	121393630	0.0940571	1.28086	0.543453	.	.	.	.	1	1	1	NA	NA	NA	NA
TRITD0Uv1G048540	.	Beta-amylase	chrUn	121422896	-0.117845	0.364503	0.333604	1.46808	0.51427	0.588528	0.300326	1	1	1	0.334534	1	1	1
TRITD0Uv1G048560	15	BZIP transcription factor	chrUn	121544042	0.0219029	-0.926849	0.927771	-1.97567	-1.83191	-0.0977395	0.0230259	0.999997	0.00420342	0.000374208	4.80322e-10	2.89937e-07	0.979777	0.998286
TRITD0Uv1G048570	5	Anaphase-promoting complex subunit 5	chrUn	121546388	0.0960414	0.733138	0.219392	0.526587	0.582781	0.00235922	0.068919	0.999997	0.0197392	0.739461	0.0376076	0.0610873	0.999417	0.990797
TRITD0Uv1G048590	36	Udp-glucose 4,6-dehydratase	chrUn	121718475	0.0475198	-0.535096	0.106365	-0.718521	-0.725382	-0.0836322	-0.0869458	0.999997	0.131457	0.870605	0.0274056	0.068136	0.969479	0.988222
TRITD0Uv1G048640	.	transmembrane protein	chrUn	121903904	-0.0261234	-0.537178	.	0.0750138	-0.451015	0.110425	.	1	1	NA	1	1	1	NA
TRITD0Uv1G048660	15	Glycosyl hydrolases family 32 protein	chrUn	121970849	0.326739	7.54186	-0.176109	8.0317	7.42008	0.14452	-0.171563	0.749428	9.93798e-43	0.788164	9.18448e-46	2.84169e-39	0.950097	0.92233
TRITD0Uv1G048670	.	Cytochrome b	chrUn	121998051	-0.0403602	-0.856438	.	-0.491489	-0.447216	0.0371421	0.0869464	1	1	NA	1	1	1	1
TRITD0Uv1G048680	.	NADH-ubiquinone oxidoreductase chain 5	chrUn	122006463	-0.0954697	-0.369384	-0.0177431	-0.357108	0.0194647	-0.00292069	0.0908749	1	1	1	1	1	1	1
TRITD0Uv1G048720	.	NADH-ubiquinone oxidoreductase chain 1	chrUn	122019140	-0.0767048	.	.	.	.	-0.00292069	.	1	NA	NA	NA	NA	1	NA
TRITD0Uv1G048870	.	Mediator of RNA polymerase II transcription subunit 17	chrUn	122188974	0.0548982	0.130174	0.109405	0.251026	0.150872	0.208775	0.12722	0.999997	0.786744	0.92307	0.422493	0.713005	0.922447	0.97337
TRITD0Uv1G048900	4	Methylthioribulose-1-phosphate dehydratase	chrUn	122279521	0.146928	-0.0851194	-0.256516	-0.189651	0.0202243	-0.357046	-0.154334	0.999997	0.790636	0.449411	0.588437	0.959413	0.645024	0.893777
TRITD0Uv1G048910	1	Protein with RING/U-box and TRAF-like domain	chrUn	122287885	0.167478	-0.327348	-0.286252	-0.123311	-0.1791	-0.103213	-0.154137	0.999997	0.741684	0.873028	0.903224	0.868681	0.987197	0.989603
TRITD0Uv1G048920	.	Retrovirus-related Pol polyprotein LINE-1	chrUn	122288899	-0.24339	-1.13236	-0.474077	-0.384681	-0.233624	0.0745592	0.177658	0.999997	0.243434	0.804876	0.688481	0.851864	0.991575	0.990797
TRITD0Uv1G048950	.	Alpha/beta-Hydrolases superfamily protein, putative	chrUn	122310117	-0.205853	-1.02887	-0.558756	-0.605614	-0.532656	-0.172187	-0.118976	0.999997	0.0362581	0.574088	0.232387	0.322965	0.971693	0.991189
TRITD0Uv1G048980	1	Syntaxin	chrUn	122367451	-0.598204	-4.00638	-1.21211	-3.85616	-3.36546	-0.86072	-0.714806	0.698974	1.07894e-12	0.150828	7.62065e-12	6.02231e-09	0.482208	0.672031
TRITD0Uv1G049130	.	Glutamine--tRNA ligase	chrUn	122642836	0.020717	-0.85559	0.171551	-1.70107	-1.73328	-0.0698377	-0.112434	1	0.574563	1	0.271573	1	1	1
TRITD0Uv1G049140	.	Transposon Ty3-G Gag-Pol polyprotein	chrUn	122655704	-0.107507	0.691387	0.291557	0.523603	0.67795	0.111873	0.275601	0.999997	0.0597936	0.70489	0.187097	0.112456	0.97588	0.888352
TRITD0Uv1G049150	.	Transposon Ty3-I Gag-Pol polyprotein	chrUn	122656444	-0.363471	0.583487	-0.0812687	0.796315	0.412566	0.0952344	-0.235696	0.988205	0.244337	0.960742	0.0574136	0.464713	0.984631	0.951079
TRITD0Uv1G049160	.	Gag-Pol polyprotein	chrUn	122657965	-0.115676	0.678049	0.0702818	0.978565	0.665466	0.328438	0.0557141	0.999997	0.088889	0.95924	0.00361552	0.0966834	0.846992	0.995064
TRITD0Uv1G049170	.	Retrotransposon protein, putative, unclassified	chrUn	122659574	0.08569	0.572718	-0.210628	0.872008	0.626025	0.0373811	-0.163009	0.999997	0.384969	0.891119	0.0895949	0.330064	0.994117	0.982787
TRITD0Uv1G049180	.	Calcineurin-like metallo-phosphoesterase superfamily protein	chrUn	122660919	0.203109	0.587926	0.130638	0.954957	0.78902	0.433476	0.313934	0.999997	0.357588	0.940603	0.0244479	0.0889015	0.75028	0.849201
TRITD0Uv1G049190	.	F-box family protein	chrUn	122662528	0.337155	0.593711	-0.266607	0.963135	0.586846	-0.0285118	-0.210766	1	0.697184	0.912304	0.462262	0.716528	0.99749	0.98799
TRITD0Uv1G049250	.	Polyol transporter	chrUn	122885787	0.0824	-0.372178	0.115715	-0.595916	-0.374966	-0.103715	0.107791	0.999997	0.546503	0.926561	0.252039	0.578526	0.977282	0.989603
TRITD0Uv1G049430	.	Pumilio	chrUn	123180940	.	-2.32185	.	-2.48969	-2.46988	.	.	NA	0.0729386	NA	0.0732331	0.0580458	NA	NA
TRITD0Uv1G049560	.	Protein kinase, catalytic domain-containing protein	chrUn	123511728	0.073916	0.685535	0.178376	0.731225	0.276192	0.19445	-0.189346	0.999997	0.177666	0.888943	0.115342	0.749467	0.956028	0.981526
TRITD0Uv1G049620	7	CTP synthase	chrUn	123815092	0.0392877	0.0840605	0.00490284	0.0968166	0.0781076	0.00521919	-0.0026592	0.999997	0.803136	0.99481	0.756994	0.837032	0.998967	0.999714
TRITD0Uv1G049630	.	Calmodulin-binding protein	chrUn	123824917	-0.0252035	-0.0619534	.	-0.0295572	0.206468	.	0.106252	1	1	NA	1	1	NA	1
TRITD0Uv1G049670	17	Aspartic proteinase Asp1	chrUn	123892584	0.177947	0.0231054	0.279325	-0.383623	-0.186909	-0.0966486	0.0809827	0.999997	0.957856	0.810966	0.110007	0.598764	0.985713	0.993816
TRITD0Uv1G049720	.	Homoserine O-succinyltransferase	chrUn	123953221	-0.0069216	0.0788597	0.333906	-0.419312	0.56717	0.0225242	0.52882	1	0.962923	0.887916	0.81624	0.693006	0.997027	0.862709
TRITD0Uv1G049730	.	tRNA-2-methylthio-N(6)-dimethylallyladenosine synthase	chrUn	123963703	0.0471446	1.28396	0.333288	0.717601	0.634397	0.0683326	0.130414	1	1	1	1	1	1	1
TRITD0Uv1G049790	.	M protein, serotype 5	chrUn	124153857	0.382105	-2.32965	0.216403	-2.03154	-1.78474	0.519838	0.663657	0.999997	6.29463e-08	0.904743	5.48237e-13	0.000177393	0.675375	0.546261
TRITD0Uv1G049830	.	Early light-induced protein	chrUn	124219004	-0.258894	0.665528	0.0307224	0.26351	-0.234648	-0.0923549	-0.316624	1	0.700964	0.992003	1	1	1	1
TRITD0Uv1G049960	.	ATP-dependent Clp protease ATP-binding subunit	chrUn	124559340	0.163745	-0.728307	0.36698	-1.37158	-0.299589	0.0179891	0.627411	1	0.55024	0.87337	0.199962	0.826613	0.998551	0.792924
TRITD0Uv1G050040	17	Protein kinase	chrUn	124718283	-0.0911988	-0.240875	-0.305122	0.0855829	-0.272543	0.000571807	-0.318304	0.999997	0.605719	0.624248	0.838052	0.692647	0.999785	0.890504
TRITD0Uv1G050060	4	Lon protease homolog	chrUn	124721776	0.260105	-0.478175	-0.218443	-0.462691	-0.264239	-0.20302	-0.019202	0.998036	0.132856	0.828529	0.1855	0.532039	0.952319	0.998286
TRITD0Uv1G050130	1	Inactive purple acid phosphatase-like protein	chrUn	124854213	-0.0724465	-1.78786	-0.840739	-1.46759	-1.33126	-0.508998	-0.41215	0.999997	8.61298e-07	0.08772	5.00962e-05	0.000599136	0.685442	0.766339
TRITD0Uv1G050210	.	ATP binding microtubule motor family protein	chrUn	125110384	0.136569	0.463938	0.133246	0.236242	0.0459237	-0.00533752	-0.0568119	1	0.801258	0.961201	1	1	1	1
TRITD0Uv1G050220	.	Clathrin heavy chain	chrUn	125128135	-0.153444	-0.431241	-0.0955337	-0.212591	-0.0789426	0.0668492	0.175939	0.999997	0.646967	0.969544	0.823828	0.951026	0.991883	0.989603
TRITD0Uv1G050280	.	Ferritin	chrUn	125271246	0.0439095	-0.580827	0.57368	-0.673743	-1.59323	0.309225	-0.0176149	1	0.637014	0.742616	0.607091	0.195123	0.941215	1
TRITD0Uv1G050310	4	Cation-chloride cotransporter 1	chrUn	125364610	-0.00125497	-0.246894	-0.0200501	-0.160353	-0.242379	0.051473	-0.018892	0.999997	0.45922	0.983805	0.639963	0.551915	0.987278	0.998286
TRITD0Uv1G050340	.	THO complex, subunit 5	chrUn	125403534	0.0904719	0.0770573	0.19428	-1.04933	-0.350892	-0.0785757	-0.00572628	1	1	1	1	1	1	1
TRITD0Uv1G050480	.	Coatomer subunit beta'-1	chrUn	125759862	-0.0037268	-0.387644	-0.136152	-0.393426	-0.361552	-0.0668909	-0.112434	1	1	1	1	1	1	1
TRITD0Uv1G050490	2	UDP-3-O-acylglucosamine N-acyltransferase	chrUn	125767337	0.229685	1.15253	0.127814	1.43951	1.16601	0.353639	0.142679	0.999997	0.0281755	0.928859	0.00269489	0.0362225	0.876822	0.986801
TRITD0Uv1G050580	.	proteinaceous RNase P 1	chrUn	126053046	-0.0663107	-0.767598	0.450901	-1.54389	-0.512691	0.125364	0.617245	1	0.619021	1	0.283954	0.750636	1	1
TRITD0Uv1G050620	.	Kelch repeat containing F-box protein-like	chrUn	126212787	0.0203188	-0.673814	-0.270074	-1.03488	-0.54747	-0.1723	-0.19361	1	1	1	1	1	1	1
TRITD0Uv1G050720	.	DNA-directed RNA polymerase subunit	chrUn	126312332	0.0790177	0.479299	0.101709	-0.0296392	.	-0.0631124	-0.112434	1	1	1	1	NA	1	1
TRITD0Uv1G050740	.	Pentatricopeptide repeat (PPR) superfamily protein	chrUn	126322762	0.265865	1.50735	0.0513733	1.49781	1.53698	0.0300325	0.114257	0.999997	0.176494	0.98426	0.236561	0.180977	0.997378	0.994152
TRITD0Uv1G050750	.	Retrotransposable element Tf2	chrUn	126323937	-0.131839	-0.129151	-0.0120831	-0.342114	-0.099436	-0.0444181	0.00760871	1	1	1	1	1	1	1
TRITD0Uv1G050760	.	Pol polyprotein	chrUn	126325050	-0.126372	-0.0684035	0.565623	-1.20666	-1.02445	-0.00292069	-0.0030912	1	0.973663	1	0.477229	1	1	1
TRITD0Uv1G050770	.	Transposon Ty3-I Gag-Pol polyprotein	chrUn	126326838	-0.0967427	-1.76527	.	-0.665108	-0.993283	0.146943	0.106252	1	1	NA	0.700977	1	1	1
TRITD0Uv1G050790	1	Nucleobase ascorbate transporter	chrUn	126345766	-0.23507	0.806571	0.205622	1.10555	0.849045	0.415358	0.252664	0.999997	0.431412	0.904671	0.234177	0.43964	0.885928	0.968029
TRITD0Uv1G050820	34	Protein transport SEC13-like protein	chrUn	126378252	0.0186429	0.0640127	-0.184619	0.0617432	0.0616788	-0.195589	-0.18752	0.999997	0.825622	0.637707	0.8159	0.843049	0.853141	0.798246
TRITD0Uv1G050840	.	DNA-directed RNA polymerase subunit	chrUn	126532975	0.0889069	0.434767	0.307447	-0.0769875	-0.295731	0.0578374	-0.0030912	1	1	1	1	1	1	1
TRITD0Uv1G050850	7	Protein NRT1/ PTR FAMILY 55	chrUn	126567945	-0.299333	-1.87298	-0.580015	-2.0893	-2.74306	-0.598586	-1.23257	0.999997	0.00720498	0.672785	0.00380564	2.93997e-05	0.803586	0.0996918
TRITD0Uv1G050930	2	GC-rich sequence DNA-binding factor 1	chrUn	126747102	0.20535	0.494175	0.206632	0.478865	0.486253	0.172667	0.195006	0.999997	0.196244	0.730427	0.187333	0.287426	0.938891	0.927737
TRITD0Uv1G050940	.	Transmembrane 70, mitochondrial	chrUn	126751809	-0.126128	0.450096	-0.0961313	0.637274	0.60413	0.0677007	0.0539137	0.999997	0.389181	0.935117	0.165003	0.251417	0.987197	0.995064
TRITD0Uv1G051120	.	DNA-directed RNA polymerase subunit beta'	chrUn	127001654	0.0176233	0.46545	0.202438	0.523824	-0.231953	0.188585	-0.27421	0.999997	0.71195	0.937444	0.595438	0.885838	0.973435	0.979529
TRITD0Uv1G051140	2	Pentatricopeptide repeat-containing protein	chrUn	127010383	0.333852	0.86601	0.1677	1.06129	0.934834	0.302404	0.230649	0.999997	0.119582	0.917505	0.0410718	0.134155	0.935897	0.966427
TRITD0Uv1G051170	.	Leukemia inhibitory factor receptor	chrUn	127027451	-0.228799	-0.446877	-0.415604	0.341494	-1.00078	0.0511144	-0.657666	1	0.809598	0.838281	0.853232	1	0.994117	1
TRITD0Uv1G051180	3	tRNA:m(4)X modification enzyme TRM13-like protein	chrUn	127027875	0.178478	0.887556	0.122144	1.04924	1.11167	0.254428	0.340224	0.999997	0.0404537	0.906873	0.00868391	0.00997307	0.892852	0.679051
TRITD0Uv1G051220	2	B3 domain-containing protein	chrUn	127093576	0.0901671	0.219387	0.19211	0.183508	0.150854	0.141115	0.122102	0.999997	0.542208	0.756047	0.596266	0.715436	0.952639	0.968183
TRITD0Uv1G051230	.	Cytochrome f	chrUn	127096367	.	-1.85342	-0.123061	-2.39586	-1.98147	-0.0785757	-0.112434	NA	0.182927	1	0.108872	0.149869	1	1
TRITD0Uv1G051240	4	B3 domain-containing protein	chrUn	127103863	-0.143035	0.252555	0.176467	0.0725116	0.220012	-0.00142543	0.143381	0.999997	0.576835	0.897438	0.887106	0.648371	0.999663	0.984617
TRITD0Uv1G051250	.	Proton/sodium-glutamate symport protein	chrUn	127106798	-0.0916513	-1.2544	-0.162544	-0.745106	-0.898167	-0.0399173	-0.115415	1	1	1	0.671059	1	1	1
TRITD0Uv1G051260	.	disease resistance protein (TIR-NBS-LRR class) family	chrUn	127109467	0.00270765	-1.06939	-0.294978	-1.32969	-0.967905	-0.49771	-0.204355	0.999997	0.0050081	0.810291	2.86084e-05	0.0942838	0.731598	0.980876
TRITD0Uv1G051270	4	Kinesin-like protein	chrUn	127113473	-0.125735	-0.32091	-0.197987	-0.281714	-0.181588	-0.164585	-0.0693251	0.999997	0.403729	0.854023	0.403739	0.713164	0.959592	0.994152
TRITD0Uv1G051280	.	Nucleolar-like protein	chrUn	127119279	-0.095864	0.271958	0.326313	0.229141	0.540694	0.221053	0.494751	0.999997	0.817704	0.87809	0.844976	0.643847	0.967808	0.884934
TRITD0Uv1G051290	.	transmembrane protein, putative (DUF594)	chrUn	127120770	-0.0881402	.	.	0.6779	.	0.110425	.	1	NA	NA	1	NA	1	NA
TRITD0Uv1G051340	4	Electron transfer flavoprotein subunit alpha, mitochondrial	chrUn	127233787	-0.0462744	-0.184691	-0.192881	-0.142041	6.31436e-05	-0.156906	-0.0121615	0.999997	0.468538	0.62004	0.661209	0.999938	0.941775	0.998286
TRITD0Uv1G051350	2	DNA-directed RNA polymerase subunit	chrUn	127238399	0.167212	0.656916	0.0130671	0.980687	0.747066	0.312846	0.103638	0.999997	0.179531	0.989786	0.0229793	0.190972	0.613487	0.988278
TRITD0Uv1G051510	.	F-box family protein	chrUn	127599393	-0.282262	-0.905676	0.314128	-2.52345	-0.311517	-0.0797047	0.598672	1	0.537198	1	0.0895643	0.853651	1	1
TRITD0Uv1G051600	20	Leucine-rich repeat receptor-like protein kinase	chrUn	127704014	0.651393	0.206244	-0.234141	0.215186	-0.700969	-0.187857	-1.16049	0.537312	0.915528	0.912973	0.91328	0.677914	0.973614	0.185249
TRITD0Uv1G051620	.	ATP-dependent zinc metalloprotease FTSH protein	chrUn	127739058	0.145321	0.415625	0.473762	-1.53221	-0.719825	-0.133285	-0.104698	1	0.804645	0.802122	1	1	1	1
TRITD0Uv1G051630	32	ATP-dependent zinc metalloprotease FTSH protein	chrUn	127747482	0.118598	0.402771	-0.0319031	0.407057	-0.28194	-0.0408633	-0.695308	0.999997	0.244297	0.97691	0.224342	0.507623	0.990808	0.0250006
TRITD0Uv1G051640	15	ATP-dependent zinc metalloprotease FTSH protein	chrUn	127754074	0.0974956	0.949991	-0.2744	1.23583	0.658456	-0.0137824	-0.54378	0.999997	0.00555209	0.680171	8.18108e-05	0.132955	0.99749	0.294659
TRITD0Uv1G051650	15	ATP-dependent zinc metalloprotease FTSH protein	chrUn	127760311	0.103149	5.30213	0.257879	5.25098	4.78216	0.106893	-0.188801	0.999997	2.44459e-22	0.689268	4.12402e-19	7.12038e-17	0.974227	0.949582
TRITD0Uv1G051670	15	ATP-dependent zinc metalloprotease FTSH protein	chrUn	127782980	0.0953047	6.54784	0.106849	6.54838	6.38209	-0.0717065	0.038806	0.999997	4.3311e-30	0.904743	1.57306e-27	3.92841e-28	0.979777	0.995473
TRITD0Uv1G051680	2	Protein kinase, putative	chrUn	127794178	0.451008	1.07073	1.14772	0.629583	0.396186	0.60661	0.349731	0.894275	0.35408	0.0128086	0.611287	0.800763	0.471251	0.947456
TRITD0Uv1G051690	.	RING/U-box superfamily protein	chrUn	127816027	0.0329066	-2.03284	-0.564683	-0.837187	-2.59186	0.0279702	-0.615718	1	0.123594	0.705566	0.517619	0.0432395	0.997447	1
TRITD0Uv1G051720	.	40S ribosomal protein SA	chrUn	127946371	-0.146945	-0.430557	.	-0.329014	0.720653	-0.00322367	0.489919	1	1	NA	1	1	1	1
TRITD0Uv1G051750	.	transmembrane protein, putative (DUF594)	chrUn	127997309	-0.00394387	-1.22588	-0.768909	0.502635	-0.632039	0.152059	-0.41327	1	0.419354	0.502774	0.763101	0.717989	0.980263	0.914939
TRITD0Uv1G051770	.	Receptor-kinase, putative	chrUn	128029717	.	-1.47696	-0.336077	-1.62216	-1.30969	-0.190889	-0.268781	NA	1	1	1	1	1	1
TRITD0Uv1G051830	27	F-box family protein	chrUn	128080190	-0.146022	5.27545	3.00173	1.96597	4.74595	0.152907	2.28418	0.999997	1.51582e-08	4.72577e-08	1	6.58077e-07	0.975494	9.82647e-05
TRITD0Uv1G051850	.	F-box family protein	chrUn	128090337	0.181649	4.99499	3.2881	0.833966	3.7824	0.129189	2.02576	0.999997	2.15952e-07	9.46248e-09	1	0.000416214	1	0.00136677
TRITD0Uv1G051870	1	Basic blue protein	chrUn	128116305	1.09111	-0.518365	1.07187	-1.96712	-1.43042	-0.2489	0.188159	0.0182542	0.469947	0.0290653	0.00323018	0.0210795	0.959592	0.981526
TRITD0Uv1G051880	2	Transferase, transferring glycosyl groups	chrUn	128160134	-0.146537	-0.378408	0.444473	-0.874449	-0.442529	-0.0463046	0.381359	0.999997	0.242614	0.237109	0.00117696	0.111276	0.990107	0.343948
TRITD0Uv1G051890	.	Sec14p-like phosphatidylinositol transfer family protein	chrUn	128193358	-0.134341	0.904505	0.994422	-1.04311	0.487146	-0.0394979	0.620707	0.999997	0.536299	0.36047	0.547238	0.777069	1	0.746658
TRITD0Uv1G051910	1	Sec14p-like phosphatidylinositol transfer family protein	chrUn	128258562	0.495291	-1.17664	-0.0193059	-2.01724	-1.49102	-0.702443	-0.305572	0.653515	0.0535546	0.992837	0.000141164	0.00869225	0.493818	0.930718
TRITD0Uv1G051920	4	Sec14p-like phosphatidylinositol transfer family protein	chrUn	128262714	0.397425	0.0824563	-0.12195	-0.921828	0.132315	-0.690332	-0.0809096	0.998036	0.953134	0.964597	0.315534	0.921722	0.718653	0.995473
TRITD0Uv1G051930	26	Glucan endo-1,3-beta-glucosidase, putative	chrUn	128346291	0.251112	-0.42231	-0.162392	-0.469206	-0.200637	-0.194545	0.0478367	0.999997	0.683387	0.893003	0.636795	0.886951	0.959592	0.997722
TRITD0Uv1G051970	16	PGR5-like protein 1A, chloroplastic	chrUn	128450285	-0.187738	-0.476307	-0.296902	-0.37598	-0.305689	-0.202428	-0.132692	0.999997	0.192844	0.572729	0.292769	0.469968	0.930684	0.965868
TRITD0Uv1G051980	1	NAD/NADP-dependent betaine aldehyde dehydrogenase	chrUn	128479735	0.122286	0.761465	0.184432	0.833157	0.897259	0.189526	0.30335	0.999997	0.418887	0.929415	0.344173	0.339696	0.971193	0.955607
TRITD0Uv1G052070	2	D-glycerate dehydrogenase/hydroxypyruvate reductase	chrUn	128679280	-0.244346	-0.749813	2.06826	-6.68826	-5.53794	-1.87119	-1.43635	0.999997	0.226391	0.00049634	1.36465e-68	7.25538e-55	1	1
TRITD0Uv1G052080	18	SKP1-like protein	chrUn	128682196	-0.088877	0.0991584	2.69994	-4.49095	-5.35729	-0.751302	-1.49697	0.999997	0.726486	1.0749e-07	4.34494e-119	5.89342e-67	0.592229	0.019456
TRITD0Uv1G052150	4	Translation initiation factor IF-3	chrUn	128841724	0.108556	0.391589	0.372055	0.14488	0.0501401	0.11135	0.0279263	0.999997	0.371083	0.16314	0.771659	0.940011	0.959971	0.995473
TRITD0Uv1G052160	21	Amino acid transporter	chrUn	128850821	-0.0787466	-0.449092	-0.669705	0.195742	0.973676	-0.030964	0.735026	0.999997	0.608141	0.154243	0.848434	0.2319	0.99549	0.235093
TRITD0Uv1G052190	3	Diphosphoinositol polyphosphate phosphohydrolase 1	chrUn	128894252	0.129127	1.03788	-0.533367	1.79969	1.89898	0.099125	0.226562	0.999997	0.0985364	0.613958	0.000316145	9.43745e-05	0.987197	0.97062
TRITD0Uv1G052260	.	Disease resistance protein (TIR-NBS-LRR class)	chrUn	129024570	-0.309134	-1.01597	0.762094	-1.69474	-3.55715	0.205704	-0.530435	0.999997	0.387071	0.595255	0.140687	0.00161843	0.967772	1
TRITD0Uv1G052320	.	Anthocyanidin synthase	chrUn	129082734	.	.	-0.920893	0.885172	0.457706	-0.242472	-0.657571	NA	NA	0.351341	1	1	0.948027	0.683161
TRITD0Uv1G052330	15	FG-GAP repeat-containing protein	chrUn	129089666	0.0601169	-1.25045	0.426179	-1.85519	-1.83389	-0.167081	-0.147759	0.999997	2.47342e-12	0.239504	1.53121e-22	1.86291e-18	0.947789	0.965671
TRITD0Uv1G052350	.	HNH endonuclease	chrUn	129119616	.	-5.74759	-0.308887	-6.08423	-5.41545	-0.178677	-0.251887	NA	1.09303e-09	0.783132	1.11083e-08	4.66047e-09	0.938466	0.913421
TRITD0Uv1G052360	.	F-box family protein	chrUn	129128035	.	.	-0.230345	.	.	-0.131035	-0.189777	NA	NA	1	NA	NA	1	1
TRITD0Uv1G052370	.	BTB/POZ domain containing protein, expressed	chrUn	129138562	0.0826352	0.289542	-0.377802	0.476364	0.442928	-0.201589	-0.215784	0.999997	0.781321	0.806576	0.593157	0.675259	0.967772	0.981664
TRITD0Uv1G052380	29	Acetyltransferase component of pyruvate dehydrogenase complex	chrUn	129139930	-0.00428346	0.0530082	-0.240278	0.230539	0.186938	-0.0727895	-0.107207	0.999997	0.919927	0.521155	0.606814	0.698067	0.981965	0.964829
TRITD0Uv1G052400	3	28S ribosomal S34, mitochondrial	chrUn	129160663	0.057039	0.674894	0.116592	0.939484	0.805381	0.324728	0.234561	0.999997	0.190259	0.941034	0.0383351	0.0994023	0.915943	0.947281
TRITD0Uv1G052410	.	Receptor-like kinase	chrUn	129177519	-0.224487	-0.588988	0.300346	-0.41456	0.61239	0.203092	1.05556	1	0.718973	1	0.818644	0.656856	1	0.275368
TRITD0Uv1G052440	1	CTC-interacting domain 4	chrUn	129242414	-0.0604867	0.0429939	0.0449059	0.0886818	0.177679	0.0760057	0.176401	0.999997	0.92313	0.956304	0.806539	0.619229	0.969525	0.794266
TRITD0Uv1G052450	.	Cytochrome P450	chrUn	129253787	.	-0.739604	.	-0.959888	-0.667126	.	.	NA	0.576873	NA	0.523953	1	NA	NA
TRITD0Uv1G052480	9	Hydroxycinnamoyl-CoA shikimate/quinate hydroxycinnamoyltransferase	chrUn	129385255	0.208903	0.898898	1.08957	-0.365549	-0.832307	-0.173592	-0.583958	0.999997	0.0416354	2.67411e-06	0.480425	0.227821	0.947789	0.569654
TRITD0Uv1G052570	.	Cysteine protease, putative	chrUn	129807085	.	-1.62633	.	-1.78456	-1.44896	.	.	NA	1	NA	1	1	NA	NA
TRITD0Uv1G052610	.	Chaperone protein DnaJ	chrUn	130161725	0.0872721	-1.72144	-0.0170532	-2.3762	-2.65369	-0.432518	-0.697487	0.999997	0.00604237	0.994869	0.000197866	0.00378365	0.920111	0.722201
TRITD0Uv1G052620	.	Calcium-dependent protein kinase (CDPK) family protein	chrUn	130162295	-0.14903	-2.45113	-0.356473	-2.52888	-2.8554	-0.3199	-0.658665	0.999997	9.61111e-05	0.85422	4.22862e-05	0.000358581	0.948372	0.758865
TRITD0Uv1G052630	.	Ribosomal RNA small subunit methyltransferase I	chrUn	130162813	-0.348701	-2.17594	-0.614808	-2.79612	-3.0373	-0.956462	-1.24722	0.999997	5.87207e-05	0.597334	6.00968e-08	2.91928e-06	0.265628	0.103157
TRITD0Uv1G052640	.	Protein FAR1-RELATED SEQUENCE 5	chrUn	130171592	0.0161589	-0.320331	0.335706	-0.617838	-0.568996	0.0387879	0.0880078	0.999997	0.55954	0.554999	0.154424	0.272422	0.991331	0.989603
TRITD0Uv1G052650	.	50S ribosomal protein L17	chrUn	130175748	-0.112015	0.29423	0.456284	-0.914528	-1.30969	-0.00591034	-0.112434	1	0.87347	0.778114	1	1	1	1
TRITD0Uv1G052660	11	Loricrin-like	chrUn	130176549	0.0929192	0.118977	0.218314	-0.00845971	0.0511833	0.0792806	0.14842	0.999997	0.672089	0.532961	0.979689	0.894635	0.969525	0.920964
TRITD0Uv1G052670	.	DNA polymerase II large subunit	chrUn	130179561	0.129001	0.107988	0.102102	0.166323	0.356708	0.137357	0.338651	0.999997	0.864113	0.933232	0.758986	0.502118	0.966901	0.716942
TRITD0Uv1G052740	.	Peroxidase	chrUn	130374929	.	-2.30155	.	-2.5182	-2.06086	.	.	NA	0.0882303	NA	0.0851853	0.128364	NA	NA
TRITD0Uv1G052790	2	GMP synthase [glutamine-hydrolyzing]	chrUn	130498474	0.254353	0.988229	0.086523	1.21964	1.0621	0.274778	0.163917	0.969841	0.0972931	0.949452	0.0275973	0.112087	0.919644	0.981526
TRITD0Uv1G052820	1	Low PSII Accumulation 3	chrUn	130509352	-0.0797939	-0.594854	-0.234111	-0.650571	-0.279021	-0.289622	0.0733498	0.999997	0.0224742	0.593345	0.0252714	0.408713	0.804392	0.988222
TRITD0Uv1G052830	.	MOB kinase activator-like 1A	chrUn	130528537	-0.119585	-2.79554	-0.149854	-3.03037	-2.55026	-0.0802442	-0.112434	1	0.0289646	1	0.0310801	0.0477819	1	1
TRITD0Uv1G052880	.	Disease resistance protein RPM1	chrUn	130587866	.	.	.	.	5.10184	.	3.3797	NA	NA	NA	NA	2.01683e-08	NA	1.57733e-10
TRITD0Uv1G052890	.	Retrovirus-related Pol polyprotein from transposon TNT 1-94	chrUn	130706715	.	-1.65699	.	-1.82296	-1.47746	.	.	NA	1	NA	1	1	NA	NA
TRITD0Uv1G052950	3	60S ribosomal protein L13	chrUn	130827452	-0.0686864	0.595408	-0.199539	0.998108	0.72776	0.169424	-0.0628516	0.999997	0.379068	0.840198	0.0874796	0.297756	0.958817	0.994318
TRITD0Uv1G052980	32	Canopy-like protein	chrUn	130834519	-0.162104	0.127163	-0.0804365	0.220349	-0.193732	-0.0012154	-0.389107	0.999997	0.754009	0.909788	0.503536	0.698268	0.999608	0.480139
TRITD0Uv1G053370	.	Glycosyltransferase family 29 (sialyltransferase) family protein	chrUn	132408774	0.158158	-0.151166	0.50038	-0.0198619	0.392732	0.46585	0.944377	0.999997	0.897467	0.744143	0.987352	0.69793	0.908554	0.284787
TRITD0Uv1G053380	1	SPla/RYanodine receptor (SPRY) domain protein	chrUn	132417355	-0.0237297	-1.29492	-0.392315	-1.75574	-1.22966	-0.64593	-0.327799	0.999997	0.00444067	0.78781	0.0023598	0.00770307	0.73072	0.939641
TRITD0Uv1G053730	22	Pyrophosphate-energized vacuolar membrane proton pump	chrUn	133383579	-0.0678796	-0.338593	-0.292431	-0.187045	-0.18659	-0.151753	-0.143031	0.999997	0.164764	0.272878	0.501731	0.559096	0.931882	0.919594
TRITD0Uv1G053740	3	26S protease regulatory subunit	chrUn	133392841	-0.0378151	0.0591981	-0.19067	0.29033	0.248301	0.0238506	-0.00482723	0.999997	0.885418	0.727103	0.34091	0.490724	0.994117	0.999714
TRITD0Uv1G053800	3	60S ribosomal protein L35a-like protein	chrUn	133439613	-0.130046	0.694606	-0.0221209	1.02516	0.692432	0.256118	-0.0216243	0.999997	0.311331	0.990207	0.0831305	0.330964	0.939378	0.998286
TRITD0Uv1G053820	2	Histone H2B	chrUn	133445265	0.12667	0.910834	-0.160852	1.34346	0.843464	0.244519	-0.160205	0.999997	0.555205	0.917408	0.358509	0.598109	0.947789	0.989603
TRITD0Uv1G053830	2	Anaphase-promoting complex subunit 4	chrUn	133449284	-0.0511256	0.80539	-0.124408	1.14221	1.04385	0.181107	0.124428	0.999997	0.252448	0.910777	0.0671226	0.158641	0.942397	0.987938
TRITD0Uv1G053880	.	GDSL esterase/lipase	chrUn	133497222	.	-1.08614	.	-1.25252	0.0307864	.	0.186761	NA	1	NA	1	0.989131	NA	1
TRITD0Uv1G053930	7	F-box family protein	chrUn	133533342	0.107318	-0.277598	0.13158	-0.404208	-0.259954	-0.00471425	0.141895	0.999997	0.46927	0.899133	0.33089	0.551538	0.999173	0.97376
TRITD0Uv1G053940	.	Transposon protein, putative, Pong sub-class	chrUn	133536529	-0.0942099	-0.460942	-0.312723	0.151457	-0.16437	0.0485795	-0.112905	1	0.783477	0.899562	0.932902	0.932927	0.994117	0.994575
TRITD0Uv1G053950	32	Rhomboid family protein	chrUn	133541429	-0.04481	-2.34782	-0.134884	-0.407737	0.469726	1.38908	2.11295	0.999997	0.000828622	0.961865	0.491749	0.578954	0.0101454	5.17674e-05
TRITD0Uv1G054060	18	NBS-LRR disease resistance protein, putative, expressed	chrUn	133687395	0.290515	0.322256	1.48165	-1.25755	-0.865086	0.0485828	0.390832	0.999997	0.640429	0.00694873	0.130405	0.225675	0.994218	0.927163
TRITD0Uv1G054070	.	DNA cross-link repair family protein	chrUn	133799344	0.234223	-0.810032	-1.30061	-1.32234	-1.55551	-1.55919	-1.89162	0.999997	0.172365	0.0148813	0.0139833	0.00449924	0.000726154	4.78678e-05
TRITD0Uv1G054470	.	NBS-LRR-like resistance protein	chrUn	134981844	0.0453304	0.401834	-0.17393	1.91953	3.42345	0.153784	1.22742	1	1	1	1	0.00238694	1	0.168492
TRITD0Uv1G054520	.	Translation initiation factor IF-2	chrUn	135013133	-0.520952	-2.09097	0.865286	-5.29769	-4.17271	-0.140528	-0.0981403	0.828023	0.0111219	0.480638	1.69107e-07	1.69949e-06	1	1
TRITD0Uv1G054540	3	E3 ubiquitin-protein ligase	chrUn	135083527	-0.137681	-0.655337	1.02552	-1.76011	-0.853561	0.117219	1.01159	0.999997	0.356131	0.0956891	9.4683e-19	0.000117704	0.95861	1.00252e-07
TRITD0Uv1G054560	21	Disease resistance protein (TIR-NBS-LRR class) family	chrUn	135166620	0.0669285	1.3392	-0.245087	5.23927	8.03886	-0.262512	2.66344	1	1	0.904684	3.06662e-11	3.5416e-44	0.948027	3.27993e-25
TRITD0Uv1G054620	18	Glycerate dehydrogenase-like protein	chrUn	135274476	-0.286678	-0.189731	-0.761401	0.476172	1.05967	-0.154757	0.381881	0.999997	0.785893	0.225544	0.348177	0.0113349	0.971693	0.805263
TRITD0Uv1G054630	18	SKP1-like protein	chrUn	135278307	0.123367	0.18527	-0.565541	0.824883	1.12584	0.0394895	0.35261	0.999997	0.707004	0.0982763	0.00116543	0.000163753	0.986239	0.45657
TRITD0Uv1G054670	18	Ankyrin repeat family protein	chrUn	135394287	0.722282	1.79268	-0.823853	2.75322	2.82964	-0.111237	-0.0126124	0.392941	0.0027282	0.252734	1.83384e-31	5.66644e-32	0.95414	0.998286
TRITD0Uv1G054710	.	Transcription factor tfiiic, tau55-like protein, putative	chrUn	135450488	0.0669456	0.790684	-0.220655	5.53615	0.400507	-1.53937	-4.98281	1	1	0.899254	9.83207e-10	1	2.73359e-07	6.02588e-31
TRITD0Uv1G054720	.	Transposon protein, putative, CACTA, En/Spm sub-class	chrUn	135455681	0.0586444	0.572047	-0.687974	1.41829	.	-0.548489	-1.10074	1	1	0.636135	1	NA	0.841175	0.1874
TRITD0Uv1G054730	.	Transposase	chrUn	135456335	0.0906136	0.708804	-0.651567	1.89424	.	-0.761093	-1.47774	1	1	0.670012	1	NA	0.627443	0.0387766
TRITD0Uv1G054760	.	transmembrane protein, putative (DUF594)	chrUn	135556938	0.192406	1.03642	-0.1044	.	.	-0.581649	-0.804574	1	1	0.965354	NA	NA	0.613338	0.417832
TRITD0Uv1G054770	34	Callose synthase-like protein	chrUn	135563891	0.0671313	0.818767	-0.121744	.	.	-5.03887	-5.74291	1	1	0.945988	NA	NA	9.02425e-39	7.46142e-37
TRITD0Uv1G054820	15	Cytochrome P450	chrUn	135745710	0.0722928	-0.465282	0.0799879	-0.658293	-5.00926	0.711835	-2.78513	1	0.799104	1	0.130461	2.15687e-13	0.192771	1.17516e-07
TRITD0Uv1G054830	.	Cytochrome P450	chrUn	135762473	0.0667137	0.36672	0.236816	1.44562	-1.48286	1.41322	-0.539048	1	1	1	0.115937	0.30135	0.0160384	0.829672
TRITD0Uv1G054870	.	Polyphenol oxidase	chrUn	135939179	0.0453304	0.401834	-0.886218	0.891136	.	-0.533099	-1.01976	1	1	0.45195	1	NA	0.837096	0.241085
TRITD0Uv1G054990	15	NBS-LRR-like resistance protein	chrUn	136223179	-0.265338	-4.75692	0.777728	-8.14977	-4.3502	.	2.04093	0.999997	4.87839e-11	0.429237	7.34173e-26	1.64967e-28	NA	0.00117085
TRITD0Uv1G055000	28	DNA-directed RNA polymerase subunit beta	chrUn	136236665	0.336856	-0.272497	-0.771959	0.749485	-1.12799	-0.0752365	-1.74734	0.971068	0.838778	0.539701	0.0647336	0.0581066	0.986841	1.83849e-05
TRITD0Uv1G055010	.	Invertase inhibitor	chrUn	136248962	.	-1.50674	.	-1.82576	-1.29561	.	-0.0033037	NA	0.282087	NA	0.236226	0.384083	NA	1
TRITD0Uv1G055030	1	F-box family protein	chrUn	136255292	0.636956	-1.98177	-0.85702	-0.857525	-3.8766	0.171429	-2.67694	0.623949	0.008241	0.385736	0.00147888	1.25963e-30	0.938891	3.90678e-19
TRITD0Uv1G055040	.	F-box family protein	chrUn	136261185	0.362478	0.415832	-0.0665137	0.666395	0.0316928	0.088577	-0.42098	0.999997	0.716841	0.980048	0.300834	0.979792	0.988216	0.882111
TRITD0Uv1G055050	.	F-box domain containing protein, expressed	chrUn	136262118	0.0654157	-1.10578	-0.586924	-0.174458	-4.80947	-0.0803277	-2.94852	1	0.462321	0.722114	0.814261	3.30682e-07	0.989263	1.02249e-07
TRITD0Uv1G055120	.	von Willebrand factor, type A	chrUn	136290227	0.177496	1.0512	-0.266479	.	.	-1.17218	-1.55739	1	1	0.909322	NA	NA	0.0692876	0.0242865
TRITD0Uv1G055150	18	Pentatricopeptide repeat-containing protein	chrUn	136345667	0.497405	3.72942	-0.839094	5.86128	5.40144	0.091961	0.014723	0.828023	0.000630677	0.463229	3.3921e-11	6.0917e-12	0.981965	0.998568
TRITD0Uv1G055160	18	Disease resistance protein (NBS-LRR class) family	chrUn	136379067	0.355188	0.926276	-0.974181	2.09447	2.08198	-0.131234	-0.104585	1	0.311818	0.235269	2.09049e-06	3.20874e-06	0.949498	0.966341
TRITD0Uv1G055210	6	Hydroxycinnamoyl-CoA shikimate/quinate hydroxycinnamoyltransferase	chrUn	136503166	0.189636	0.954248	-0.598271	1.17673	0.604971	-0.384788	-0.866254	0.999997	0.0257457	0.280406	0.00271244	0.334598	0.836415	0.136577
TRITD0Uv1G055230	.	Protein kinase-like	chrUn	136576640	0.110854	-0.782775	0.545333	-1.59588	-1.03869	-0.0132292	0.24759	0.999997	0.415692	0.761739	0.100997	0.346692	0.999038	0.983269
TRITD0Uv1G055270	.	NBS-LRR resistance-like protein	chrUn	136658080	-0.00365727	1.3627	0.924168	1.19094	0.775663	0.543258	0.404835	0.999997	0.206297	0.398645	0.315432	0.601373	0.862281	0.939168
TRITD0Uv1G055280	5	NBS-LRR disease resistance protein	chrUn	136683785	-0.123175	-0.010402	-0.017938	0.0902855	-0.10808	0.0677658	-0.116889	0.999997	0.978819	0.983489	0.738334	0.726227	0.972084	0.938402
TRITD0Uv1G055350	.	DNA-directed RNA polymerase subunit beta''	chrUn	136854447	0.00389963	0.303567	0.954821	-1.08441	-0.509105	0.0857226	0.244863	0.999997	0.833232	0.412346	0.440034	0.764084	1	1
TRITD0Uv1G055390	1	NBS-LRR resistance-like protein	chrUn	136891233	0.206467	3.07085	0.457007	2.88763	2.84059	0.158403	0.271767	0.999997	0.00010228	0.703624	0.000523252	0.000479772	0.975494	0.959688
TRITD0Uv1G055400	2	Pentatricopeptide repeat-containing family protein	chrUn	136899586	0.289745	2.44486	0.136784	2.50903	2.42431	0.153908	0.133037	0.999997	3.52582e-09	0.925951	1.81508e-09	4.29712e-08	0.968954	0.988282
TRITD0Uv1G055410	.	RING finger protein	chrUn	136923454	-0.221308	5.36695	-0.272318	5.41359	5.72229	-0.297833	0.099953	0.999997	5.61049e-10	0.900462	7.28701e-08	1.28139e-12	0.955853	0.994887
TRITD0Uv1G055510	.	F-box family protein	chrUn	137007786	0.0221633	0.0947393	-0.488137	0.720395	0.128042	-0.000522755	-0.440153	0.999997	0.941422	0.752417	0.37368	0.92228	0.999973	0.897378
TRITD0Uv1G055580	.	Elongation factor G 2	chrUn	137095224	-0.169661	0.0674868	0.15043	-0.441982	0.386389	-0.33095	0.452901	0.999997	0.932312	0.923132	0.309352	0.45068	0.868697	0.570178
TRITD0Uv1G055650	.	Kinase family protein	chrUn	137199461	-0.119144	0.107607	0.0518574	0.280345	1.50728	0.0923393	0.922262	1	0.958967	0.985507	0.888822	0.291353	0.988217	0.445946
TRITD0Uv1G055720	.	Protein FAR1-RELATED SEQUENCE 3	chrUn	137478527	0.0204452	-0.537269	-0.705573	-1.7447	-1.11702	-0.957315	-1.02469	1	0.671105	0.621971	0.163177	0.347897	0.328501	0.341538
TRITD0Uv1G055810	.	FAR1-related sequence protein, putative	chrUn	137781294	0.00462266	2.48876	0.304685	2.12978	.	0.00308701	-0.637994	0.999997	0.0597838	0.904058	0.164478	NA	0.999608	1
TRITD0Uv1G055820	.	GRIP1-associated protein 1	chrUn	137783108	-0.338266	-0.0181019	-0.0618243	0.0404336	0.207326	-0.0162444	0.159359	0.812957	0.974558	0.944444	0.935205	0.706807	0.99549	0.960806
TRITD0Uv1G055830	.	Laccase	chrUn	137792378	0.0819747	-0.146087	0.414659	-0.0196906	-1.31084	0.390898	-0.00572628	1	0.938873	0.792739	0.991088	0.378468	1	1
TRITD0Uv1G055840	.	Multidrug resistance protein MdtC	chrUn	137792439	0.0155758	-0.655004	-0.198761	-0.312313	-0.504991	0.0787867	-0.0645046	0.999997	0.506801	0.930056	0.761501	0.606472	0.990808	0.995662
TRITD0Uv1G055850	3	60S ribosomal protein L13	chrUn	137796991	-0.1046	0.550076	-0.266001	1.01831	0.717611	0.16792	-0.0936952	0.999997	0.419685	0.753092	0.0750023	0.303581	0.958714	0.991189
TRITD0Uv1G055860	.	indeterminate(ID)-domain 11	chrUn	137797666	.	-0.0619534	-0.0177431	.	0.973226	.	0.409154	NA	1	1	NA	1	NA	1
TRITD0Uv1G056010	3	transmembrane protein, putative (DUF594)	chrUn	138308033	0.0884394	0.707661	-0.0215116	1.01651	0.623377	0.228845	-0.102839	0.999997	0.293064	0.991343	0.0620175	0.36509	0.947976	0.991189
TRITD0Uv1G056020	2	NBS-LRR-like resistance protein	chrUn	138317179	0.0661833	0.238611	0.079533	0.246206	0.210547	0.0715071	0.0487523	0.999997	0.522052	0.930572	0.422213	0.576292	0.975921	0.992449
TRITD0Uv1G056030	.	NBS-LRR-like resistance protein	chrUn	138341169	-0.11541	0.0356698	0.181948	-0.761875	-0.386105	-0.232433	-0.0832008	0.999997	0.983819	0.947331	0.570785	0.794602	0.96684	0.995473
TRITD0Uv1G056050	3	Histone H4	chrUn	138522432	0.213736	1.00941	-0.315369	1.55519	1.06154	0.143428	-0.21786	0.999997	0.416475	0.845381	0.166925	0.406478	0.978797	0.980659
TRITD0Uv1G056060	.	UDP-N-acetylmuramate--L-alanine ligase	chrUn	138522966	-0.125736	-0.0815776	-0.605243	-0.049566	0.872513	-0.370366	0.0397465	1	1	1	1	0.595589	1	0.998286
TRITD0Uv1G056350	.	Beta-2 adrenergic receptor	chrUn	139098984	-0.0376022	-0.287611	0.601698	-0.12422	-0.445241	0.623343	0.502938	0.999997	0.832819	0.723432	0.919334	0.706259	0.794866	0.888213
TRITD0Uv1G056500	.	Beta-1,4-mannosyl-glycoprotein 4-beta-N-acetylglucosaminyltransferase	chrUn	139354619	.	.	.	.	0.705456	.	0.229084	NA	NA	NA	NA	0.590756	NA	1
TRITD0Uv1G056590	.	Cytochrome P450 family protein, expressed	chrUn	139450899	-0.0602004	0.243354	0.233906	-0.492742	0.0718215	.	0.146024	1	1	1	1	1	NA	1
TRITD0Uv1G056630	.	NADH-quinone oxidoreductase subunit D	chrUn	139473729	-0.0453126	-0.179344	0.112265	-0.492742	-0.237357	.	.	1	1	1	1	1	NA	NA
TRITD0Uv1G056850	.	Retrovirus-related Pol polyprotein from transposon TNT 1-94	chrUn	140043392	0.0286242	0.90815	-0.080947	1.70546	.	-0.0403763	-0.350652	1	1	0.974748	1	NA	0.994519	1
TRITD0Uv1G056960	2	Photosystem II CP47 reaction center protein	chrUn	140379934	0.407684	0.304338	0.351144	-0.0147803	0.424713	0.0490322	0.406916	0.993264	0.753854	0.828871	0.989855	0.707154	0.994117	0.920778
TRITD0Uv1G056970	.	Photosystem II reaction center protein H	chrUn	140381895	0.116435	0.43748	0.395523	0.627748	0.15398	0.296746	0.180813	1	0.810674	1	0.72414	1	1	1
TRITD0Uv1G056980	.	Protein kinase superfamily protein	chrUn	140384207	-0.160864	-0.344366	0.786263	-1.38862	0.00904695	-0.188159	0.99412	0.999997	0.667068	0.158635	0.018839	0.994423	0.962112	0.160726
TRITD0Uv1G056990	.	Serine hydroxymethyltransferase 2	chrUn	140384801	0.0402602	0.331896	0.144535	.	-0.0200321	.	-0.0030912	1	1	1	NA	1	NA	1
TRITD0Uv1G057000	.	BnaA04g06320D protein	chrUn	140386965	.	.	.	.	.	.	.	NA	NA	NA	NA	NA	NA	NA
TRITD0Uv1G057050	.	DNA gyrase subunit B	chrUn	140527855	-0.135238	-0.470808	0.0892047	-0.0873423	-0.448608	0.40958	0.0993255	0.999997	0.448377	0.964164	0.889237	0.519501	0.862623	0.99335
TRITD0Uv1G057060	.	Gag polyprotein	chrUn	140528509	0.15622	-0.185955	0.17546	-0.422327	-0.390421	-0.0140082	0.00678362	0.999997	0.832968	0.939319	0.580369	0.655699	0.999032	0.999714
TRITD0Uv1G057070	.	Retrotransposon protein, putative, unclassified	chrUn	140529066	0.143768	-0.180706	0.449943	-0.27116	-0.31479	0.333525	0.300346	0.999997	0.753736	0.586014	0.576463	0.640059	0.911426	0.931303
TRITD0Uv1G057080	.	Histone-lysine N-methyltransferase set9	chrUn	140529792	0.00557069	-0.0383024	0.31205	-0.318293	-0.34899	0.0315745	0.00730514	0.999997	0.942351	0.64125	0.343389	0.408231	0.993257	0.999714
TRITD0Uv1G057090	.	RNA-directed DNA polymerase (Reverse transcriptase)-related family protein	chrUn	140533460	0.198485	0.0714023	0.00852607	-0.0721386	-0.308468	-0.124772	-0.341176	0.999997	0.933123	0.996085	0.925834	0.702475	0.97808	0.897099
TRITD0Uv1G057110	21	AT hook motif-containing protein, putative	chrUn	140690849	0.0704826	0.252816	0.178757	0.472887	0.92133	0.305307	0.725857	0.999997	0.772993	0.933637	0.509301	0.175022	0.948027	0.533589
TRITD0Uv1G057120	.	ERD (early-responsive to dehydration stress) family protein	chrUn	140694894	-0.12528	0.0841581	0.240284	-0.0215482	-0.0291832	0.123653	0.130544	0.999997	0.893322	0.842327	0.970121	0.967944	0.975576	0.988222
TRITD0Uv1G057330	25	Peptide-N(4)-(N-acetyl-beta-glucosaminyl)asparagine amidase	chrUn	141466063	-0.0311111	-0.371467	0.0632848	-0.526643	-0.326044	-0.088668	0.097826	0.999997	0.396369	0.965093	0.105601	0.516602	0.981617	0.991189
TRITD0Uv1G057420	1	Peroxisomal membrane Mpv17/PMP22 family protein	chrUn	142143904	-0.0580842	-0.325134	0.00666099	-0.33383	-0.217235	-0.00790392	0.103796	0.999997	0.553552	0.9966	0.441439	0.712352	0.999038	0.991089
TRITD0Uv1G057430	.	Sodium channel protein type 10 subunit alpha	chrUn	142148990	0.360154	-0.390235	0.481019	-7.87831	-0.156686	-4.48917	0.691174	0.864604	0.458587	0.215834	4.56262e-18	0.822415	7.69909e-31	0.0585875
TRITD0Uv1G057440	1	65-kDa microtubule-associated-like protein	chrUn	142152177	-0.322457	0.550462	-0.0911716	0.318755	0.361118	-0.314407	-0.266594	0.999997	0.352939	0.952216	0.593291	0.590003	0.904426	0.914198
TRITD0Uv1G057520	11	Basic-leucine zipper (bZIP) transcription factor family protein	chrUn	142441786	0.0172413	0.194464	0.0886636	0.084442	0.0689458	-0.0300873	-0.0355557	0.999997	0.651209	0.930215	0.827017	0.91537	0.992031	0.996513
TRITD0Uv1G057530	.	Retrotransposon protein, putative, unclassified, expressed	chrUn	142447975	0.0627496	-0.34688	0.19419	-0.589841	-0.0308723	0.0727343	0.238214	1	0.856962	1	1	1	1	1
TRITD0Uv1G057540	.	Transposon Ty3-G Gag-Pol polyprotein	chrUn	142454248	-0.0848734	-0.570367	-0.224753	-0.367451	0.200784	-0.0770804	0.0855345	1	1	1	1	1	1	1
TRITD0Uv1G057670	22	Transcription factor RADIALIS	chrUn	142938689	0.0841404	0.598604	0.979429	-0.46712	0.924424	-0.0338943	1.26561	0.999997	0.292018	0.0384252	0.509416	0.082328	0.99549	0.0017135
TRITD0Uv1G057750	5	Chromatin modification-related protein MEAF6	chrUn	143054233	-0.179441	0.351068	0.0887528	0.13894	0.307304	-0.127139	0.0420629	0.999997	0.236614	0.925755	0.696853	0.420299	0.962196	0.995064
TRITD0Uv1G057760	2	ATPase family AAA domain-containing protein 3	chrUn	143069469	0.0792975	0.741192	-0.0526659	1.15511	1.01252	0.326901	0.219104	0.999997	0.190545	0.964784	0.0192776	0.0905072	0.785255	0.939094
TRITD0Uv1G057770	.	Protein phosphatase 2A regulatory B subunit family protein	chrUn	143074873	0.124769	0.493972	-0.0246659	1.10256	0.303685	0.362753	-0.159285	0.999997	0.643813	0.993038	0.169916	0.802671	0.939378	0.991189
TRITD0Uv1G057780	.	Bifunctional polymyxin resistance protein ArnA	chrUn	143075488	0.19564	0.0887011	0.358788	0.306129	-0.321819	0.455589	0.0159877	0.999997	0.939872	0.840198	0.745712	0.726209	0.902194	0.999499
TRITD0Uv1G057790	.	Zinc finger homeodomain protein 1	chrUn	143075551	0.0947986	-0.198684	-0.0665357	0.0705763	-0.326275	0.0512769	-0.130992	1	0.920573	0.981704	0.973432	0.865959	0.993027	1
TRITD0Uv1G057830	.	ubiquitin protein ligase 6	chrUn	143175035	0.00688204	-0.260241	-2.66431	2.574	0.0567277	0.0504187	-2.16923	0.999997	0.751326	1.77079e-20	5.61819e-10	0.962469	0.989263	7.96187e-09
TRITD0Uv1G057910	.	Myb transcription factor	chrUn	143415630	-8.4101e-05	0.313355	0.112265	.	0.321488	.	0.106252	1	1	1	NA	1	NA	1
TRITD0Uv1G058020	.	RING/U-box superfamily protein	chrUn	143700259	0.0665327	-0.682999	-0.328466	-0.220911	-5.25905	0.0243302	-3.0853	0.999997	0.635625	0.893488	0.731279	5.28341e-09	0.997472	1.82926e-08
TRITD0Uv1G058060	.	Retrotransposon protein, putative, unclassified	chrUn	143848866	-0.522117	0.62979	0.957319	-1.98186	-1.61005	.	.	0.750178	0.686555	0.30642	1	1	NA	NA
TRITD0Uv1G058070	.	Cytochrome b	chrUn	143850240	-0.944399	-0.808767	0.281844	-1.40381	-1.04102	.	.	0.0571813	0.627172	1	1	1	NA	NA
TRITD0Uv1G058140	.	Sulfotransferase	chrUn	144125251	0.35175	2.0191	0.929042	0.285642	-0.0200321	-0.0170476	-0.0988432	1	0.137916	0.416775	1	1	1	1
TRITD0Uv1G058190	12	Fatty acid hydroxylase superfamily	chrUn	144370958	-0.0195636	-0.940128	-0.261218	-1.05682	-0.120241	-0.320186	0.563027	0.999997	0.384301	0.897077	0.267092	0.932114	0.936593	0.534517
TRITD0Uv1G058260	.	Receptor-kinase, putative	chrUn	144488464	0.0948449	-0.345224	0.225737	-2.32462	-0.378823	.	0.342182	1	0.857216	1	0.123482	0.835908	NA	1
TRITD0Uv1G058270	.	TPX2 (targeting protein for Xklp2) protein family	chrUn	144497747	0.497935	-1.03878	0.0943991	-4.05083	-2.64113	-0.896239	-0.709078	0.802287	0.337169	0.973959	6.43508e-06	0.000766511	1	0.707194
TRITD0Uv1G058300	3	Methyltransferase family protein	chrUn	144539784	0.0602711	0.517342	-0.210481	0.901868	0.625237	0.146995	-0.101918	0.999997	0.253939	0.775772	0.0188268	0.189961	0.95861	0.98748
TRITD0Uv1G058310	3	Pentatricopeptide repeat-containing protein	chrUn	144542153	0.261974	1.68243	0.219126	1.51672	1.63468	0.0283676	0.175844	0.999997	0.000141091	0.814012	0.000920286	0.000566327	0.994519	0.965671
TRITD0Uv1G058320	2	Heavy metal transport/detoxification superfamily protein	chrUn	144544885	0.261351	0.410264	0.132631	0.244949	-0.156907	-0.0352101	-0.389238	0.999997	0.455733	0.923737	0.662974	0.841289	0.994117	0.82128
TRITD0Uv1G058350	.	Heavy metal-associated protein	chrUn	144570645	-0.19859	0.610722	-0.384238	4.52033	0.613542	0.953479	-0.145943	1	1	0.83842	0.000121762	1	0.354953	0.989603
TRITD0Uv1G058360	.	Heavy metal transport/detoxification superfamily protein	chrUn	144607025	-0.195578	-2.64569	-1.32623	-0.981584	-0.841116	-0.265942	-0.295802	0.999997	0.0205118	1	0.461666	0.552914	1	0.973437
TRITD0Uv1G058390	.	Transposase for insertion sequence element IS1071 in transposon Tn5271	chrUn	144634427	.	.	.	.	0.529322	.	0.181027	NA	NA	NA	NA	1	NA	1
TRITD0Uv1G058460	1	Ankyrin repeat protein family-like protein	chrUn	144804853	0.462166	1.3227	0.644143	0.473788	0.903834	-0.17553	0.248828	0.598881	0.226683	0.565211	1	0.477843	0.974618	0.979529
TRITD0Uv1G058470	.	Ankyrin repeat family protein, putative	chrUn	144812305	-0.00561995	0.141204	0.842467	-1.34329	-0.133978	-0.342395	0.497765	0.999997	0.882161	0.329922	0.0431835	0.918399	0.941775	0.876129
TRITD0Uv1G058490	.	Ankyrin repeat family protein-like	chrUn	144872535	-0.195194	1.12832	1.38989	-0.128809	0.621295	0.220492	0.776675	0.999997	0.404169	0.110982	0.952486	0.715315	1	0.57645
TRITD0Uv1G058500	.	U2 small nuclear ribonucleoprotein A	chrUn	144876798	-0.118558	1.2462	0.636904	0.529262	0.323338	0.0193513	-0.0373898	0.999997	0.379956	0.695403	0.773055	0.86865	0.998236	0.998286
TRITD0Uv1G058520	.	Retrotransposon protein, putative, unclassified	chrUn	144979382	-0.223789	.	-0.0808329	.	0.321488	-0.0785757	-0.00283915	1	NA	1	NA	1	1	1
TRITD0Uv1G058580	10	Plant/F9H3-4 protein	chrUn	145097474	-0.416516	0.208757	0.469264	-0.413105	0.36108	-0.0979053	0.591201	0.937351	0.831419	0.675861	0.625803	0.706684	0.987278	0.646581
TRITD0Uv1G058590	.	Ankyrin repeat protein family-like protein	chrUn	145103087	0.0344781	0.822202	0.436624	0.236347	0.208702	0.0672902	0.0839082	1	0.617058	1	1	1	1	1
TRITD0Uv1G058640	1	NBS-LRR resistance-like protein	chrUn	145273071	0.0242695	3.23678	0.62502	3.4028	3.19859	0.634346	0.627081	0.999997	1.02795e-06	0.423304	1.74274e-07	4.96245e-06	0.537154	0.581204
TRITD0Uv1G058660	.	2-succinyl-5-enolpyruvyl-6-hydroxy-3-cyclohexene-1-carboxylate synthase	chrUn	145307174	-0.135403	0.0757345	0.00742662	-0.316063	0.188845	-0.347384	0.116257	0.999997	0.810018	0.992289	0.562041	0.607593	0.888613	0.965855
TRITD0Uv1G058780	.	NBS-LRR resistance-like protein	chrUn	145653940	0.00739105	1.43084	0.576332	0.971234	1.15169	0.058575	0.341211	0.999997	0.292382	0.707958	0.543559	0.435911	0.993257	0.960145
TRITD0Uv1G058790	.	NBS-LRR resistance-like protein	chrUn	145655205	0.0808727	0.908987	0.411808	0.355711	0.257578	-0.076691	-0.093558	0.999997	0.50403	0.830083	0.831997	0.893595	0.991331	0.995064
TRITD0Uv1G058870	.	Protein translocase subunit SecA 1	chrUn	145768701	-0.100879	0.313355	0.0107408	.	1.01528	-0.0376404	0.282795	1	1	1	NA	1	1	1
TRITD0Uv1G058880	.	Leucine-rich repeat receptor-like protein kinase family protein	chrUn	145775329	-0.085297	-1.01765	-0.727671	-0.847224	-0.442711	-0.389996	-0.393466	1	1	0.537599	1	1	1	1
TRITD0Uv1G058890	1	Oligopeptide transporter	chrUn	145889039	-0.349046	-2.06113	-0.795252	-1.44868	-1.89458	-0.14681	-0.614739	0.879179	0.000200378	2.53967e-05	0.0144323	0.00254417	0.939378	0.267343
TRITD0Uv1G058910	.	Tyrosine--tRNA ligase	chrUn	145891113	-0.211309	-0.457042	-0.25381	0.0662853	-0.282494	0.064282	-0.137579	0.999997	0.682866	0.921692	0.958352	0.817568	0.992614	0.993015
TRITD0Uv1G058930	2	Pentatricopeptide repeat-containing protein	chrUn	145896097	0.355186	0.516079	0.0693816	0.791766	0.511593	0.290754	0.0663379	0.999997	0.333282	0.967979	0.06453	0.418713	0.928396	0.995064
TRITD0Uv1G059040	.	Transposon protein, putative, mutator sub-class	chrUn	145981142	0.0532518	0.494644	-0.108646	.	.	-0.185329	-0.260315	1	1	1	NA	NA	1	1
TRITD0Uv1G059050	.	Embryogenesis transmembrane protein-like	chrUn	145987208	0.00545426	0.246347	1.15285	0.907565	-1.58554	0.557553	-0.0176609	0.999997	0.869785	0.250398	0.57531	0.254387	0.70688	1
TRITD0Uv1G059060	19	Embryogenesis transmembrane protein-like	chrUn	145994731	-0.289896	-0.284494	0.521586	-1.16287	-0.54976	-0.167173	0.238108	0.999997	0.726593	0.692572	0.217993	0.565461	0.978999	0.981664
TRITD0Uv1G059090	.	C3H4 type zinc finger protein (DUF23)	chrUn	146012824	-0.00842288	0.313355	-0.202999	0.436251	0.644898	-0.105799	0.0152953	1	1	1	1	1	1	1
TRITD0Uv1G059100	.	Na(+)/H(+) antiporter NhaA	chrUn	146016352	-0.119594	.	.	0.259238	0.469207	0.0538875	0.149028	1	NA	NA	1	1	1	1
TRITD0Uv1G059180	32	Phosphoglucan, water dikinase	chrUn	146251612	-0.172634	-0.254914	-0.1459	-0.263998	0.175221	-0.157028	0.27367	0.999997	0.252323	0.692723	0.516129	0.625473	0.959592	0.617903
TRITD0Uv1G059190	0	Plant/F18O14-17 protein	chrUn	146268080	0.0434575	-0.0992461	0.237864	-0.246858	0.115613	0.0844725	0.438973	0.999997	0.823638	0.781875	0.395077	0.788661	0.981354	0.504952
TRITD0Uv1G059270	.	Receptor-kinase, putative	chrUn	146414791	-0.12754	-0.399897	.	-0.492742	-0.361552	.	.	1	1	NA	1	1	NA	NA
TRITD0Uv1G059280	.	Endoribonuclease YbeY	chrUn	146441355	-0.18064	.	.	.	.	.	.	1	NA	NA	NA	NA	NA	NA
TRITD0Uv1G059410	2	LRR receptor-like serine/threonine-protein kinase GSO2	chrUn	146673901	-0.75576	-0.473338	0.0130787	-2.17382	-0.997337	-1.33049	-0.449632	0.200935	0.452983	0.994882	2.50323e-05	0.142608	0.00857826	0.850519
TRITD0Uv1G059420	2	Histone H3	chrUn	146698878	0.0390818	0.256514	0.0609268	0.32907	0.385486	0.114453	0.179635	0.999997	0.616617	0.966293	0.342588	0.472883	0.96923	0.969446
TRITD0Uv1G059440	8	Coatomer subunit beta'-1	chrUn	146699853	-0.0434638	0.163931	-0.287732	0.477836	0.414923	0.00325331	-0.0414109	0.999997	0.719378	0.642811	0.131394	0.393309	0.999371	0.995473
TRITD0Uv1G059450	1	NAC domain-containing protein	chrUn	146768072	-0.250977	-2.77659	-1.12587	-3.1298	-2.54394	-1.20319	-0.897768	0.999997	4.43683e-06	0.103262	2.11428e-07	0.000147249	0.0555576	0.356892
TRITD0Uv1G059460	.	Transducin/WD40 repeat-like superfamily protein	chrUn	146814713	.	-0.367406	.	-0.492742	-0.361552	.	.	NA	1	NA	1	1	NA	NA
TRITD0Uv1G059550	.	UPF0597 protein DvMF_1488	chrUn	147058454	0.10529	1.12034	0.282499	1.4846	-0.0554645	0.279185	-0.214393	1	0.458826	0.908529	0.311234	1	0.952319	1
TRITD0Uv1G059610	4	Receptor-like protein kinase	chrUn	147153771	0.120526	0.733814	0.182282	0.726743	0.584799	0.140148	0.0349451	0.999997	0.396412	0.8655	0.387497	0.559756	0.969049	0.99779
TRITD0Uv1G059630	.	squamosa promoter binding protein-like 1	chrUn	147230844	0.344503	0.840318	1.76278	-0.556841	0.370875	0.421944	1.2796	0.96646	0.0421983	6.29075e-05	0.315554	0.511735	0.913439	0.0170121
TRITD0Uv1G059670	.	zinc finger MYM-type-like protein	chrUn	147302164	.	.	.	0.265826	0.205132	0.0727343	0.106252	NA	NA	NA	1	1	1	1
TRITD0Uv1G059840	1	Auxin repressed/dormancy associated protein	chrUn	147842563	-0.128891	-0.630464	0.0459544	-0.722265	-0.440631	-0.0573969	0.219451	0.999997	0.221809	0.977144	0.248176	0.458813	0.991883	0.954181
TRITD0Uv1G059910	.	Protein kinase	chrUn	147988699	-0.100543	1.22183	0.389955	1.0998	1.09802	0.202194	0.271759	0.999997	0.196768	0.821944	0.232718	0.240472	0.968981	0.966792
TRITD0Uv1G059920	1	Protein kinase	chrUn	148001194	-0.092459	-0.442916	-0.0963894	-0.500562	-0.60238	-0.152115	-0.248764	0.999997	0.355456	0.942664	0.286371	0.214569	0.966972	0.922252
TRITD0Uv1G059930	.	F-box domain containing protein, expressed	chrUn	148007276	-0.0868522	0.685756	0.2897	-0.0295572	.	.	.	1	1	1	1	NA	NA	NA
TRITD0Uv1G059950	6	Photosynthetic NDH subcomplex B 3	chrUn	148062674	0.0412777	0.0824543	-0.538759	0.511991	-0.490813	-0.163275	-1.00255	0.999997	0.913869	0.583189	0.247068	0.479118	0.971393	0.131497
TRITD0Uv1G060000	0	Ubiquinone biosynthesis O-methyltransferase	chrUn	148114389	0.0579859	-0.049823	0.2753	-0.228492	0.175888	0.0864509	0.489199	0.999997	0.918911	0.544357	0.541715	0.714422	0.974609	0.225266
TRITD0Uv1G060010	2	Transcription elongation factor 1	chrUn	148120339	0.0701439	0.438791	-0.336409	0.621717	0.400862	-0.162833	-0.361398	0.999997	0.101679	0.204654	0.0206426	0.328735	0.936028	0.580064
TRITD0Uv1G060020	3	Pentatricopeptide repeat-containing protein	chrUn	148125094	0.417873	0.825628	0.216077	0.781474	0.709018	0.147029	0.104412	0.727772	0.126854	0.844947	0.152713	0.250131	0.968981	0.991121
TRITD0Uv1G060030	.	GDSL esterase/lipase	chrUn	148130325	0.14701	0.170674	1.69204	-2.73659	-0.118036	.	1.15973	0.999997	0.908086	0.025006	0.0429699	0.945456	NA	0.151824
TRITD0Uv1G060130	.	UPF0092 membrane protein CPn_0884/CP_0982/CPj0884/CpB0913	chrUn	148373038	-0.0300644	0.611363	-0.116957	0.920056	0.550428	0.145873	-0.165025	0.999997	0.184069	0.939154	0.0250423	0.306003	0.971891	0.981664
TRITD0Uv1G060140	3	Nuclear nucleic acid-binding protein C1D	chrUn	148375726	0.199911	0.48064	0.0817132	0.631916	0.513989	0.203911	0.111101	0.999997	0.306231	0.953394	0.0851853	0.241628	0.940869	0.987316
TRITD0Uv1G060150	.	Non-specific lipid-transfer protein	chrUn	148378654	0.320385	-1.57936	0.189116	-2.47117	-2.10737	-0.422522	-0.266023	0.999997	0.0212876	0.933457	0.000201378	0.00309509	0.922159	0.977516
TRITD0Uv1G060160	.	Long-Chain Acyl-CoA Synthetase	chrUn	148384501	0.00821259	0.118585	0.00161639	0.183771	0.0552383	0.0481852	-0.0596359	0.999997	0.852585	0.998924	0.724942	0.946523	0.991883	0.99507
TRITD0Uv1G060240	4	Ubiquitin carboxyl-terminal hydrolase, putative	chrUn	148569001	0.0404115	1.29828	1.2638	0.424535	1.21498	0.37825	1.16717	0.999997	0.00153981	1.90893e-05	0.407491	0.00523015	0.808867	0.000187448
TRITD0Uv1G060460	.	U6 snRNA-associated Sm-like protein	chrUn	149133855	0.0208274	0.384146	-0.056329	0.539847	0.395095	0.0772272	-0.0449562	0.999997	0.427707	0.964233	0.196548	0.463104	0.984281	0.99507
TRITD0Uv1G060550	.	myb domain protein 3r-3	chrUn	149304751	0.45604	0.127105	0.259874	0.208473	-0.120187	0.306392	0.0403785	0.937351	0.884542	0.876514	0.739253	0.879655	0.935897	0.997722
TRITD0Uv1G060560	8	DNA topoisomerase 1	chrUn	149305845	0.0306833	0.150649	-0.0796536	0.389189	0.287764	0.141475	0.0518442	0.999997	0.698769	0.919034	0.14256	0.408639	0.912393	0.991189
TRITD0Uv1G060850	.	transmembrane protein, putative (DUF594)	chrUn	150101032	-0.0470866	0.153426	-0.297471	-0.0352009	-0.035086	-0.234379	-0.347141	1	0.935628	0.90642	0.986494	0.987071	0.959592	0.958191
TRITD0Uv1G060860	.	transmembrane protein, putative (DUF594)	chrUn	150104140	0.133301	-0.713324	0.325824	-1.68794	-1.31913	-0.183886	-0.121529	1	0.532345	0.894124	0.129167	0.309139	0.972084	0.99335
TRITD0Uv1G060930	1	Glycosyltransferases	chrUn	150235492	-0.0594019	-1.88445	-0.3046	-2.43337	-1.9222	-0.701044	-0.341608	0.999997	0.00185783	0.842626	1.53515e-05	0.00197704	0.526379	0.92438
TRITD0Uv1G060940	3	EH domain-containing protein 1	chrUn	150240726	-0.10853	-0.0253353	0.0563948	-0.267349	-0.530135	-0.185542	-0.435053	0.999997	0.957366	0.958885	0.389906	0.0829003	0.93796	0.336595
TRITD0Uv1G061130	15	Cell division cycle 5-like protein	chrUn	150773022	-0.163888	-1.81524	-0.550359	-1.93771	-1.48446	-0.563869	-0.27032	0.999997	0.00112231	0.638082	0.000326634	0.0191059	0.790236	0.966427
TRITD0Uv1G061140	.	Valine--tRNA ligase	chrUn	150804584	-0.140849	-0.658565	1.96262	-0.830986	-0.668657	1.7232	1.90185	0.999997	0.193226	4.05756e-10	0.0631717	0.215526	3.48173e-09	4.61522e-09
TRITD0Uv1G061210	2	CONSTANS-like protein	chrUn	150908680	-0.197339	-0.6996	0.63473	-1.30529	-1.35209	0.0702099	0.0354692	0.999997	0.121456	0.319354	0.000265028	5.4182e-05	0.989263	0.997536
TRITD0Uv1G061260	.	AT-rich interactive domain-containing protein 2	chrUn	150981307	-0.12767	1.20219	-0.880976	1.85511	2.08662	-0.654215	-0.55022	0.999997	0.368687	0.461246	0.0666278	0.0170091	0.703972	0.691096
TRITD0Uv1G061420	.	UvrABC system protein B	chrUn	151203836	.	-0.581105	-0.147751	0.473562	-0.498598	0.181399	-0.112434	NA	1	1	0.810421	1	1	1
TRITD0Uv1G061480	.	Protein FAR1-RELATED SEQUENCE 5	chrUn	151329203	0.41907	0.923902	0.614539	0.589482	0.794444	0.262628	0.481048	0.858719	0.00703219	0.198396	0.181091	0.0603005	0.939497	0.592666
TRITD0Uv1G061510	.	K+ transporter 1	chrUn	151347240	0.030875	0.478241	0.25865	0.651922	0.126106	0.37813	-0.0663348	0.999997	0.365536	0.825417	0.17361	0.877335	0.876127	0.995064
TRITD0Uv1G061520	.	Phospho-N-acetylmuramoyl-pentapeptide-transferase	chrUn	151348376	-0.0275245	0.550487	0.122581	0.56539	0.289983	0.113529	-0.115553	0.999997	0.300573	0.93615	0.25879	0.670515	0.980451	0.991021
TRITD0Uv1G061530	4	Tetraspanin family protein	chrUn	151373319	-0.264699	0.513217	0.437447	0.490897	0.174064	0.379193	0.107295	0.999997	0.432525	0.543004	0.418767	0.833485	0.834784	0.989603
TRITD0Uv1G061600	.	transcription factor	chrUn	151564219	-0.0667233	-0.00306561	0.543453	-0.196311	0.646113	0.253352	0.839621	1	0.998949	1	0.927378	0.708919	1	1
TRITD0Uv1G061620	.	transcription factor	chrUn	151591546	-0.228879	-0.389891	0.423119	-1.34618	-0.345923	0.0563598	0.360934	1	0.835511	1	0.408554	0.857961	1	1
TRITD0Uv1G061640	.	transcription factor	chrUn	151642722	0.0119859	1.60268	0.680515	0.436251	.	0.0727343	.	1	1	1	1	NA	1	NA
TRITD0Uv1G061920	1	ARM repeat superfamily protein	chrUn	152339417	-0.130858	-0.250408	-0.143708	0.109563	0.0659297	0.154759	0.151289	0.999997	0.876535	0.953538	0.947798	0.972006	0.980096	0.991189
TRITD0Uv1G062250	14	MYB-related protein	chrUn	153137376	-0.671267	-1.54977	-0.198856	-1.0384	-0.893396	0.242393	0.444314	0.399489	7.0134e-05	0.875647	0.0398617	0.00352397	0.952319	0.360236
TRITD0Uv1G062270	12	Disease resistance protein RPM1	chrUn	153152226	-0.28945	-0.425653	0.102404	-0.417505	-0.169199	0.0951648	0.350109	0.937351	0.474803	0.92045	0.48511	0.821608	0.98024	0.624269
TRITD0Uv1G062310	26	Heat shock family protein	chrUn	153198861	0.345878	0.615968	0.462137	-0.149194	0.0285641	-0.314566	-0.129425	0.999997	0.418648	0.271062	0.874378	0.981787	0.888812	0.986834
TRITD0Uv1G062320	.	F-box domain containing protein	chrUn	153204011	0.0437255	0.513865	0.485034	0.377053	0.855546	0.242889	0.628839	1	0.726531	0.806391	0.81624	0.535483	0.959605	0.783646
TRITD0Uv1G062430	16	Phytoene synthase	chrUn	153508012	-0.287569	-0.574094	-0.0401512	-0.490002	-0.614433	0.0388331	-0.0822525	0.999997	0.214316	0.97691	0.133026	0.209969	0.989263	0.991442
TRITD0Uv1G062470	.	F-box family protein	chrUn	153727402	0.058129	-2.63478	0.183623	-4.06895	-3.54069	.	.	1	0.0119552	1	0.00104366	0.00145559	NA	NA
TRITD0Uv1G062490	11	Chloroplastic group IIA intron splicing facilitator CRS1, chloroplastic	chrUn	153740237	0.0610942	0.0169635	-0.155343	0.144926	0.0229072	-0.0414576	-0.15107	0.999997	0.970264	0.819037	0.635286	0.968024	0.988299	0.958468
TRITD0Uv1G062520	1	Peptidoglycan-binding LysM domain protein, putative	chrUn	153849760	0.110057	-1.33237	0.0247784	-1.87445	-1.55753	-0.428063	-0.195409	0.999997	0.0461481	0.990207	0.00232468	0.017764	0.863908	0.978317
TRITD0Uv1G062530	3	tRNA dimethylallyltransferase	chrUn	153857363	0.174192	0.857677	0.222847	1.10895	0.777667	0.390761	0.149148	0.999997	0.137728	0.889453	0.0459719	0.2273	0.906923	0.988653
TRITD0Uv1G062540	.	Photosystem II stability/assembly factor HCF136	chrUn	153908928	0.00181354	-0.268881	-0.134361	-0.0610359	-0.798648	0.0558466	-0.654098	0.999997	0.457931	0.873009	0.898021	0.00370187	0.988519	0.0112551
TRITD0Uv1G062690	.	DNA ligase	chrUn	154301029	-0.0804718	5.85303	4.7826	.	5.79198	.	4.52054	0.999997	7.78688e-14	3.69561e-21	NA	2.67043e-14	NA	1.14733e-21
TRITD0Uv1G062700	27	NBS-LRR-like resistance protein	chrUn	154311472	0.215151	3.00097	1.8759	-0.365421	2.80652	-0.35295	1.6231	0.999997	9.46775e-06	0.00297833	0.818726	4.69409e-05	0.938891	0.0122589
TRITD0Uv1G062720	27	Beta-galactosidase	chrUn	154313925	0.174958	4.29618	4.04548	-1.77949	3.60539	-0.196298	3.23413	0.999997	1.5203e-12	1.73568e-16	0.248234	1.81838e-08	1	6.44878e-11
TRITD0Uv1G063250	15	ACT domain-containing protein	chrUn	156560835	-0.00200478	-0.541966	-0.208877	-0.610915	-0.45966	-0.283487	-0.132488	0.999997	0.0674252	0.724084	0.0159262	0.207279	0.710251	0.967924
TRITD0Uv1G063330	.	Peroxidase	chrUn	156937932	.	.	-0.834473	.	.	-0.569021	-0.674678	NA	NA	0.380643	NA	NA	0.681929	0.553166
TRITD0Uv1G063470	.	Vacuolar protein sorting-associated protein, putative	chrUn	157334544	0.155188	0.553787	0.678804	0.549343	-0.0628689	0.470637	0.191894	0.999997	0.66541	0.659018	0.675199	0.973559	0.90647	0.989603
TRITD0Uv1G063490	.	Uronate isomerase	chrUn	157355997	.	-2.00896	-0.198842	0.918955	-0.796013	0.794076	0.101801	NA	0.147509	1	0.448643	0.615625	0.509281	1
TRITD0Uv1G063520	.	Katanin p80 WD40 repeat-containing subunit B1 homolog	chrUn	157401321	-0.0403602	-0.430557	-0.215109	0.312828	0.19161	-0.00483299	-0.0514071	1	1	1	1	1	1	1
TRITD0Uv1G063720	4	Bifunctional nuclease	chrUn	158146376	-0.0879066	-0.100481	0.103574	-0.353766	-0.118009	-0.143019	0.0837571	0.999997	0.865571	0.938433	0.354023	0.830307	0.962575	0.991189
TRITD0Uv1G063740	19	U-box domain-containing protein	chrUn	158628494	-0.140255	-0.414981	0.0106536	-0.424636	-0.0129163	-0.00700641	0.374243	0.999997	0.336205	0.994645	0.251369	0.988118	0.999047	0.848798
TRITD0Uv1G063820	1	Dof zinc finger protein	chrUn	159451450	0.310912	-1.9542	0.0412423	-3.49797	-2.76113	-0.577336	-0.50629	0.999997	0.034858	0.988956	0.000857382	0.00246705	0.794866	0.88938
TRITD0Uv1G063940	.	piezo-type mechanosensitive ion channel component	chrUn	160005865	-0.0479966	0.0760158	0.475487	-1.52741	0.0221628	-0.163103	0.333835	1	0.966039	0.807553	0.305725	0.991582	1	0.956537
TRITD0Uv1G063960	.	Retrotransposon protein, putative, unclassified	chrUn	160006992	0.114497	0.489779	0.586617	-1.46447	0.0427562	-0.162552	0.295201	0.999997	0.728656	0.735236	0.340163	0.982114	1	0.971695
TRITD0Uv1G064050	.	Electron transfer flavoprotein regulatory factor 1 homolog	chrUn	160119120	0.0627496	0.492272	0.19419	.	0.321488	.	0.106252	1	1	1	NA	1	NA	1
TRITD0Uv1G064140	.	shoot gravitropism 2 (SGR2)	chrUn	160227735	-0.0784986	-0.674819	0.00939143	-0.621862	0.0859644	0.0268899	0.318264	1	0.696267	1	0.739827	0.968003	1	1
TRITD0Uv1G064150	1	Receptor-like kinase	chrUn	160227808	0.306335	-0.784534	-0.224892	-1.01043	-0.757035	-0.39357	-0.201203	0.999997	0.0728995	0.872237	0.0361148	0.145319	0.901433	0.976181
TRITD0Uv1G064240	.	Bifunctional protein FolD	chrUn	160357760	-0.0221276	-0.649084	-0.305254	0.128139	-0.615172	-0.00212391	-0.2425	1	1	1	0.953465	1	1	1
TRITD0Uv1G064250	.	Endonuclease/exonuclease/phosphatase family protein	chrUn	160358364	-0.0359551	-0.0011155	-0.101501	0.00050753	-0.301753	-0.0613179	-0.208192	1	1	1	1	1	1	1
TRITD0Uv1G064270	.	Recombination protein RecR	chrUn	160360894	-0.180787	-0.230095	0.328837	0.252807	-0.368913	0.40388	0.213507	1	0.899362	1	0.880718	0.835628	1	1
TRITD0Uv1G064320	.	F-box/kelch-repeat protein	chrUn	160404903	0.0277138	-0.222853	0.380961	-0.490359	-0.130171	0.120889	0.458101	0.999997	0.734237	0.715402	0.309748	0.859938	0.979404	0.725862
TRITD0Uv1G064330	.	Serine/threonine-protein kinase	chrUn	160426607	-0.0403602	-0.430557	.	-0.342114	-0.237357	.	.	1	1	NA	1	1	NA	NA
TRITD0Uv1G064340	.	Protein kinase family protein	chrUn	160428040	0.0198363	0.434613	-0.0270819	.	.	-0.0785087	-0.156187	1	1	1	NA	NA	1	1
TRITD0Uv1G064350	.	RNA polymerase II, Rpb4, core protein	chrUn	160436893	-0.00589721	-0.114387	0.112265	-0.388595	-0.361552	.	.	1	1	1	1	1	NA	NA
TRITD0Uv1G064360	.	Transcription factor IIA, alpha/beta subunit	chrUn	160460891	-0.0403602	.	.	.	0.510272	.	0.161077	1	NA	NA	NA	1	NA	1
TRITD0Uv1G064420	3	PP2A regulatory subunit TAP46	chrUn	160708880	0.246882	0.918947	0.185081	0.971584	0.862554	0.197785	0.131246	0.999997	0.144956	0.89479	0.110131	0.199542	0.959592	0.988222
TRITD0Uv1G064490	.	Protein translocase subunit SecA	chrUn	160952591	0.00109407	0.692814	-0.00174366	1.27583	.	0.124214	-0.228688	1	1	1	1	NA	1	1
TRITD0Uv1G064500	.	Trafficking protein particle complex subunit 2-like protein	chrUn	160973652	-0.0037268	-0.0619534	-0.0177431	0.260775	-0.0200321	0.0565421	-0.0030912	1	1	1	1	1	1	1
TRITD0Uv1G064510	26	basic helix-loop-helix (bHLH) DNA-binding superfamily protein	chrUn	161002773	0.165672	-0.00613838	0.29728	-0.0806499	-0.464684	0.196119	-0.123874	0.999997	0.995173	0.845719	0.93463	0.629185	0.966972	0.991948
TRITD0Uv1G064520	.	Heat shock family protein	chrUn	161014693	0.681349	-0.0653489	0.450175	-0.408038	-0.270561	0.107392	0.250602	0.534221	0.961556	0.724398	0.722724	0.832672	0.987278	0.97062
TRITD0Uv1G064540	26	Heat shock family protein	chrUn	161146869	-0.149063	-0.42749	-0.314502	-0.523134	-0.150112	-0.346013	-0.0656602	0.999997	0.522823	0.827473	0.477648	0.877633	0.938466	0.995473
TRITD0Uv1G064670	.	Retrotransposon protein, putative, Ty3-gypsy subclass	chrUn	161199820	-0.00518726	0.457517	-0.0690613	.	0.634397	-0.144751	0.0204792	1	1	1	NA	1	1	1
TRITD0Uv1G064680	.	Leucine--tRNA ligase	chrUn	161258237	-0.00978749	8.32846	0.720908	8.1513	8.20209	0.169472	0.726061	0.999997	9.03684e-29	0.0898034	4.08655e-20	4.90442e-30	0.96673	0.12187
TRITD0Uv1G064690	.	glycosyl hydrolase family 10 protein / carbohydrate-binding domain-containing protein	chrUn	161337174	0.158662	0.00986416	0.0965258	-0.294043	-0.21228	-0.0652827	-0.047684	1	0.99524	0.973842	0.871079	0.903126	0.991575	0.998083
TRITD0Uv1G064700	.	Maturase-like protein	chrUn	161340084	0.328905	0.523002	0.235413	0.53135	0.755361	0.210458	0.441276	0.999997	0.391763	0.859804	0.402605	0.242233	0.960347	0.783519
TRITD0Uv1G064880	.	Retrotransposon protein, putative, Ty1-copia subclass	chrUn	161818556	0.164395	0.326407	0.182368	0.214179	-1.44896	0.0676667	-0.308861	1	0.843838	0.945085	0.904101	1	0.99083	1
TRITD0Uv1G065000	.	Heat shock family protein	chrUn	162029144	.	-1.95738	-0.675745	-0.943485	-0.149757	0.0900809	0.659344	NA	0.156325	1	0.545252	0.939578	0.989263	0.762353
TRITD0Uv1G065050	.	Transcription initiation factor TFIID subunit 5	chrUn	162200278	0.116585	4.72391	0.568988	4.63171	-0.0200321	0.221877	-2.57403	0.999997	6.94173e-08	0.524181	4.78337e-06	1	0.962417	7.14895e-06
TRITD0Uv1G065110	.	MADS-box transcription factor family protein	chrUn	162291662	0.236088	-1.65374	-0.789144	-0.624246	-3.17674	0.134362	-2.10405	0.999997	0.034026	0.426847	0.300182	5.8519e-07	0.972084	1.20332e-05
TRITD0Uv1G065120	.	40S ribosomal protein S6	chrUn	162299523	0.191832	-1.63871	-0.582966	0.301671	-3.35856	0.751601	-1.43382	0.999997	0.0659615	0.729625	0.744519	7.66219e-05	0.616795	0.0643729
TRITD0Uv1G065370	.	Dolichyl-diphosphooligosaccharide--protein glycosyltransferase subunit 2	chrUn	163033477	0.400059	-0.765188	0.0621091	-1.30957	-0.735334	-0.315905	0.0834008	0.992955	0.156025	0.979174	0.0387328	0.200074	0.949498	0.995064
TRITD0Uv1G065390	.	ATP-dependent protease ATPase subunit HslU	chrUn	163046092	0.352241	1.18847	0.847551	0.177202	0.782122	0.0422219	0.488569	0.999997	0.135914	0.431973	0.887106	0.424256	0.995356	0.889595
TRITD0Uv1G065400	.	cyclic nucleotide-gated channel 6	chrUn	163051583	.	.	-0.198842	0.321173	0.552638	-0.0364661	0.014417	NA	NA	1	1	1	1	1
TRITD0Uv1G065460	.	NAD-dependent protein deacylase 2	chrUn	163298215	-0.0113184	0.302071	0.112265	.	.	.	.	1	1	1	NA	NA	NA	NA
TRITD0Uv1G065470	.	F-box family protein	chrUn	163300976	-0.134448	4.74713	2.37169	4.18085	3.32516	0.993333	1.01684	0.999997	1.65759e-06	0.000211953	0.000608921	0.00384698	0.262308	0.328299
TRITD0Uv1G065490	.	F-box domain containing protein	chrUn	163363011	-0.211882	0.420411	-0.115631	.	0.685224	-0.119939	0.00564457	1	1	1	NA	1	1	1
TRITD0Uv1G065520	15	Cysteine-rich receptor-like protein kinase 41	chrUn	163394702	-0.172712	-1.06771	-0.214501	-0.671004	-0.833293	0.146336	0.00334243	0.999997	0.000565271	0.82645	0.0603981	0.0187682	0.966962	0.999775
TRITD0Uv1G065530	.	Ribonuclease H-like superfamily protein	chrUn	163401521	.	-0.929974	-0.223458	-0.344692	-0.449424	0.0163001	-0.0593035	NA	1	1	0.86569	1	1	1
TRITD0Uv1G065540	.	GDSL-like lipase/acylhydrolase superfamily protein	chrUn	163402972	0.14698	0.587818	-1.601	2.3394	0.124836	-0.102898	-1.84719	1	0.732511	0.00894898	0.0474612	0.953873	0.98717	0.00232064
TRITD0Uv1G065550	.	disease resistance protein (TIR-NBS-LRR class)	chrUn	163449463	0.105467	-0.473242	0.306582	-1.67395	-1.2174	-0.105799	-0.0667152	1	0.756709	0.895926	0.237035	0.398192	1	1
TRITD0Uv1G065560	.	Rp1-like protein	chrUn	163451108	-0.0628965	-1.09296	-0.215033	-2.42257	-1.18735	-0.330306	-0.231592	1	0.411197	0.933229	0.0853811	0.404998	1	0.980775
TRITD0Uv1G065570	.	F-box domain containing protein	chrUn	163454394	0.00691103	-0.330517	0.102647	-0.242557	-0.290683	0.107012	0.191	0.999997	0.853944	0.971113	0.896278	0.854185	0.987197	0.989603
TRITD0Uv1G065690	.	Chaperone protein dnaJ	chrUn	163652573	0.0329066	0.313355	-0.119882	.	.	-0.119939	-0.146867	1	1	1	NA	NA	1	1
TRITD0Uv1G065700	.	Thaumatin	chrUn	163666630	-0.0148549	-0.111297	-0.0336567	-0.254595	0.224586	-0.0410052	0.0967227	1	1	1	1	1	1	1
TRITD0Uv1G065710	5	F-box family protein	chrUn	163670472	0.00414631	0.424756	0.0890756	0.192626	0.76732	-0.138462	0.414257	0.999997	0.236414	0.939638	0.688887	0.0168471	0.968891	0.541022
TRITD0Uv1G065720	6	Protein kinase family protein	chrUn	163675432	0.0944797	-1.65936	-8.63523	8.14826	-2.42919	0.0313147	-8.50092	1	0.169527	9.9242e-124	3.26699e-84	0.053721	0.991331	3.31735e-116
TRITD0Uv1G065730	2	F-box family protein	chrUn	163683157	-0.060193	0.355309	-0.28061	0.653162	0.312238	-0.00566018	-0.326	0.999997	0.345837	0.626275	0.0240735	0.383113	0.999038	0.521943
TRITD0Uv1G065760	.	F-box family protein	chrUn	163759239	0.080877	0.840758	-2.59375	5.06943	0.685224	-0.198871	-2.38663	1	1	1.47157e-05	4.82089e-06	1	0.967107	3.20022e-05
TRITD0Uv1G065770	6	Chaperone protein htpG family protein	chrUn	163762532	-0.201581	0.165029	-2.06815	2.46017	0.299057	0.157814	-1.92784	0.999997	0.781085	1.68881e-18	3.10838e-11	0.590601	0.959592	2.08589e-17
TRITD0Uv1G065880	28	GDSL esterase/lipase	chrUn	163891512	0.293747	6.09792	2.21864	4.6563	2.46655	0.763725	0.643078	0.999997	5.26659e-27	6.87648e-08	7.30283e-10	1	0.526379	1
TRITD0Uv1G065890	.	Cytochrome P450 family protein, expressed	chrUn	163906489	-0.0929736	0.779729	0.323948	.	1.15889	.	0.406615	1	1	1	NA	1	NA	1
TRITD0Uv1G065900	.	F-box protein	chrUn	163911648	-0.18049	4.6245	2.98026	0.619185	4.47448	0.105434	2.77934	0.999997	5.03375e-06	1.177e-06	1	4.38909e-06	1	8.34849e-07
TRITD0Uv1G065970	27	Receptor-like protein kinase	chrUn	164242295	-0.41304	5.7182	6.27767	-2.31059	5.12446	-0.930754	5.57614	0.514509	4.8793e-75	3.58661e-172	0.015342	4.76493e-51	0.392183	6.29364e-105
TRITD0Uv1G065990	15	Mediator of rna polymerase ii transcription subunit 15a	chrUn	164296026	-0.0492281	0.884561	0.308813	0.836116	1.04964	0.245029	0.468046	0.999997	2.91218e-07	0.127097	2.05888e-07	6.06202e-07	0.43673	0.0636591
TRITD0Uv1G066000	.	Lipid-A-disaccharide synthase	chrUn	164297147	0.143788	2.14354	5.03834	-4.99291	1.76384	.	3.99797	0.999997	5.54078e-09	2.80745e-24	8.76587e-06	0.0019071	NA	2.63359e-15
TRITD0Uv1G066030	.	Ubiquitin ligase-binding protein BUL1	chrUn	164315957	0.0238261	2.65897	1.26997	.	3.16116	.	1.53335	0.999997	0.0406278	0.131862	NA	0.00725564	NA	0.0291341
TRITD0Uv1G066050	27	Transcription factor GTE12	chrUn	164415169	0.0214901	1.39973	1.22677	0.184174	1.55914	0.0224793	1.37439	0.999997	2.02472e-10	2.09259e-09	0.533473	3.19194e-14	0.994117	1.95809e-12
TRITD0Uv1G066060	.	Pentatricopeptide repeat (PPR) superfamily protein	chrUn	164417352	0.356983	3.66288	2.53314	-0.0296392	3.46116	.	2.17148	0.999997	0.000325848	9.55682e-05	1	0.000682635	NA	0.000415058
TRITD0Uv1G066210	.	Hydroxysteroid dehydrogenase, putative	chrUn	164951459	.	.	.	-0.0296392	-0.0200321	.	.	NA	NA	NA	1	1	NA	NA
TRITD0Uv1G066220	.	Hydroxysteroid dehydrogenase, putative	chrUn	164971017	0.313279	-1.08804	-0.0275622	-2.00076	-1.77964	-0.611081	-0.565891	0.999997	0.243431	0.992289	0.00872985	0.025588	0.787808	0.80013
TRITD0Uv1G066240	1	Protein ENHANCED DISEASE RESISTANCE 2	chrUn	165081065	0.104201	-0.610305	-0.297245	-0.446643	-0.646932	-0.143628	-0.33379	0.999997	0.0964264	0.615881	0.204457	0.0878661	0.958817	0.662911
TRITD0Uv1G066250	.	Glyoxylate reductase/hydroxypyruvate reductase	chrUn	165091915	0.254573	0.142108	0.713677	-0.643749	-0.950649	0.0939597	-0.133253	0.999997	0.92293	0.607966	0.578408	0.463706	0.989948	0.993229
TRITD0Uv1G066260	.	4-hydroxy-4-methyl-2-oxoglutarate aldolase	chrUn	165096722	0.256044	0.02938	1.0047	-1.61362	-1.21538	-0.0103061	0.105138	1	0.987346	0.363806	0.286835	0.409117	1	1
TRITD0Uv1G066450	2	Carbonic anhydrase	chrUn	165377539	0.066787	0.0542242	-0.257357	-1.36324	0.844195	-1.38205	0.283717	0.999997	0.979377	0.921045	0.275267	1	0.0258973	1
TRITD0Uv1G066470	10	Copalyl diphosphate synthase-like protein	chrUn	165548274	-0.00185263	-0.0342779	-0.163161	0.0968806	-0.0165984	-0.0431779	-0.146475	0.999997	0.945111	0.797535	0.815287	0.979116	0.989263	0.961104
TRITD0Uv1G066540	3	High mobility group protein	chrUn	165678505	0.271893	0.858878	0.213545	0.897828	0.706532	0.226527	0.0679043	0.999997	0.0204164	0.810798	0.00945081	0.139069	0.931882	0.994152
TRITD0Uv1G066590	.	Flavin-containing monooxygenase	chrUn	165744890	.	-2.76226	.	-2.98996	-1.88227	.	0.106252	NA	0.0315152	NA	0.0338082	0.145606	NA	1
TRITD0Uv1G066600	15	Sulfotransferase	chrUn	165752852	0.638478	-0.426437	0.556891	-0.554198	-1.15034	0.401291	-0.0939721	0.616416	0.5762	0.62755	0.384908	0.149293	0.914874	0.995064
TRITD0Uv1G066650	3	Kinesin-like	chrUn	166127451	-0.0574319	1.63471	-0.323162	2.21891	1.59071	0.117867	-0.323577	0.999997	0.0738901	0.853164	0.0094583	0.0959132	0.986638	0.949522
TRITD0Uv1G066670	22	Calcium-binding EF hand protein-like	chrUn	166168885	0.0139182	-0.357808	-0.185665	-0.109922	-0.136953	0.046151	0.0303255	0.999997	0.211302	0.669335	0.760863	0.74774	0.987278	0.995473
TRITD0Uv1G066750	1	Copalyl diphosphate synthase-like protein	chrUn	166252626	0.0204909	-0.463237	-0.0856797	-0.418852	-0.332816	-0.0435188	0.0441985	0.999997	0.362626	0.954711	0.194149	0.408631	0.990686	0.995064
TRITD0Uv1G066790	.	Subtilase family protein	chrUn	166334611	-0.00118537	0.359985	-0.725057	0.790502	0.010158	-0.279091	-0.906829	1	0.848469	0.625356	0.666754	1	0.955706	0.465767
TRITD0Uv1G066830	.	Disease resistance protein (NBS-LRR class) family	chrUn	166482613	-0.248148	0.363362	1.05882	-0.801271	-2.80222	0.094153	-0.702674	0.999997	0.770321	0.29234	0.549153	0.0241458	0.989263	1
TRITD0Uv1G066850	2	Callose synthase	chrUn	166560583	0.364739	1.08268	0.25597	1.24054	1.48425	0.358711	0.695886	0.999997	0.190106	0.53932	0.124319	0.0660897	0.826247	0.00609852
TRITD0Uv1G066880	.	Ring finger protein	chrUn	166623448	0.387581	2.84909	1.45341	.	0.823274	.	0.279272	1	0.0239707	0.0703896	NA	1	NA	1
TRITD0Uv1G066890	.	Ring finger protein	chrUn	166650493	-0.0825475	3.10075	1.64355	.	2.72939	.	1.1512	0.999997	0.0111515	0.0314164	NA	0.0302443	NA	0.150928
TRITD0Uv1G066920	27	Protein kinase family protein	chrUn	166732562	0.0865496	9.18811	8.6196	-0.762875	9.04274	.	8.26434	0.999997	7.15494e-63	3.34919e-100	1	4.77194e-63	NA	6.12532e-106
TRITD0Uv1G067150	.	Dirigent protein	chrUn	167989959	.	-3.22337	.	-3.54467	-2.95197	.	.	NA	0.00844733	NA	0.00899147	0.0156875	NA	NA
TRITD0Uv1G067210	.	phosphatidyl inositol monophosphate 5 kinase	chrUn	168251681	-0.000504097	0.279381	0.286238	-0.675451	0.367799	-0.256889	0.323379	0.999997	0.85217	0.909328	0.625339	0.805522	0.960347	0.966427
TRITD0Uv1G067220	.	Ycf68	chrUn	168252810	0.0203188	0.14818	-0.0336567	-0.0295572	-0.0200321	-0.0444181	-0.0547403	1	1	1	1	1	1	1
TRITD0Uv1G067230	.	histone deacetylase 2	chrUn	168254460	0.0329066	0.295682	0.0325234	.	.	-0.00292069	-0.0030912	1	1	1	NA	NA	1	1
TRITD0Uv1G067250	.	Dirigent protein	chrUn	168434751	.	-1.52828	.	-1.79817	-1.35658	.	.	NA	0.276953	NA	0.246521	0.332552	NA	NA
TRITD0Uv1G067380	.	Dirigent protein	chrUn	169091142	.	-5.38477	.	-5.78336	-5.03861	.	.	NA	5.63908e-08	NA	2.00423e-07	2.37125e-07	NA	NA
TRITD0Uv1G067480	1	Dirigent protein	chrUn	169729966	.	-6.1958	.	-6.612	-5.82649	.	.	NA	3.58092e-11	NA	3.10556e-10	2.1792e-10	NA	NA
TRITD0Uv1G067570	.	Dirigent protein	chrUn	170007190	.	-4.37828	.	-4.7484	-4.06236	.	.	NA	5.29666e-05	NA	8.62144e-05	0.00014721	NA	NA
TRITD0Uv1G067620	4	E2F transcription factor 1	chrUn	170400599	-0.0583104	-0.285017	-0.10131	-0.458932	-0.283242	-0.266968	-0.102765	0.999997	0.467279	0.938395	0.125432	0.457934	0.91707	0.989456
TRITD0Uv1G067630	.	Retrovirus-related Pol polyprotein from transposon TNT 1-94	chrUn	170405039	0.215973	-0.520924	0.244667	-0.704568	0.22729	0.0711896	0.805105	0.999997	0.537111	0.914666	0.410699	0.825925	0.991846	0.519134
TRITD0Uv1G067640	.	Retrovirus-related Pol polyprotein from transposon TNT 1-94	chrUn	170408141	0.274416	-0.19173	0.692527	-0.603413	-0.537356	0.199033	0.374158	0.999997	0.84753	0.570195	0.593627	0.559372	0.972084	0.941886
TRITD0Uv1G067650	.	Elongation factor G	chrUn	170410599	-0.076001	-0.420973	-0.224337	-0.408555	-0.506963	-0.157991	-0.261999	0.999997	0.745222	0.930803	0.756869	0.710704	0.980127	0.981526
TRITD0Uv1G068190	.	DegP protease family protein	chrUn	173364120	.	-0.430557	-0.147751	-0.492742	-0.0366078	-0.0785757	0.00142953	NA	1	1	1	1	1	1
TRITD0Uv1G068210	.	Calcium-transporting ATPase	chrUn	173523185	.	.	-0.383622	0.436251	0.321488	-0.230066	-0.46101	NA	NA	1	1	1	0.935897	0.808256
TRITD0Uv1G068370	.	Cytokinin riboside 5'-monophosphate phosphoribohydrolase	chrUn	174647145	.	-0.646588	-0.147751	-0.766642	-0.563815	-0.0785757	-0.112434	NA	1	1	1	1	1	1
TRITD0Uv1G068880	.	Serine protease HTRA2, mitochondrial	chrUn	176795743	-0.205512	-1.37972	-0.134806	-0.622558	-0.0589303	0.265897	0.608805	1	0.352638	1	0.728189	0.978793	1	0.756606
TRITD0Uv1G068970	.	RING/U-box superfamily protein	chrUn	177180410	-0.0559253	-0.655654	.	-0.827232	-0.146724	.	0.163938	1	1	NA	1	1	NA	1
TRITD0Uv1G069010	.	TRAF-like superfamily protein	chrUn	177273736	0.0607911	0.340924	0.321179	0.598005	0.333168	0.195761	0.220784	1	1	1	1	1	1	1
TRITD0Uv1G069020	.	UDP-GLUCOSE PYROPHOSPHORYLASE 1	chrUn	177273932	-0.204523	-0.175838	-0.161347	0.286948	-0.106045	0.0528205	-0.118446	1	1	1	0.885639	1	1	1
TRITD0Uv1G069110	.	AT hook motif-containing protein, putative	chrUn	177645193	0.244517	-0.445943	1.37963	-3.94958	-0.431608	.	1.44511	0.999997	0.741938	0.0893831	0.00206572	0.73021	NA	0.0463869
TRITD0Uv1G069120	.	AT hook motif-containing protein, putative	chrUn	177645808	-0.0819729	-1.04431	1.73952	-4.61685	-0.674123	.	1.67655	0.999997	0.259613	0.0199308	0.000108669	0.537694	NA	0.0133094
TRITD0Uv1G069130	.	AT hook motif-containing protein, putative	chrUn	177647133	-0.122413	-0.421312	.	-0.666241	0.0895814	.	0.208947	1	1	NA	1	1	NA	1
TRITD0Uv1G069140	.	PIF1-like helicase	chrUn	177647837	-0.121874	-0.962807	0.882059	-3.98153	-0.33847	.	1.55287	0.999997	0.449358	0.357038	0.00165695	0.776645	NA	0.0270849
TRITD0Uv1G069150	.	DEAD box RNA helicase (RH3)	chrUn	177649228	-0.0367842	0.056964	2.87549	-4.75489	-0.094086	.	2.46387	0.999997	0.961078	3.4275e-06	4.91469e-05	0.939375	NA	2.83518e-05
TRITD0Uv1G069580	.	tRNA uridine 5-carboxymethylaminomethyl modification enzyme MnmG	chrUn	179037428	-0.279539	-0.629322	-0.460875	0.240802	0.155272	0.36391	0.290553	0.999997	0.288464	0.494988	0.675054	0.847733	0.72846	0.893777
TRITD0Uv1G069590	.	uridine kinase-like 4	chrUn	179039973	-0.533862	-0.755711	3.88303	-6.57383	0.835012	.	5.12093	0.801218	0.262593	2.90309e-12	4.6186e-11	0.17141	NA	2.75294e-29
TRITD0Uv1G069620	.	translation initiation factor 3B1	chrUn	179140975	-0.435445	-0.692856	-0.626906	-0.0373621	0.358857	0.00124527	0.391269	0.802338	0.088139	0.0776501	0.948258	0.469533	0.999663	0.586527
TRITD0Uv1G069630	.	cleavage and polyadenylation specificity factor 30	chrUn	179143328	-0.535861	-0.924313	-1.36541	0.882893	0.770333	0.382513	0.303695	0.785741	0.140597	1.66539e-05	0.105829	0.228411	0.718653	0.833297
TRITD0Uv1G069680	2	mediator of RNA polymerase II transcription subunit 15a-like protein	chrUn	179192813	-0.0159374	-0.00713771	0.0648538	-0.158805	-0.245958	-0.0947378	-0.172799	0.999997	0.983538	0.925429	0.588148	0.32824	0.966972	0.823056
TRITD0Uv1G069860	.	Transposon Ty3-I Gag-Pol polyprotein	chrUn	179957321	.	.	.	2.89607	.	0.765785	.	NA	NA	NA	0.0421138	NA	0.410336	NA
TRITD0Uv1G070110	3	Zinc finger AN1 domain stress-associated protein	chrUn	180608062	-0.178569	-0.331494	-0.085749	-0.602473	-0.304126	-0.343762	-0.0627609	0.999997	0.238395	0.940858	0.0130364	0.361332	0.795229	0.99335
TRITD0Uv1G070520	4	ATP binding protein, putative	chrUn	182448577	0.00703631	-0.280546	-0.14655	-0.15369	-0.273556	-0.0353718	-0.142133	0.999997	0.342906	0.87729	0.555801	0.286509	0.991846	0.96467
TRITD0Uv1G071060	.	Transposon Ty3-I Gag-Pol polyprotein	chrUn	184023401	.	.	.	0.953635	.	0.161601	.	NA	NA	NA	0.527301	NA	1	NA
TRITD0Uv1G071350	.	Late embryogenesis abundant (LEA) hydroxyproline-rich glycoprotein family, putative	chrUn	185050419	-0.12353	2.53761	-0.455236	2.8614	2.12141	-0.336887	-0.56436	0.999997	0.0529876	0.809737	0.0440337	0.11805	0.947789	0.843721
TRITD0Uv1G071600	.	F-box protein	chrUn	186390984	0.0953743	1.72009	0.455928	1.54512	1.78004	0.159577	0.463355	0.999997	0.14332	0.802624	0.198855	0.109511	0.980096	0.887691
TRITD0Uv1G071630	.	Protein FAR1-RELATED SEQUENCE 5	chrUn	186421594	-0.240947	-2.27524	-1.37566	-0.946012	-1.71488	-0.209119	-0.906532	0.999997	0.000536556	0.0321404	0.117628	0.00290668	0.963569	0.200027
TRITD0Uv1G072030	.	Disease resistance protein (TIR-NBS-LRR class) family	chrUn	187963416	-0.0322265	-0.0619534	-5.2959	6.45896	5.9318	-0.128188	-0.295278	1	1	2.51916e-29	4.95324e-14	4.08418e-15	0.968981	0.797581
TRITD0Uv1G072040	.	F-box protein	chrUn	187964264	-0.193377	3.6298	-0.0104031	2.58482	3.86273	-0.817209	-0.000201465	0.999997	0.000700758	0.996718	0.0629231	4.81855e-05	0.550639	0.999882
TRITD0Uv1G072060	.	E3 ubiquitin-protein ligase SINA-like 10	chrUn	188028536	.	-3.59358	.	-3.834	-3.31984	.	.	NA	0.00183443	NA	0.00258982	0.00380199	NA	NA
TRITD0Uv1G072070	.	Cyclin B2	chrUn	188034481	.	-3.79532	.	-4.09539	-3.50793	.	.	NA	0.000851258	NA	0.00121706	0.0018972	NA	NA
TRITD0Uv1G072820	.	Polynucleotidyl transferase, ribonuclease H-like superfamily protein	chrUn	191725066	0.0329066	0.302071	0.112265	.	.	.	.	1	1	1	NA	NA	NA	NA
TRITD0Uv1G072830	.	Transducin/WD40 repeat-like superfamily protein	chrUn	191725664	-0.504165	0.412889	1.09893	-3.39012	0.210347	-0.459615	0.831746	0.876461	0.723569	0.27405	0.0119567	0.88374	1	0.576444
TRITD0Uv1G073070	.	Retrovirus-related Pol polyprotein LINE-1	chrUn	193289948	0.0122562	-0.109033	-0.0662475	0.488131	-0.0366078	0.135182	-0.0277491	1	1	1	1	1	1	1
TRITD0Uv1G073140	.	NRC1 motif deletion mutant 2	chrUn	193497785	.	.	-1.47634	3.78584	.	0.277301	-1.21005	NA	NA	0.0607576	0.00338976	NA	0.959592	0.123606
TRITD0Uv1G073150	6	Disease resistance protein (NBS-LRR class) family	chrUn	193499146	.	.	-7.14862	10.6784	.	0.260545	-6.41724	NA	NA	4.00703e-49	1.36999e-42	NA	0.95414	3.9637e-44
TRITD0Uv1G073160	18	Callose synthase-like protein	chrUn	193573197	0.0517486	-0.2236	0.470397	-8.86847	-7.85528	-0.140585	-0.200028	0.999997	0.803117	0.695403	5.67091e-23	5.46162e-26	1	1
TRITD0Uv1G073210	18	transmembrane protein, putative (DUF594)	chrUn	193691553	0.00492286	0.495289	1.40899	-4.45596	-3.79749	-0.157646	-0.222113	0.999997	0.662834	0.102673	0.000323916	0.000557843	1	1
TRITD0Uv1G073240	.	Retrotransposon protein, putative, Ty3-gypsy subclass	chrUn	193738918	-0.0822824	2.00407	0.904796	.	.	.	.	1	0.150477	0.348868	NA	NA	NA	NA
TRITD0Uv1G073320	.	Callose synthase-like protein	chrUn	193883188	0.408299	3.48409	1.33342	-5.16441	-4.19192	-0.145198	-0.257948	0.845561	8.72397e-10	0.0968604	6.73714e-06	1.65022e-05	1	1
TRITD0Uv1G073380	7	Chaperone protein dnaJ	chrUn	194032882	-0.0591995	0.119189	-0.0154351	0.175071	0.154666	0.0269279	0.0185107	0.999997	0.729536	0.985103	0.535117	0.665514	0.991331	0.997609
TRITD0Uv1G073620	.	Major facilitator superfamily protein	chrUn	194970413	-0.249115	-0.0227745	0.440144	-6.01018	-0.464582	-0.233223	0.599725	0.999997	0.974324	0.769939	4.26007e-09	0.400356	1	0.783116
TRITD0Uv1G073690	3	magnesium transporter, putative (DUF803)	chrUn	195325957	-0.158905	0.301364	0.0413761	0.580408	0.229878	0.285139	-0.0278476	0.999997	0.409429	0.973959	0.0524036	0.613003	0.880992	0.99779
TRITD0Uv1G073730	6	mediator of RNA polymerase II transcription subunit 15a-like protein	chrUn	195476684	0.00412653	0.420981	-5.48633	6.26422	0.0314005	-0.313478	-5.37285	1	0.811879	2.18225e-46	5.7808e-21	1	0.831989	4.98614e-43
TRITD0Uv1G073980	.	Ubiquitin-like superfamily protein, putative isoform 3	chrUn	196138183	-0.0553369	0.302071	-0.0709352	.	.	-0.0802442	-0.112434	1	1	1	NA	NA	1	1
TRITD0Uv1G073990	.	Eukaryotic translation initiation factor 3 subunit A	chrUn	196142513	-0.022477	1.50553	0.321393	1.01169	1.1414	-0.150629	0.00506285	0.999997	8.85391e-05	0.705207	0.0264622	0.0454442	0.968861	0.999714
TRITD0Uv1G074000	2	Histone-lysine N-methyltransferase	chrUn	196145106	0.000282661	0.620292	-0.0584744	0.452381	0.679064	-0.231826	-0.00108838	0.999997	0.0607574	0.956719	0.121692	0.0752691	0.880626	0.999818
TRITD0Uv1G074010	15	Dolichyl-diphosphooligosaccharide--protein glycosyltransferase subunit 1	chrUn	196149686	-0.250889	1.2529	-0.31569	1.09641	1.32816	-0.478383	-0.235656	0.948783	1.07511e-08	0.278807	4.56782e-07	2.92529e-08	0.0575727	0.747604
TRITD0Uv1G074060	.	Hfr-2-like protein	chrUn	196234767	.	-4.12087	.	-4.56366	-3.79825	.	.	NA	0.000258106	NA	0.000264183	0.000663692	NA	NA
TRITD0Uv1G074070	.	Peroxidase	chrUn	196242641	.	-3.95742	-0.147751	-4.27999	-3.66457	-0.0785757	-0.112434	NA	0.000413679	1	0.000615299	0.000968771	1	1
TRITD0Uv1G074100	.	NAC domain protein,	chrUn	196266380	0.141469	3.80362	0.44894	1.31109	3.07922	-0.599107	0.0661105	0.999997	0.000687702	0.810291	1	0.00980926	0.784083	0.996719
TRITD0Uv1G074320	26	Glucan endo-1,3-beta-glucosidase, putative	chrUn	196584393	0.254057	-0.590425	0.0732859	-0.860261	-0.289687	-0.147572	0.278159	0.999997	0.449548	0.9729	0.245661	0.80175	0.980009	0.97062
TRITD0Uv1G074720	.	NAD kinase	chrUn	197922772	-0.000959467	-0.0975192	-0.054494	-0.35559	-0.361552	-0.0698377	-0.112434	1	1	1	1	1	1	1
TRITD0Uv1G074820	1	Lipoxygenase	chrUn	198167912	-0.257472	-2.77198	-0.649182	-0.829269	-0.721106	0.496742	0.571904	0.999997	0.00098255	0.690445	0.331986	0.517196	0.892748	0.842905
TRITD0Uv1G074830	.	PR5-like receptor kinase	chrUn	198180212	-0.0349054	-3.41476	-1.71524	-1.56448	-1.04378	-0.745027	-0.578525	1	2.39481e-05	0.0248385	0.0160148	0.356108	0.648695	0.833417
TRITD0Uv1G075060	.	Retrovirus-related Pol polyprotein from transposon TNT 1-94	chrUn	199010106	0.0203188	0.302071	-0.270074	2.06201	.	0.223867	-0.2425	1	1	1	0.178865	NA	1	1
TRITD0Uv1G075070	.	F-box family protein	chrUn	199050356	0.71912	2.32894	-0.639124	-0.0196777	-1.04353	-2.10452	-3.19781	0.335457	0.0204486	0.514513	0.992658	1	1.25966e-05	2.80236e-09
TRITD0Uv1G075110	.	Disease resistance protein (NBS-LRR class) family	chrUn	199151278	0.157182	0.953114	-0.427591	.	.	-1.56927	-1.99154	1	1	0.828598	NA	NA	0.00505263	0.00169226
TRITD0Uv1G075160	.	Translationally-controlled tumor	chrUn	199246545	0.109982	0.731753	-0.590968	.	.	-1.17776	-1.54649	1	0.582539	0.714329	NA	NA	0.0695848	0.0266139
TRITD0Uv1G075670	8	Golgin candidate 4	chrUn	201326292	-0.0363585	0.06224	-0.0781693	0.16796	0.0407959	0.012189	-0.102822	0.999997	0.864033	0.926232	0.458653	0.909412	0.996614	0.969411
TRITD0Uv1G076050	1	Beta-carotene isomerase D27, chloroplastic	chrUn	202909917	-0.239374	-0.522416	-0.139565	-0.559581	-0.192146	-0.176812	0.170869	0.999997	0.207266	0.912559	0.12242	0.703502	0.957342	0.965851
TRITD0Uv1G076060	.	Ubiquitin-like modifier-activating enzyme 5	chrUn	202914798	0.0134133	-0.414339	0.300084	-0.618467	-0.422392	0.0850494	0.276781	0.999997	0.483878	0.73638	0.269877	0.527955	0.987197	0.914225
TRITD0Uv1G076070	3	Pyruvate dehydrogenase E1 component alpha subunit	chrUn	202916428	-0.146577	-0.637773	-0.452578	-0.722561	-0.0442744	-0.484157	0.0680466	0.999997	0.0920494	0.662996	0.0855951	0.956144	0.830325	0.99507
TRITD0Uv1G076080	.	RNA-directed DNA polymerase (reverse transcriptase)-related family protein	chrUn	202919693	-0.0296257	.	-0.296409	.	0.480339	-0.163772	-0.069494	1	NA	1	NA	1	1	1
TRITD0Uv1G076090	.	Retrotransposon protein, putative, LINE subclass	chrUn	202920515	0.0122562	0.295682	0.0325234	0.431802	0.321488	0.0565421	0.083387	1	1	1	1	1	1	1
TRITD0Uv1G076100	2	3'(2'),5'-bisphosphate nucleotidase 1	chrUn	202922303	0.201889	0.381781	0.173779	0.266903	0.231547	0.0466144	0.0222193	0.999997	0.16068	0.739671	0.288793	0.410835	0.986638	0.995473
TRITD0Uv1G076110	.	Transposon Ty3-I Gag-Pol polyprotein	chrUn	202926233	0.0833411	-0.0520416	0.00339732	0.334589	0.0916584	0.349193	0.137898	0.999997	0.917199	0.997331	0.390659	0.862928	0.802549	0.97376
TRITD0Uv1G076120	.	Gag-pol polyprotein	chrUn	202927919	0.167236	-0.248868	-0.104133	0.187272	-0.00858043	0.304194	0.120448	0.999997	0.643949	0.933384	0.655588	0.991369	0.764897	0.985435
TRITD0Uv1G076270	9	Carboxypeptidase	chrUn	203644867	0.107923	0.678256	0.169984	-1.02274	-0.153841	-1.36904	-0.621415	0.999997	0.119213	0.884918	0.0175003	0.799194	5.45356e-05	0.213706
TRITD0Uv1G076280	.	ER membrane protein complex subunit 8	chrUn	203664419	0.00390273	1.32161	0.464038	-5.15787	1.21946	-2.92857	0.362015	0.999997	0.00886253	0.640263	3.16297e-06	0.0166296	1.01671e-10	0.87916
TRITD0Uv1G076440	27	basic helix-loop-helix (bHLH) DNA-binding superfamily protein	chrUn	204344265	1.06256	2.05591	1.42292	0.277539	2.19708	-0.170556	1.70307	0.0318536	0.00224495	0.0191218	0.551337	3.28495e-16	0.956359	4.61894e-16
TRITD0Uv1G076720	1	Eukaryotic aspartyl protease family protein	chrUn	205151097	-0.19191	5.93875	1.07367	5.27561	5.28429	-0.0509901	0.416416	0.999997	2.9291e-11	0.0508022	1.33584e-06	2.82464e-09	0.993015	0.783476
TRITD0Uv1G076730	.	Late embryogenesis abundant (LEA) hydroxyproline-rich glycoprotein family, putative	chrUn	205279780	0.218039	3.33079	0.486819	2.9323	2.49591	0.0060713	0.111358	0.999997	0.00478001	0.78517	0.0381768	0.0546079	0.999417	0.994687
TRITD0Uv1G076740	1	Late embryogenesis abundant (LEA) hydroxyproline-rich glycoprotein family	chrUn	205293499	0.164473	6.04072	0.469174	6.06913	5.26433	0.136574	-0.105189	0.999997	4.47376e-12	0.715997	3.03298e-09	4.04836e-09	0.981971	0.994152
TRITD0Uv1G076930	.	bZIP transcription factor family protein	chrUn	206354548	.	-3.52594	.	-3.78735	-3.25199	.	.	NA	0.00253722	NA	0.00338932	0.00515631	NA	NA
TRITD0Uv1G076940	15	Histone-lysine N-methyltransferase	chrUn	206357398	-0.133848	-4.03872	-0.22633	-2.99497	-4.36264	0.507156	-0.457685	0.999997	1.57828e-28	0.92307	3.6484e-20	4.58801e-28	0.87233	0.902872
TRITD0Uv1G076950	35	Dolichyl-diphosphooligosaccharide--protein glycosyltransferase subunit 1	chrUn	206366894	0.184327	-1.08191	-0.0237926	-0.0729287	-1.31305	0.921747	-0.246059	0.999997	0.0644628	0.988684	0.924035	0.00710153	0.00895026	0.839481
TRITD0Uv1G077000	.	Hfr-2-like protein	chrUn	206477230	.	-5.96615	.	-6.43265	-5.58589	.	.	NA	5.93629e-10	NA	2.44865e-09	3.55442e-09	NA	NA
TRITD0Uv1G077010	.	Hfr-2-like protein	chrUn	206477889	.	-5.53027	.	-5.93037	-5.18176	.	.	NA	1.67865e-08	NA	7.09329e-08	7.39019e-08	NA	NA
TRITD0Uv1G077460	1	Non specific phospholipase C	chrUn	208585645	0.359977	0.727076	0.949851	0.0525654	0.190428	0.239079	0.396473	0.999577	0.429275	0.0581642	0.966177	0.886431	0.957884	0.88843
TRITD0Uv1G077740	.	Non-specific serine/threonine protein kinase	chrUn	209942247	0.245077	-0.255777	0.403257	0.0528986	-0.814996	0.498531	0.0245187	1	0.87655	0.85352	0.972646	0.574303	0.887236	0.998612
TRITD0Uv1G077780	18	Disease resistance protein RPM1	chrUn	210107980	.	-0.823486	-7.3552	8.04368	8.47699	-0.398195	0.1933	NA	1	9.90811e-58	3.13094e-38	2.24965e-55	0.868697	0.97062
TRITD0Uv1G077820	18	Disease resistance protein (NBS-LRR class) family	chrUn	210237975	.	.	-6.00209	7.83399	7.74107	-0.329497	0.00320083	NA	NA	1.27763e-34	6.50936e-18	1.55566e-25	0.930403	0.999818
TRITD0Uv1G077900	1	Eukaryotic aspartyl protease family protein	chrUn	210386135	0.22129	5.82003	1.0222	4.65806	5.31027	-0.534658	0.466218	0.999997	1.88984e-10	0.166133	5.67237e-05	2.59407e-09	0.819689	0.79615
TRITD0Uv1G078110	.	SET domain-containing family protein	chrUn	211175738	.	-1.09589	.	-1.16441	-0.912497	.	.	NA	1	NA	1	1	NA	NA
TRITD0Uv1G078120	.	Fasciclin-like arabinogalactan protein	chrUn	211181711	-0.120445	-2.17596	-0.307708	-1.73972	-1.29977	-0.0260109	0.159738	1	0.0172828	0.902306	0.0744962	0.212501	0.99749	0.991189
TRITD0Uv1G079000	.	RING/U-box superfamily protein	chrUn	215641157	-0.0512528	0.0639893	1.09989	-2.07258	-1.06155	.	0.188395	0.999997	0.973663	0.221037	0.175133	0.501102	NA	1
TRITD0Uv1G079030	.	tRNA-splicing ligase RtcB homolog	chrUn	215702389	-0.0425702	-2.81427	0.112265	-3.66016	-2.99854	.	.	1	0.0177628	1	0.00696153	0.0139574	NA	NA
TRITD0Uv1G079840	.	Exocyst complex component, putative	chrUn	219095296	-0.0403602	-1.26718	.	-1.53024	-1.12181	.	.	1	0.365536	NA	0.325933	1	NA	NA
TRITD0Uv1G079920	18	Keratin, type II cytoskeletal 1	chrUn	219289998	-0.0285188	0.55934	-3.33806	4.59025	3.97865	0.223554	-0.181485	0.999997	0.668747	2.51687e-16	8.01605e-17	3.33382e-11	0.939378	0.971741
TRITD0Uv1G079930	18	Keratin, type II cytoskeletal 1	chrUn	219329636	.	.	-6.2723	8.12648	7.60775	0.211005	0.121276	NA	NA	6.68525e-40	5.84844e-26	4.32253e-29	0.950067	0.988222
TRITD0Uv1G080160	.	UPF0496 protein	chrUn	220273804	0.217427	0.192247	-0.103285	-1.79922	-0.472295	-0.806949	-0.546476	1	0.921814	0.971351	0.244859	0.797081	0.360006	0.855557
TRITD0Uv1G080780	1	Cytochrome P450 family protein, expressed	chrUn	223515928	.	-6.76006	-2.43007	-3.2861	-3.22947	-0.124043	-0.296012	NA	5.07354e-17	0.00021603	6.20235e-08	7.62951e-05	0.986638	0.97376
TRITD0Uv1G080790	.	NBS-LRR disease resistance protein-like protein	chrUn	223521166	.	-1.39833	.	-1.64877	-1.21229	.	.	NA	0.319896	NA	0.29081	1	NA	NA
TRITD0Uv1G080810	.	NBS-LRR disease resistance protein-like protein	chrUn	223524834	-0.0037268	-1.66644	-0.0181453	-2.17096	-1.2202	.	0.0869464	1	0.248762	1	0.155541	0.422116	NA	1
TRITD0Uv1G081020	.	Pentatricopeptide repeat (PPR) superfamily protein	chrUn	224107382	.	-6.92255	-5.70125	0.538961	0.596146	-0.212116	-0.147808	NA	6.43037e-17	7.17725e-31	0.233277	0.285343	0.958817	0.987776
TRITD0Uv1G081030	.	Isocitrate lyase 1	chrUn	224108200	.	-6.28717	-4.68105	-0.369011	-0.105422	-0.317362	-0.0768768	NA	2.71558e-13	1.21177e-19	0.474411	0.875316	0.913439	0.993015
TRITD0Uv1G081040	.	Ribosomal RNA small subunit methyltransferase G	chrUn	224108626	.	-6.84166	-5.74011	0.0498418	-0.0905146	-0.442982	-0.563864	NA	7.97095e-17	7.41341e-34	0.924519	0.892659	0.575321	0.331316
TRITD0Uv1G081050	.	Ketol-acid reductoisomerase (NADP(+))	chrUn	224110231	.	-8.05738	-6.60214	-0.095079	0.106434	-0.273456	-0.0684866	NA	9.30958e-26	4.72068e-48	0.825787	0.865697	0.862047	0.99335
TRITD0Uv1G081130	.	60 kDa chaperonin	chrUn	224153085	-0.012806	0.302071	-0.0203426	.	0.457706	-0.0410052	0.0681614	1	1	1	NA	1	1	1
TRITD0Uv1G081140	.	F-box family protein	chrUn	224159528	.	-0.920492	.	-1.05122	0.409144	.	0.383611	NA	1	NA	1	0.827891	NA	1
TRITD0Uv1G081150	.	BTB/POZ domain containing protein	chrUn	224165596	0.0727283	4.7135	3.57689	-0.0295572	0.121387	.	0.106252	0.999997	1.07065e-07	4.07195e-10	1	1	NA	1
TRITD0Uv1G082520	4	Ankyrin repeat-containing protein	chrUn	230186669	0.150487	-0.111761	0.0987542	-0.147557	-0.161982	0.0511652	0.0467309	0.999997	0.713134	0.889453	0.56539	0.564673	0.985713	0.991948
TRITD0Uv1G082530	.	Transposon Ty3-I Gag-Pol polyprotein	chrUn	230202162	.	.	.	1.62174	.	0.356005	.	NA	NA	NA	1	NA	1	NA
TRITD0Uv1G082810	14	Malate dehydrogenase	chrUn	231783303	0.259485	0.347764	0.205019	0.0531476	0.154584	-0.0923791	0.0108497	0.999997	0.209014	0.540291	0.918069	0.718825	0.977816	0.998411
TRITD0Uv1G083160	.	Cytochrome c oxidase subunit 3	chrUn	233283109	0.075764	0.581497	0.226854	.	0.685224	.	0.230991	1	1	1	NA	1	NA	1
TRITD0Uv1G083170	.	Ribosomal protein L5	chrUn	233284014	-0.0423857	-0.807848	.	-0.917222	-0.6029	.	-0.0030912	1	1	NA	1	1	NA	1
TRITD0Uv1G083230	.	Zinc finger CCCH domain protein	chrUn	233761799	-0.0934403	-0.455189	-0.00588825	-0.387036	-0.325745	0.00763643	0.0145665	1	0.79557	1	0.838926	1	1	1
TRITD0Uv1G083240	.	Elongation factor 4	chrUn	233764406	0.0124073	0.0756308	0.0325234	-0.0295572	0.552638	-0.00292069	0.222856	1	1	1	1	1	1	1
TRITD0Uv1G083250	.	Retrovirus-related pol polyprotein from transposon tnt 1-94	chrUn	233767215	0.0713371	-0.0330644	1.00944	-1.43208	-1.61498	0.0621311	0.0783658	1	0.98432	0.327142	0.346072	0.239545	1	1
TRITD0Uv1G083310	.	Mannose-6-phosphate isomerase	chrUn	234175968	-0.213199	2.02581	-0.27524	1.92078	1.5816	-0.378688	-0.617443	0.999997	0.00972012	0.87025	0.0191135	0.0831321	0.923042	0.66297
TRITD0Uv1G084120	.	Ras-related protein Rab-11A	chrUn	239085242	0.0302093	-1.05648	0.141912	-1.68195	-1.5782	-0.102052	-0.198588	1	0.456792	0.960264	0.206851	0.255002	1	1
TRITD0Uv1G084200	.	Hydroxycinnamoyl-CoA shikimate/quinate hydroxycinnamoyltransferase	chrUn	239556056	-0.0159993	0.397593	0.273027	-0.832513	-0.42543	-0.151216	-0.131326	1	0.828827	0.908294	1	1	1	1
TRITD0Uv1G084210	.	NBS-LRR resistance-like protein	chrUn	239620936	0.112162	1.02198	-0.0510705	-0.342213	0.985766	-0.847699	-0.0273828	0.999997	0.439482	0.984326	0.854225	0.481859	0.508334	0.998568
TRITD0Uv1G084780	.	Mediator of rna polymerase ii transcription subunit 15a	chrUn	242024037	-0.0767048	-1.3928	.	-1.53221	-1.23251	.	.	1	1	NA	1	1	NA	NA
TRITD0Uv1G085000	5	Proline-rich protein, putative, expressed	chrUn	243549283	0.159914	-3.4431	-0.709423	-4.19245	-2.30544	-0.619561	-0.104751	1	1	1	1	1	1	0.994318
TRITD0Uv1G085020	.	Proline-rich protein, putative, expressed	chrUn	243562249	.	.	.	-0.0295572	-0.0200321	.	.	NA	NA	NA	1	1	NA	NA
TRITD0Uv1G085040	.	Proline-rich protein, putative, expressed	chrUn	243588663	-0.0580561	-0.63504	.	-0.70482	-0.535097	.	.	1	1	NA	1	1	NA	NA
TRITD0Uv1G085190	.	WEAK CHLOROPLAST MOVEMENT UNDER BLUE LIGHT-like protein (DUF827)	chrUn	244464900	-0.144232	7.45397	-0.00261468	8.59267	7.02905	0.564834	0.00459326	0.999997	4.73693e-21	0.998924	1.31986e-23	1.87408e-18	0.793622	0.999818
TRITD0Uv1G085210	.	Amidase 1	chrUn	244486870	-0.0941914	2.68344	1.32976	0.436251	0.480339	0.0727343	0.168559	0.999997	0.0373261	0.110035	1	1	1	1
TRITD0Uv1G085510	.	Glycosyltransferase	chrUn	245462226	-0.396334	3.69426	-0.836655	3.84084	4.00204	-0.774885	-0.446044	0.995539	0.00114092	0.324403	0.00288982	0.000128782	0.560728	0.863309
TRITD0Uv1G085660	.	2-oxoglutarate (2OG) and Fe(II)-dependent oxygenase superfamily protein, putative	chrUn	245931435	0.206323	0.783501	0.0087967	-0.303259	0.026445	-0.31698	-0.283775	1	0.628699	0.997217	0.883162	0.990746	0.930402	0.965659
TRITD0Uv1G085670	.	Pol polyprotein	chrUn	245932420	-0.0513254	.	-0.343832	0.597681	.	-0.112579	-0.269677	1	NA	1	1	NA	1	1
TRITD0Uv1G086900	.	Mannose-6-phosphate isomerase	chrUn	250609234	0.24014	-1.56389	0.449525	-1.43367	-2.14388	0.492025	0.0160776	0.999997	0.0144345	0.811713	0.00795533	0.000203206	0.889115	0.99966
TRITD0Uv1G087150	.	Cytochrome P450 family protein, expressed	chrUn	251588181	.	-0.660469	-0.149854	-0.639514	-0.560991	-0.0710716	-0.112434	NA	1	1	1	1	1	1
TRITD0Uv1G087170	.	Fatty acid hydroxylase superfamily protein	chrUn	251619893	.	-2.90103	-0.479174	-2.32666	-1.26556	-0.139323	0.278872	NA	0.0226803	1	0.0974458	0.340995	1	1
TRITD0Uv1G087410	0	Protein-tyrosine phosphatase mitochondrial 1-like protein	chrUn	252141581	0.062589	0.105529	0.229895	-0.0899227	-0.0940222	0.0298205	0.0342003	0.999997	0.869073	0.827522	0.876549	0.899827	0.994498	0.997536
TRITD0Uv1G087530	.	Ring/U-Box superfamily protein	chrUn	252563400	0.135067	3.14077	0.255925	5.43664	0.214183	0.650305	-2.86966	0.999997	0.0108752	0.921737	2.60481e-09	1	0.430477	9.13504e-08
TRITD0Uv1G087670	.	BED zinc finger,hAT family dimerization domain	chrUn	253456246	-0.0712846	6.17152	4.46167	.	.	.	.	0.999997	9.62376e-13	1.8077e-18	NA	NA	NA	NA
TRITD0Uv1G087680	.	BED zinc finger,hAT family dimerization domain	chrUn	253457145	-0.0232611	2.2795	1.05236	.	.	.	.	0.999997	0.0923451	0.250933	NA	NA	NA	NA
TRITD0Uv1G087850	.	F-box family protein	chrUn	254505410	-0.200872	1.27812	0.64081	1.32328	0.893562	0.37744	0.361186	1	0.380119	0.660134	0.387219	1	1	1
TRITD0Uv1G087860	.	Cysteine protease	chrUn	254596138	.	.	-1.74546	1.43053	.	-0.421129	-1.44377	NA	NA	0.0187615	0.383974	NA	0.921243	0.0464859
TRITD0Uv1G088210	.	Ankyrin repeat family protein, putative	chrUn	256535792	0.139968	1.41862	0.764083	-0.351213	-0.00661828	-0.0467256	0.0135733	1	0.292693	0.569291	1	1	1	1
TRITD0Uv1G088220	.	Helicase required for RNAi-mediated heterochromatin assembly 1	chrUn	256542613	.	.	.	0.687157	0.321488	0.128262	0.106252	NA	NA	NA	1	1	1	1
TRITD0Uv1G088240	.	RNA-directed DNA polymerase (reverse transcriptase)-related family protein	chrUn	256545238	0.0736654	0.0488482	0.27768	-0.517215	-0.877711	0.00023299	-0.101597	1	0.981217	1	1	1	1	1
TRITD0Uv1G088250	.	Transposon Ty3-I Gag-Pol polyprotein	chrUn	256550869	-0.0107249	-1.10947	0.0937179	-1.24081	-0.254909	0.0541006	0.63813	1	0.459659	1	0.414736	0.88404	1	0.757759
TRITD0Uv1G088450	.	PIF1-like helicase	chrUn	257281170	.	.	-0.148916	.	0.486449	-0.0797047	0.0922109	NA	NA	1	NA	1	1	1
TRITD0Uv1G088480	.	Ankyrin repeat family protein, putative	chrUn	257497280	0.0198363	-0.781281	0.169946	-1.23795	-0.899068	.	0.106252	1	0.641662	1	0.464004	1	NA	1
TRITD0Uv1G088490	.	UDP-N-acetylmuramoylalanine--D-glutamate ligase	chrUn	257504100	-0.0852077	0.295682	0.112265	.	0.521936	.	0.181273	1	1	1	NA	1	NA	1
TRITD0Uv1G088740	.	2-oxoglutarate-Iron(II)-dependent oxygenase	chrUn	258847976	-0.0429576	0.778576	0.137929	.	.	-0.123395	-0.170802	1	1	1	NA	NA	1	1
TRITD0Uv1G088970	.	Ribosomal protein L11 methyltransferase	chrUn	259824859	0.183471	1.07144	0.059045	0.404186	0.0108745	-0.175607	-0.417126	1	0.493044	0.983758	1	1	1	1
TRITD0Uv1G089000	.	ALA-interacting subunit 3	chrUn	259936221	-0.0329534	-0.765315	.	-0.952374	-0.723856	.	.	1	1	NA	1	1	NA	NA
TRITD0Uv1G089020	.	LEM3 (Ligand-effect modulator 3) family protein	chrUn	259949946	-0.113761	-2.74088	1.3844	-5.49148	-4.68651	.	.	0.999997	0.00466667	0.0906976	1.99271e-06	4.31312e-06	NA	NA
TRITD0Uv1G089030	.	Chaperone DnaJ	chrUn	259962216	-0.0546132	-4.40359	0.373273	-5.6133	-4.70574	.	.	1	1	1	1	1	NA	NA
TRITD0Uv1G089080	.	Serine/threonine-protein kinase	chrUn	260162357	.	.	-1.74546	3.03163	3.33954	-0.132728	0.246105	NA	NA	0.0187615	0.0317	0.0034142	0.986239	0.981354
TRITD0Uv1G089120	25	Trypsin family protein	chrUn	260255093	-0.253548	-0.0314936	-0.166968	0.068683	-0.113661	-0.0775639	-0.245652	0.998036	0.935628	0.810431	0.847003	0.774555	0.980096	0.821871
TRITD0Uv1G089130	1	Protein kinase-like protein	chrUn	260260523	-0.00454663	-0.24892	-0.0328385	0.118886	-0.112296	0.302737	0.0971235	0.999997	0.646056	0.982792	0.802897	0.851582	0.862047	0.989603
TRITD0Uv1G089400	.	Type I inositol 1,4,5-trisphosphate 5-phosphatase 12	chrUn	261204240	-0.0566287	.	-0.147751	.	.	-0.0785757	-0.112434	1	NA	1	NA	NA	1	1
TRITD0Uv1G089420	.	ATP synthase gamma chain	chrUn	261272030	-0.22868	-1.47992	0.992815	-2.24858	-0.684179	0.44297	1.76228	0.999997	0.127884	0.379102	0.00712308	0.473496	0.916644	0.00546862
TRITD0Uv1G089430	.	Regulator of nonsense transcripts 1-like protein	chrUn	261273441	-0.639206	-2.60975	-1.2035	-1.69126	-1.6575	-0.458295	-0.636833	1	0.019378	1	0.177088	0.201531	1	1
TRITD0Uv1G089440	.	S-adenosyl-L-methionine-dependent methyltransferase	chrUn	261277180	-0.47772	0.612841	1.16931	-1.65527	1.07853	-0.264397	1.14874	1	0.622504	0.223733	0.15377	0.423899	0.959592	0.225121
TRITD0Uv1G089450	.	Senescence-associated protein, putative	chrUn	261279496	-0.414176	-0.20818	0.823462	-1.13887	1.37953	0.0199241	2.23052	0.98141	0.846457	0.360058	0.14835	0.0517076	0.99804	4.96788e-07
TRITD0Uv1G089460	.	3-oxoacyl-[acyl-carrier-protein] synthase 1	chrUn	261280644	-0.163218	-0.343672	0.281609	-0.490684	0.701401	0.0954671	0.758139	1	0.847267	1	0.788122	0.631755	1	0.599339
TRITD0Uv1G089470	.	tRNA dimethylallyltransferase	chrUn	261287853	-0.0329534	-0.0619534	-0.212652	0.26969	.	-0.0706173	-0.170802	1	1	1	1	NA	1	1
TRITD0Uv1G089490	6	Formin-like protein	chrUn	261291546	0.0377501	-0.470722	0.772337	-1.19684	-0.249529	0.0914151	1.00052	0.999997	0.492051	0.199144	0.0235378	0.719007	0.98717	0.00963705
TRITD0Uv1G089630	.	BTB/POZ and MATH domain-containing protein 4	chrUn	261864919	.	-0.697042	.	-0.846461	-0.529274	.	.	NA	1	NA	1	1	NA	NA
TRITD0Uv1G089640	.	BTB/POZ and MATH domain-containing protein 4	chrUn	261878621	-0.055501	-1.41709	.	-1.78789	-1.29061	.	.	1	0.341727	NA	0.249009	0.389514	NA	NA
TRITD0Uv1G089670	.	NAC domain containing protein 84	chrUn	261895769	0.142868	0.669725	0.498027	0.778054	-0.959589	0.393991	-0.621327	0.999997	0.640898	0.793537	0.585851	0.533365	0.934485	0.789518
TRITD0Uv1G089700	.	Bromo-adjacent-like (BAH) domain protein	chrUn	262208321	0.0487282	0.434613	0.0619974	0.431802	.	-0.000774262	-0.112434	1	1	1	1	NA	1	1
TRITD0Uv1G089720	3	F-box protein	chrUn	262306299	0.335214	0.804304	-0.0285664	0.805591	0.696619	-0.0374715	-0.129717	0.999997	0.160785	0.985143	0.180194	0.251506	0.994117	0.985021
TRITD0Uv1G089950	.	Transposon Ty3-I Gag-Pol polyprotein	chrUn	263452518	-0.222018	0.142804	0.0568448	-0.492742	0.0838808	-0.0802442	0.0298665	1	1	1	1	1	1	1
TRITD0Uv1G089960	.	Transposon Ty3-I Gag-Pol polyprotein	chrUn	263452908	-0.0435768	0.499596	0.233906	0.261655	0.910526	0.0727343	0.348094	1	1	1	1	1	1	1
TRITD0Uv1G089970	.	Transposon Ty3-I Gag-Pol polyprotein	chrUn	263454809	0.0461666	0.139261	0.183878	-0.492742	-0.0459395	.	0.106252	1	1	1	1	1	NA	1
TRITD0Uv1G089980	.	Transposon Ty3-I Gag-Pol polyprotein	chrUn	263455547	.	-0.430557	.	0.104187	-0.184136	0.0999855	.	NA	1	NA	1	1	1	NA
TRITD0Uv1G090110	13	Receptor kinase	chrUn	264079039	-0.167737	0.415921	0.470958	0.309673	0.247215	0.338222	0.305303	0.999997	0.428977	0.450606	0.545857	0.682145	0.876127	0.857478
TRITD0Uv1G090260	.	DNAse I-like superfamily protein	chrUn	264971359	0.111814	2.63772	-0.0266002	.	2.05397	-0.791314	-0.244286	0.999997	0.0414854	0.992949	NA	0.133205	0.376593	0.983761
TRITD0Uv1G090310	2	DNA polymerase	chrUn	265120513	0.35806	0.678309	-0.409447	0.523337	1.07448	-0.535861	0.0104622	0.999997	0.378211	0.526171	0.5212	0.187064	0.627626	0.999714
TRITD0Uv1G090320	.	Retrotransposon protein, putative, unclassified	chrUn	265134611	0.0604379	0.846932	-0.432659	.	0.445346	-0.553524	-0.478642	1	1	0.836425	NA	1	1	0.887604
TRITD0Uv1G090340	.	transmembrane protein, putative (DUF594)	chrUn	265141884	-0.0148665	0.295682	0.112265	.	.	.	.	1	1	1	NA	NA	NA	NA
TRITD0Uv1G090350	.	alpha/beta-Hydrolases superfamily protein	chrUn	265142529	0.0127369	0.693278	0.436899	0.855928	0.823723	0.338581	0.493523	1	0.682536	1	1	1	1	1
TRITD0Uv1G090370	.	Nicotinate phosphoribosyltransferase	chrUn	265214222	-0.0941841	-0.835786	-0.342135	-0.797549	-0.723856	-0.19631	-0.271761	1	1	1	1	1	1	1
TRITD0Uv1G090380	1	F-box protein (DUF295)	chrUn	265256711	0.397914	-0.343267	-0.179975	-0.76703	-1.27115	-0.506629	-0.985653	0.937351	0.481909	0.911401	0.115728	0.00281374	0.811525	0.0965904
TRITD0Uv1G090530	1	Dirigent protein	chrUn	266059648	0.461773	-0.673584	1.0674	-5.3942	-3.04921	-1.04357	-0.429059	0.937351	0.606248	1	5.91468e-09	0.000946945	1	0.92868
TRITD0Uv1G090590	7	ARM repeat superfamily protein	chrUn	266413064	0.505214	5.63255	1.0248	5.57057	2.82734	0.543115	-0.713337	0.817303	4.55306e-10	0.202171	1.76353e-07	0.02234	0.84887	0.699597
TRITD0Uv1G090600	.	zinc ion binding/nucleic acid binding/hydrolase	chrUn	266423716	0.183471	1.77964	0.0624258	1.20352	0.427848	-0.0649488	-0.302464	1	0.210367	0.983365	1	1	0.991503	1
TRITD0Uv1G090870	.	sucrose-6F-phosphate phosphohydrolase 2	chrUn	267361913	-0.00192495	-0.126599	0.164444	-2.19407	-0.927362	-0.588764	-0.399754	0.999997	0.950151	0.953538	0.148759	0.568063	0.613255	0.93285
TRITD0Uv1G091220	.	Senescence-associated protein, putative	chrUn	268351983	-0.205816	-0.364638	0.077875	-0.282606	0.520489	0.0347197	0.479807	1	0.848809	1	0.891777	0.760757	1	0.861307
TRITD0Uv1G091250	6	Rab3 GTPase-activating catalytic subunit	chrUn	268433254	-0.202737	-0.34216	-1.28968	0.945372	-0.0207059	-0.044088	-0.970021	0.999997	0.15722	2.27512e-10	9.63136e-07	0.958909	0.989263	1.45448e-05
TRITD0Uv1G091320	.	Proline-rich protein	chrUn	268941910	0.0299542	-2.2277	3.91435e-05	-2.72276	-2.61468	-0.0170476	-0.104549	1	0.089549	1	0.0383548	0.0366813	1	1
TRITD0Uv1G091540	.	Transposon Ty3-I Gag-Pol polyprotein	chrUn	270045368	0.0308186	0.167869	0.204311	-0.264561	0.437789	.	0.267435	1	1	1	1	1	NA	1
TRITD0Uv1G091550	.	Transposon Ty3-I Gag-Pol polyprotein	chrUn	270046070	0.0198363	0.434613	0.169946	1.43685	0.480339	0.312453	0.168559	1	1	1	1	1	1	1
TRITD0Uv1G091560	.	Transposon protein, putative, CACTA, En/Spm sub-class	chrUn	270053112	0.0266383	-0.532195	-0.223678	-0.292866	-0.322512	-0.0789259	-0.127252	1	0.764088	0.911618	0.880806	0.869053	0.989263	1
TRITD0Uv1G091920	.	Ankyrin repeat protein-like	chrUn	270859520	-0.106204	-0.0976348	0.173226	-1.00205	-0.688999	-0.0890996	-0.0787988	1	0.961776	0.942733	0.561135	1	1	1
TRITD0Uv1G091960	.	Sacsin	chrUn	270984208	-0.0935996	-0.0619534	-0.0177431	.	0.250996	.	0.0929745	1	1	1	NA	1	NA	1
TRITD0Uv1G092040	.	Transposon Ty3-I Gag-Pol polyprotein	chrUn	271476895	-0.083507	0.69857	0.265651	0.255778	0.727347	0.0433301	0.249215	1	1	1	1	1	1	1
TRITD0Uv1G092050	.	Transposon Ty3-I Gag-Pol polyprotein	chrUn	271477537	0.0466866	0.974272	0.461129	-0.492742	0.312515	-0.206873	0.0683026	1	0.545332	0.813799	1	1	1	1
TRITD0Uv1G092060	.	Transposon protein, putative, CACTA, En/Spm sub-class	chrUn	271487148	0.248511	0.961971	0.638681	0.185922	0.247002	0.0871923	0.179169	1	0.55146	0.674196	0.931202	0.902234	1	1
TRITD0Uv1G092440	15	ARM repeat superfamily protein	chrUn	273142333	-0.197269	-2.01546	-0.482789	-2.25124	-1.2632	-0.57441	0.217666	0.999997	0.0128655	0.782291	1.42854e-07	0.0109655	0.730548	0.976434
TRITD0Uv1G092630	.	Non-specific serine/threonine protein kinase	chrUn	274332377	0.0371673	-0.303417	0.163941	-0.185463	0.44076	0.158218	0.576561	1	0.849586	0.952334	0.907196	0.750322	0.976677	0.835035
TRITD0Uv1G093040	.	Very-long-chain (3R)-3-hydroxyacyl-CoA dehydratase	chrUn	276440558	.	-1.34216	.	-1.5859	-1.2042	.	.	NA	0.370823	NA	0.311928	1	NA	NA
TRITD0Uv1G093160	.	Dirigent protein	chrUn	276962013	-0.0193697	1.5198	1.28153	0.592978	0.125549	0.556023	0.316333	0.999997	0.219243	1	0.660474	0.951638	0.834384	0.961674
TRITD0Uv1G093210	.	Ribosomal RNA large subunit methyltransferase E	chrUn	277107321	-0.0999347	-0.206418	-0.32991	0.301719	0.136423	-0.0728068	-0.157437	1	1	1	0.882653	1	1	1
TRITD0Uv1G093230	2	Coatomer, beta' subunit	chrUn	277259861	-0.523082	-1.46202	1.2899	-1.78472	-1.77145	0.807616	0.807948	0.839034	0.00203903	0.0291369	0.000693803	0.00462769	0.500573	0.523416
TRITD0Uv1G093240	.	Leucine-rich repeat receptor-like protein kinase family protein, putative	chrUn	277278720	-0.147896	-0.8674	-0.860004	-0.452667	-0.951123	-0.329589	-0.78033	1	0.600602	0.478543	0.819572	1	0.932053	1
TRITD0Uv1G093680	.	UDP-sulfoquinovose synthase	chrUn	278790827	0.113437	0.822527	-0.033873	0.672714	0.824496	-0.050035	0.110227	1	1	1	1	1	1	1
TRITD0Uv1G093690	.	Cytochrome P450	chrUn	278799628	-0.0742567	-2.01214	-0.940495	-2.54861	-1.55223	-0.574934	-0.575903	1	0.0578256	0.397157	0.0306594	0.226666	0.700419	0.764108
TRITD0Uv1G093760	.	DNAse I-like superfamily protein	chrUn	278975997	-0.0382994	0.302071	0.112265	.	0.634397	.	0.215595	1	1	1	NA	1	NA	1
TRITD0Uv1G094250	.	Disease resistance protein (NBS-LRR class) family	chrUn	281116134	0.0627496	-1.47901	0.173744	-2.73184	-0.429097	.	0.381038	1	0.27784	1	0.0594276	0.810097	NA	1
TRITD0Uv1G094260	.	NBS-LRR-like resistance protein	chrUn	281117074	0.0540199	-0.685484	0.105425	-1.68885	-1.27241	.	.	1	0.688321	1	0.278603	1	NA	NA
TRITD0Uv1G094270	.	Disease resistance protein RPM1	chrUn	281117629	0.107009	-0.666844	0.333206	-1.16963	-0.886417	0.113943	0.312525	1	0.697674	1	0.477229	0.578766	1	1
TRITD0Uv1G094370	.	Gibberellin 3-beta-dioxygenase 1	chrUn	281446886	0.306807	0.203983	1.06928	-2.20994	0.453674	-0.0440594	1.4594	0.999997	0.907996	0.297427	0.111129	0.73482	1	0.0565276
TRITD0Uv1G094430	.	methionine synthase 2	chrUn	282002689	0.211621	4.15869	-0.312403	5.23774	4.04933	0.297001	-0.188608	0.999997	8.8146e-05	0.847908	1.40362e-06	9.15944e-05	0.942397	0.987254
TRITD0Uv1G094580	.	Caffeic acid O-methyltransferase	chrUn	282551638	-0.0264758	0.79186	-0.075775	1.23646	0.52755	0.141001	-0.182366	1	0.575078	0.979407	0.349864	0.74983	0.982656	0.990797
TRITD0Uv1G094650	.	E3 ubiquitin-protein ligase	chrUn	282701167	0.0510256	-0.182619	-0.534368	0.613436	0.331499	0.135985	-0.0882935	0.999997	0.876711	0.674086	0.42649	0.732776	0.979777	0.994318
TRITD0Uv1G095020	.	Malic enzyme	chrUn	283947895	-0.136237	-0.00525476	-0.198868	0.285437	-0.0487415	0.0603826	-0.23774	0.999997	0.993298	0.859574	0.549357	0.944489	0.990674	0.939168
TRITD0Uv1G095470	.	Vacuolar sorting-associated protein 53	chrUn	285609599	.	-1.20447	.	-1.27845	-1.2429	.	.	NA	1	NA	1	1	NA	NA
TRITD0Uv1G095660	.	ATP synthase subunit alpha, mitochondrial	chrUn	286028541	-0.171185	1.79964	1.92525	-0.352304	0.962128	-0.188635	0.831657	0.999997	0.0794547	7.05951e-05	0.824037	0.50244	0.973846	0.570636
TRITD0Uv1G095750	5	Serine/threonine-protein kinase	chrUn	286320296	-0.1446	-0.475308	-0.0179454	-0.457722	0.243011	-0.00765359	0.650061	0.999997	0.368213	0.992166	0.440482	0.690816	0.99912	0.280427
TRITD0Uv1G095830	27	YGL010w-like protein	chrUn	286649278	0.0482668	-1.78409	-2.57589	-0.0226013	-1.03123	-0.869978	-1.87036	0.999997	0.0228255	3.89115e-09	0.983924	0.218584	0.253512	9.58224e-06
TRITD0Uv1G096170	.	Retrovirus-related Pol polyprotein LINE-1	chrUn	288214173	-0.718429	0.598176	-1.02549	1.38265	0.432874	-0.592303	-1.38984	0.415079	0.696897	0.318551	0.183934	0.768033	0.788936	0.0306482
TRITD0Uv1G096230	1	myosin-binding protein (Protein of unknown function, DUF593)	chrUn	288417652	0.365636	0.489218	0.209443	0.31229	0.493631	0.0210286	0.212184	0.924424	0.392323	0.831751	0.589045	0.421332	0.996059	0.941645
TRITD0Uv1G096280	.	Retrovirus-related Pol polyprotein LINE-1	chrUn	288681383	.	-0.430557	.	-0.248291	-0.00660884	.	0.106252	NA	1	NA	1	1	NA	1
TRITD0Uv1G096310	.		chrUn	288723502	0.00930121	1.16978	-0.257602	0.294868	0.910526	-0.398239	-0.158687	1	0.451277	0.919153	1	1	0.889272	0.991141
TRITD0Uv1G096490	.	Protein SMG9	chrUn	289106845	0.0252395	-0.298114	-0.385278	0.911885	0.249344	0.255691	-0.0558173	1	0.871948	0.861049	0.50003	0.893167	0.960404	0.99779
TRITD0Uv1G096500	.	Protein FAR1-RELATED SEQUENCE 5	chrUn	289109228	0.0316777	0.683575	0.0843306	0.270183	0.577195	-0.162093	0.0052299	0.999997	0.641435	0.977153	0.873849	0.701244	0.979149	0.99981
TRITD0Uv1G096570	.	Jasmonate O-methyltransferase	chrUn	289263171	-0.00174541	0.0694916	-0.178713	0.673014	-0.514711	0.181184	-0.575498	1	0.972303	0.948774	0.662047	0.768863	0.975494	0.838389
TRITD0Uv1G096580	.	Jasmonate O-methyltransferase	chrUn	289264063	-0.00983051	0.139206	0.105826	0.0884252	0.119074	0.0380782	0.075794	1	0.943977	0.970609	0.965205	0.954739	0.99549	0.995617
TRITD0Uv1G096640	.	methionine synthase 2	chrUn	289540812	.	-4.84858	-2.4573	-0.508253	-0.739052	0.250593	0.0495277	NA	1.00546e-06	0.000182816	0.475232	0.411903	0.959592	0.99779
TRITD0Uv1G096770	.	Retrotransposon protein, putative, unclassified	chrUn	289817702	.	.	-0.323102	1.69166	.	0.0872404	-0.257192	NA	NA	1	1	NA	1	1
TRITD0Uv1G096900	.	Translationally-controlled tumor	chrUn	290188018	0.0664474	1.82829	-0.307626	-0.492742	-0.361552	-2.91397	-3.55492	1	1	0.848305	1	1	1.91265e-10	2.36513e-11
TRITD0Uv1G096950	.	Kin of IRRE-like protein 1	chrUn	290426298	0.0227608	0.313355	0.112265	0.429363	0.644898	0.0727343	0.21961	1	1	1	1	1	1	1
TRITD0Uv1G097030	.	ATP-dependent caseinolytic (Clp) protease/crotonase family protein	chrUn	291137870	0.090073	-0.112128	0.157101	-0.482109	-0.102317	-0.157478	0.158426	0.999997	0.895831	0.926732	0.53257	0.909559	0.976154	0.987254
TRITD0Uv1G097060	.	disease resistance protein (TIR-NBS-LRR class)	chrUn	291229915	.	-0.430557	.	0.138753	-0.0772258	0.157389	0.0908749	NA	1	NA	1	1	1	1
TRITD0Uv1G097160	.	Ribosomal protein S3	chrUn	291475130	-0.00388726	-0.0619534	-0.0776226	.	-0.0200321	-0.0785757	-0.0547403	1	1	1	NA	1	1	1
TRITD0Uv1G097300	.	NBS-LRR disease resistance protein-like protein	chrUn	292190616	0.156998	1.77964	0.787685	.	.	.	.	1	0.210367	1	NA	NA	NA	NA
TRITD0Uv1G097400	.	Disease resistance protein RPM1	chrUn	292467902	-0.0037268	-4.1404	-0.0188852	-3.77458	-2.77845	0.0433301	0.272423	1	2.42511e-05	1	0.000360459	0.00366847	1	1
TRITD0Uv1G097570	.	alpha/beta-Hydrolases superfamily protein	chrUn	292816127	-0.155561	.	.	.	.	.	.	1	NA	NA	NA	NA	NA	NA
TRITD0Uv1G097740	.	Endochitinase (Chitinase)	chrUn	293763644	-0.11547	0.313355	-0.695773	0.78929	1.48523	-0.400765	0.0145139	1	1	0.594098	1	0.288069	0.909954	0.999714
TRITD0Uv1G097800	.	alpha-1,2-Mannosidase	chrUn	293926769	-0.209209	-0.649037	-1.05788	-0.10948	0.401906	-0.609117	-0.416185	1	0.684997	0.325982	0.948406	0.787021	0.805078	0.932465
TRITD0Uv1G097960	.	Retrovirus-related Pol polyprotein from transposon TNT 1-94	chrUn	294314025	0.0453304	0.401834	-0.45606	.	.	-0.433741	-0.599718	1	1	0.789535	NA	NA	1	1
TRITD0Uv1G097970	.	Retrotransposon protein, putative, Ty1-copia subclass	chrUn	294315039	0.0329066	0.295682	-0.327957	.	.	-0.218957	-0.308146	1	1	1	NA	NA	1	1
TRITD0Uv1G097990	34	Protein kinase family protein	chrUn	294319876	0.747945	1.77937	-0.713543	-3.03345	-2.87865	-4.94989	-5.56954	1	1	0.629339	0.0231079	0.0199207	9.93067e-40	3.84576e-36
TRITD0Uv1G098000	.	Cytochrome c oxidase subunit 2	chrUn	294334023	0.225814	0.825497	0.233444	-0.22109	0.121445	-0.0624813	-0.0305828	1	0.604053	0.921737	1	1	1	1
TRITD0Uv1G098010	.	Cytochrome c oxidase subunit 1	chrUn	294383070	0.086491	0.588312	0.254116	.	0.195415	.	0.0656946	1	1	1	NA	1	NA	1
TRITD0Uv1G098030	7	1-aminocyclopropane-1-carboxylate oxidase	chrUn	294415562	-0.38061	-3.20725	-1.28737	-1.6538	-3.22614	-0.0631094	-1.24487	1	3.88828e-05	0.128562	0.0495418	2.77575e-05	0.992724	0.135769
TRITD0Uv1G098130	27	Cytochrome P450	chrUn	294998440	.	-7.06423	-5.32494	-0.607331	-1.67925	-0.335151	-1.34056	NA	2.69544e-18	1.05029e-27	0.374257	0.00099501	0.936587	0.00373347
TRITD0Uv1G098200	.	chlorophyll A/B-binding protein 2	chrUn	295272123	0.0329066	0.313355	-0.115591	.	.	-0.121976	-0.168837	1	1	1	NA	NA	1	1
TRITD0Uv1G098280	27	Cytochrome P450	chrUn	295521624	.	-6.21098	-5.21375	-0.392376	-1.12422	-0.472224	-1.12819	NA	5.36936e-15	5.99369e-28	0.637925	0.173569	0.859756	0.0942552
TRITD0Uv1G098330	.	SPFH domain/band 7 family protein	chrUn	295847221	0.0534953	1.81914	0.796049	0.431802	.	0.0727343	.	1	0.198515	1	1	NA	1	NA
TRITD0Uv1G098460	15	F-box family protein	chrUn	296306734	0.0306119	1.4404	0.145509	1.21677	1.35667	-0.0730936	0.0671522	0.999997	7.00162e-05	0.916116	0.00309806	0.000296764	0.988978	0.994577
TRITD0Uv1G098560	.	ATP-dependent caseinolytic (Clp) protease/crotonase family protein	chrUn	296842675	0.207184	0.054052	0.295394	-0.133941	0.0822686	0.0922969	0.31851	0.999997	0.942564	0.582244	0.842317	0.916116	0.980096	0.657941
TRITD0Uv1G098620	.	Chitinase	chrUn	297380854	-0.0581554	0.492272	0.00970507	.	0.67356	-0.0785757	0.169743	1	1	1	NA	1	1	0.979469
TRITD0Uv1G098670	.	Polyphenol oxidase	chrUn	297561677	0.0674272	0.627165	-0.0756311	0.873724	.	-0.00752441	-0.314626	1	1	0.973423	1	NA	1	1
TRITD0Uv1G098750	.	U-box domain-containing protein kinase family protein	chrUn	298043773	-0.0879765	-0.839003	-0.107283	0.35497	0.301804	0.339322	0.427781	1	0.597867	1	0.827361	0.8641	0.937747	0.917533
TRITD0Uv1G098760	.	Mediator of rna polymerase ii transcription subunit 33a	chrUn	298043972	-0.144851	-1.38099	-0.369411	-0.435574	0.403049	0.121596	0.586318	1	0.29778	0.863714	0.7519	0.795095	0.986638	0.823323
TRITD0Uv1G098770	.	6-aminohexanoate-cyclic-dimer hydrolase	chrUn	298046344	-0.30039	-0.176648	-0.060753	-3.5862	-1.64096	-1.12129	-0.99427	0.999997	0.897123	0.982496	0.0071067	0.173982	0.0974164	0.383981
TRITD0Uv1G098780	.	tRNA N6-adenosine threonylcarbamoyltransferase	chrUn	298046986	-0.00524615	-0.346501	0.238033	-2.79476	-2.36078	-0.558015	-0.721974	0.999997	0.811522	0.926561	0.0371487	0.0618559	1	1
TRITD0Uv1G098790	.	Retrovirus-related Pol polyprotein LINE-1	chrUn	298049410	0.075169	-0.365455	0.886957	-2.38422	-1.73505	-0.482058	-0.343047	0.999997	0.770126	0.387802	0.0253246	0.203206	0.897426	0.951076
TRITD0Uv1G098850	.		chrUn	298357892	0.153399	-0.140183	0.316436	-0.505902	0.341725	0.0101667	0.690569	0.999997	0.894459	0.871211	0.575585	0.72073	0.99912	0.630133
TRITD0Uv1G098860	.	2-succinyl-5-enolpyruvyl-6-hydroxy-3-cyclohexene-1-carboxylate synthase	chrUn	298363163	-0.00373503	.	.	.	0.480339	.	0.168559	1	NA	NA	NA	1	NA	1
TRITD0Uv1G099060	.	Receptor-like protein kinase	chrUn	299551226	0.130926	-2.29732	-0.138186	-1.92533	-1.55883	0.0703128	0.222055	1	0.0476567	0.960742	0.125999	0.218322	0.990895	0.986948
TRITD0Uv1G099270	.	Retrovirus-related Pol polyprotein from transposon TNT 1-94	chrUn	300411035	0.158361	1.14908	0.460664	1.63294	0.402398	0.428763	0.163938	1	0.457222	1	0.301237	1	1	1
TRITD0Uv1G099290	.	Vacuolar protein sorting-associated protein, putative	chrUn	300495123	0.0562867	0.439562	0.174267	.	0.321488	.	0.106252	1	1	1	NA	1	NA	1
TRITD0Uv1G099430	.	DNA topoisomerase, type IA, core	chrUn	301039774	-0.0470451	-0.343142	0.17497	-1.09682	0.0149662	-0.0785757	0.213234	1	0.857009	1	1	0.994597	1	1
TRITD0Uv1G099500	.	LINE-1 reverse transcriptase like	chrUn	301214161	-0.00593855	-0.0504486	0.126916	-0.278741	-0.535268	0.0209786	-0.0761934	1	0.980678	1	0.887231	1	1	1
TRITD0Uv1G099510	1	Mitochondrial carrier protein, expressed	chrUn	301215303	-0.217228	-1.07508	-0.0980725	-0.869334	-0.796742	0.080082	0.162686	0.999997	0.00111096	0.940818	0.0223091	0.0281288	0.987197	0.97062
TRITD0Uv1G099520	15	Shikimate dehydrogenase (NADP(+))	chrUn	301220847	-0.130139	-1.81885	-0.422672	-1.81667	-1.56187	-0.402888	-0.179916	0.999997	2.13339e-12	0.513992	2.00314e-08	4.38847e-10	0.829411	0.96467
TRITD0Uv1G099540	.	Receptor-like kinase	chrUn	301364977	-0.0403602	.	-0.548993	0.670773	0.572508	-0.113278	-0.311603	1	NA	0.61	1	1	0.979135	0.958468
TRITD0Uv1G099600	.	Glutamate--tRNA ligase 2	chrUn	301852955	-0.0489503	0.117735	-0.107867	0.0540328	-0.445458	-0.126937	-0.316899	1	1	0.961979	1	1	1	1
TRITD0Uv1G099610	.	cyclin dependent kinase group C2	chrUn	301854605	-0.0875371	0.302071	-0.31618	0.597681	0.321488	-0.116439	-0.195544	1	1	1	1	1	1	1
TRITD0Uv1G099620	25	ARM repeat superfamily protein	chrUn	301857607	-0.339715	-0.748732	-0.867402	-0.483821	-0.0620955	-0.715419	-0.541224	1	0.653368	0.483576	0.746558	0.974937	0.691235	0.865143
TRITD0Uv1G100130	.	Retrovirus-related Pol polyprotein from transposon TNT 1-94	chrUn	303719372	-0.0927732	-0.971575	.	-1.11766	-0.849209	.	.	1	1	NA	1	1	NA	NA
TRITD0Uv1G100140	.	Retrovirus-related Pol polyprotein from transposon TNT 1-94	chrUn	303721476	-0.2968	-2.19958	0.556688	-4.11565	-3.14508	-0.14365	-0.0569993	0.999997	0.027823	0.749255	0.000383345	0.00244399	1	1
TRITD0Uv1G100150	.	Retrovirus-related Pol polyprotein from transposon TNT 1-94	chrUn	303722169	-0.779603	-2.75805	0.246852	-4.15171	-2.81083	-0.18323	0.132944	0.288328	0.00643786	0.922511	0.000303373	0.00595749	1	0.992449
TRITD0Uv1G100160	.	Protein NRT1/ PTR FAMILY 44	chrUn	303730007	-0.0465302	-0.347531	0.0328309	-0.766642	0.697723	.	0.504668	1	1	1	1	0.676901	NA	0.762908
TRITD0Uv1G100280	.	Regulator of chromosome condensation (RCC1) family protein	chrUn	304440278	-0.168004	0.155156	0.331567	-0.0527763	0.116183	0.115455	0.289369	0.999997	0.732041	0.606977	0.9053	0.810481	0.969628	0.805099
TRITD0Uv1G100290	.	basic helix-loop-helix (bHLH) DNA-binding superfamily protein	chrUn	304442020	0.058111	0.152503	0.293723	-0.27381	0.0950314	-0.0755976	0.24796	0.999997	0.863082	0.865311	0.634682	0.903708	0.990086	0.96328
TRITD0Uv1G100430	18	Ankyrin repeat family protein	chrUn	305638012	-0.0814712	0.145602	4.00317	-3.63467	-1.34737	0.286934	2.50149	0.999997	0.692959	1.17939e-87	6.9308e-52	6.00607e-08	0.886447	4.6911e-29
TRITD0Uv1G100480	15	Leucine-rich repeat receptor-like protein kinase family protein, putative	chrUn	305730505	-0.215651	-2.0489	-0.503686	-2.98382	-2.23507	-0.986479	-0.600882	0.999997	0.00585069	0.778168	1.72477e-11	8.55918e-09	0.276405	0.727329
TRITD0Uv1G100490	.	Inosine-5'-monophosphate dehydrogenase 2	chrUn	305750557	-0.145022	-1.29593	-0.613085	-0.716507	-1.00491	-0.203519	-0.42679	1	0.277842	0.718434	0.491668	0.39208	0.972084	0.93011
TRITD0Uv1G100630	5	Receptor-like protein kinase	chrUn	306351714	-0.701491	-1.41675	-0.870243	-0.87017	-1.80239	-0.335952	-1.19534	0.431321	0.00124232	0.0575194	0.0604741	0.000237224	0.89923	0.0109195
TRITD0Uv1G100870	.	copper/zinc superoxide dismutase 1	chrUn	307245277	.	-0.971575	.	-1.11766	-0.849209	.	.	NA	1	NA	1	1	NA	NA
TRITD0Uv1G100910	.	Zein	chrUn	307360828	0.0746325	1.08226	0.64606	-0.568132	0.65317	-0.792405	0.237882	0.999997	0.0126623	0.227931	0.380782	0.326157	0.356013	0.965671
TRITD0Uv1G100990	.	ATP-dependent Clp protease ATP-binding subunit	chrUn	307687489	0.0103732	-1.30304	0.393199	-1.16995	-1.33746	0.36097	0.313462	1	0.26417	0.846587	0.28297	0.257936	1	1
TRITD0Uv1G101020	.	Retrotransposon protein, putative, Ty3-gypsy subclass	chrUn	307735989	-0.109727	0.494644	0.18184	.	.	.	.	1	1	1	NA	NA	NA	NA
TRITD0Uv1G101030	.	RNA-directed DNA polymerase (Reverse transcriptase)	chrUn	307776499	-0.377977	1.75545	0.623321	-2.94633	1.58282	-0.92743	0.472204	0.999997	0.0432859	0.686924	0.0396035	0.0900898	0.225005	0.90293
TRITD0Uv1G101160	.	Receptor-like protein kinase	chrUn	308450280	-0.491395	2.93666	0.265522	.	3.10546	-0.621903	0.551524	0.890308	0.0187542	0.918139	NA	0.00930684	0.57185	0.85936
TRITD0Uv1G101170	.	Retrotransposon protein, putative, unclassified	chrUn	308452479	-0.0360914	.	-0.353979	.	.	-0.189245	-0.265834	1	NA	1	NA	NA	1	1
TRITD0Uv1G101180	.	DNA-directed RNA polymerase subunit beta	chrUn	308452935	0.00831209	0.420411	0.141809	.	.	.	.	1	1	1	NA	NA	NA	NA
TRITD0Uv1G101230	.	Dihydroxy-acid dehydratase	chrUn	308659449	.	-4.77038	.	-5.01843	-4.47689	.	.	NA	1.65759e-06	NA	7.53721e-06	4.91681e-06	NA	NA
TRITD0Uv1G101420	.	Receptor protein kinase, putative	chrUn	309374759	-0.687848	0.768624	0.121293	3.2465	1.55251	1.62094	0.725972	0.503427	0.635939	0.966481	0.00138926	0.247613	0.00375789	0.687943
TRITD0Uv1G101600	1	NBS-LRR-like resistance protein	chrUn	310039574	-0.0467476	-1.50929	0.30001	-1.24705	-2.44583	0.427544	-0.430277	0.999997	0.00546536	0.88457	0.027882	6.88276e-06	0.919644	0.914966
TRITD0Uv1G101630	.	Pi-ta	chrUn	310120832	.	.	-0.550376	.	.	-0.31636	-0.440485	NA	NA	0.609227	NA	NA	1	1
TRITD0Uv1G101670	.	S-adenosylmethionine synthase	chrUn	310230317	-0.111732	-0.594123	-0.251998	-0.303936	0.21092	-0.0821971	0.0817922	1	1	1	1	1	1	1
TRITD0Uv1G101690	.	Disease resistance protein (TIR-NBS-LRR class) family	chrUn	310327913	-0.0590023	.	.	.	.	.	.	1	NA	NA	NA	NA	NA	NA
TRITD0Uv1G101710	.	Penicillin-binding protein 1A	chrUn	310341785	-0.0403602	-2.33363	-0.147751	-2.06763	-1.05704	-0.0542627	0.0122592	1	0.0836044	1	0.155534	0.499663	1	1
TRITD0Uv1G102200	.	Receptor protein kinase, putative	chrUn	312016971	0.0433544	-1.09258	0.317484	-1.85654	-0.899349	0.064054	0.283406	1	0.461465	1	0.194421	0.570773	1	1
TRITD0Uv1G102330	.	Transposon Ty3-I Gag-Pol polyprotein	chrUn	312533770	-0.126303	0.280429	0.786475	-0.575773	-0.330691	0.137618	0.268574	0.999997	0.868032	0.547673	0.744843	0.860054	1	1
TRITD0Uv1G102440	.	pyruvate dehydrogenase complex E1 alpha subunit	chrUn	312779509	0.961467	0.386234	0.885115	-6.08417	-2.96773	-0.633238	-0.540749	0.0854836	0.557503	0.480724	3.24857e-09	0.000215933	1	1
TRITD0Uv1G102520	2	protein kinase family protein	chrUn	313102488	-0.344449	-0.803646	0.858123	-2.98077	-1.15265	-0.495091	0.524517	0.999997	0.216177	0.436339	9.48568e-07	0.0880164	0.892967	0.865941
TRITD0Uv1G102710	.	Retrotransposon protein, putative, Ty3-gypsy subclass	chrUn	313701107	0.0156313	-0.107447	0.103577	0.554647	-0.148081	0.227076	0.0385962	1	0.958753	1	0.754181	1	1	1
TRITD0Uv1G102740	.	DENN domain-containing protein 5B	chrUn	313914305	0.0621195	-0.546327	0.392747	-0.742562	0.347387	0.0770018	0.742437	1	0.746086	1	0.684613	0.843679	1	1
TRITD0Uv1G102870	15	Phenylalanine--tRNA ligase alpha subunit	chrUn	314281688	0.0981889	-0.954128	-0.00321381	-0.973805	-0.963292	-0.0310117	-0.0186544	0.999997	5.39881e-06	0.996692	4.63969e-07	0.000106126	0.99048	0.997951
TRITD0Uv1G102900	.	E3 ubiquitin-protein ligase	chrUn	314328688	0.11557	0.269669	0.738749	0.0208714	-0.599347	0.397097	-0.0641953	0.999997	0.755564	0.379592	0.98549	0.577506	0.928396	0.996552
TRITD0Uv1G102940	.	F-box family protein	chrUn	314514473	.	.	-0.455265	0.436251	.	-0.154164	-0.398615	NA	NA	1	1	NA	1	1
TRITD0Uv1G102970	.	Disease resistance protein (TIR-NBS-LRR class) family	chrUn	314631557	0.288929	-0.361539	-0.0981301	-0.441879	-9.58979	-0.18073	-7.95958	0.999997	0.418971	0.919153	0.312954	8.21884e-55	0.94779	6.62114e-100
TRITD0Uv1G103210	.	Kelch repeat containing F-box protein-like	chrUn	315488326	-0.0644292	-0.36173	-0.0177431	-0.388595	-0.301753	-0.00292069	-0.0030912	1	1	1	1	1	1	1
TRITD0Uv1G103350	.	D-alanine--poly(phosphoribitol) ligase subunit 1	chrUn	315670281	-0.00138091	1.6681	-0.225886	0.78929	1.25727	-0.319473	-0.275881	1	1	0.931384	1	1	0.938891	0.976782
TRITD0Uv1G103740	9	cDNA clone:J013058P10, full insert sequence	chrUn	317014798	0.272957	0.553893	0.656374	-0.317253	-0.420639	-0.214774	-0.309249	0.999997	0.00367818	1.1612e-05	0.189562	0.107058	0.839522	0.446107
TRITD0Uv1G103870	.	N-(5'-phosphoribosyl)anthranilate isomerase	chrUn	317490243	0.203318	-0.297229	0.108752	-0.746765	-0.222428	-0.106221	0.0875528	1	0.862986	0.969579	0.652304	0.909735	0.98717	0.995064
TRITD0Uv1G103880	.	Retrovirus-related Pol polyprotein from transposon TNT 1-94	chrUn	317493064	-0.117961	-0.704395	-0.145228	0.141091	0.0372082	0.360287	0.304024	0.999997	0.517464	0.95892	0.903055	0.982427	0.940947	0.971925
TRITD0Uv1G103890	.	Retrovirus-related Pol polyprotein from transposon TNT 1-94	chrUn	317493809	0.241869	-0.630627	0.282649	-1.24088	-0.356107	-0.176313	0.496305	0.999997	0.406221	0.891717	0.108496	0.670533	0.976104	0.842134
TRITD0Uv1G103900	.	Retrovirus-related Pol polyprotein from transposon TNT 1-94	chrUn	317494862	0.233228	0.678625	0.483174	-0.055827	0.0656085	0.019764	0.0863946	1	0.6195	0.808243	0.975603	0.974249	0.997727	0.995064
TRITD0Uv1G103910	.	Retrovirus-related Pol polyprotein from transposon TNT 1-94	chrUn	317495376	0.211218	-0.130244	0.391029	-0.703571	-0.941508	-0.0693201	-0.273818	0.999997	0.916656	0.83041	0.481562	0.349397	0.991876	0.97622
TRITD0Uv1G103950	.	Cytochrome P450	chrUn	317647649	0.0213589	-0.064373	0.0727245	0.282062	0.0331903	0.125364	0.0929745	1	1	1	1	1	1	1
TRITD0Uv1G104120	.	Retrotransposon protein, putative, Ty1-copia subclass	chrUn	318120221	-0.0776868	-0.557162	0.157429	-0.78045	-0.402493	-0.0146397	0.253923	0.999997	0.555846	0.951101	0.390722	0.704474	0.999032	0.98022
TRITD0Uv1G104130	.	Retrovirus-related Pol polyprotein from transposon TNT 1-94	chrUn	318125327	.	-0.63504	.	-0.252419	0.890686	0.0410165	0.589912	NA	1	NA	1	0.582614	1	1
TRITD0Uv1G104240	4	Histone H2A	chrUn	318568782	-0.0165312	1.76416	0.857086	1.15054	0.87799	0.208794	0.0122242	0.999997	0.0171907	0.157428	0.139484	0.342132	0.960347	0.99966
TRITD0Uv1G104260	.	30S ribosomal protein S13	chrUn	318628775	0.0674372	-0.0382679	0.550444	-0.38384	0.777338	0.0919584	0.980951	1	0.984956	1	0.849557	0.604923	1	0.333053
TRITD0Uv1G104330	35	magnesium transporter, putative (DUF803)	chrUn	318799230	0.219696	2.53504	0.292658	1.01788	2.07476	-0.923155	-0.0931743	0.999997	0.000373909	0.853164	0.317364	0.00918926	0.312269	0.994532
TRITD0Uv1G104560	.	Ribosomal protein S3	chrUn	319770235	-0.0751392	0.103834	0.187126	-0.289842	-0.323306	-0.00384277	-0.0547403	1	1	1	1	1	1	1
TRITD0Uv1G104670	32	Glycosyltransferase-like KOBITO 1	chrUn	320071689	-0.122555	0.310932	-0.137731	0.619965	-0.252025	0.150685	-0.679395	0.999997	0.523951	0.838371	0.133994	0.679023	0.949186	0.0504657
TRITD0Uv1G104740	.	Disease resistance protein (NBS-LRR class) family	chrUn	320226637	.	.	.	.	3.8083	.	2.11581	NA	NA	NA	NA	0.000366588	NA	0.000659651
TRITD0Uv1G104820	.	WAT1-related protein	chrUn	320649967	0.0651606	-0.612095	-1.95201	0.883137	-1.10739	-0.69608	-2.05937	1	0.725663	0.00503087	0.542566	1	0.71151	0.00102349
TRITD0Uv1G104830	.	Transposon Ty3-I Gag-Pol polyprotein	chrUn	320655691	-0.194403	-0.286996	0.536404	-3.73415	-3.73154	-1.33822	-1.76792	0.999997	0.765578	0.680171	0.000119707	5.46327e-05	0.0416432	0.00883606
TRITD0Uv1G104840	.	Transposon Ty3-I Gag-Pol polyprotein	chrUn	320656781	-0.0347654	0.198319	0.824159	-3.01053	-2.16347	-1.36236	-1.09828	0.999997	0.879273	0.429403	0.000984843	0.0215914	0.0356353	0.235359
TRITD0Uv1G104850	.	Nucleoporin, Nup133/Nup155-like protein	chrUn	320660702	-0.13773	-0.0929392	0.886427	-4.48745	-3.73815	-1.65778	-1.80771	0.999997	0.925044	0.291463	5.13958e-08	1.55137e-07	0.00325803	0.00498701
TRITD0Uv1G104900	.	zinc ion binding/nucleic acid binding protein	chrUn	320854946	-0.0037268	-1.54666	.	-1.89697	-1.29957	.	0.106252	1	0.290802	NA	0.217759	0.389891	NA	1
TRITD0Uv1G104910	.	cofactor assembly of complex C	chrUn	320855652	0.0479794	-2.45981	0.467765	-4.05873	-2.16794	.	0.272356	1	0.0204486	1	0.00159338	0.0625586	NA	1
TRITD0Uv1G105130	.	ADP,ATP carrier protein 1	chrUn	321461684	-0.157341	-0.557947	0.297129	-1.23326	-0.98493	0.0727343	0.106252	1	0.743159	1	0.436963	0.540194	1	1
TRITD0Uv1G105140	.	Transposon protein, putative, CACTA, En/Spm sub-class, expressed	chrUn	321462113	0.0124073	0.0756308	0.112265	-0.0295572	-0.0200321	.	.	1	1	1	1	1	NA	NA
TRITD0Uv1G105290	.	TTF-type zinc finger protein with HAT dimerization domain	chrUn	321730428	.	.	-1.5507	0.626024	1.33144	-0.816252	-0.335879	NA	NA	0.0457076	1	0.342057	0.501458	0.964533
TRITD0Uv1G105350	.	Plasma membrane ATPase	chrUn	321884352	-0.241428	0.559077	0.180745	.	.	.	.	1	1	1	NA	NA	NA	NA
TRITD0Uv1G105600	.	MLO-like protein	chrUn	322507298	-0.0395595	0.0327516	0.684661	-0.910709	-1.08426	-0.0438946	-0.210953	0.999997	0.982462	0.614193	0.402101	0.359849	0.995341	0.988222
TRITD0Uv1G105650	.	Multidrug resistance protein ABC transporter family protein	chrUn	322568684	-0.0403602	.	.	.	0.321488	.	0.0665253	1	NA	NA	NA	1	NA	1
TRITD0Uv1G105740	.	Senescence-associated protein, putative	chrUn	322782847	-0.0415775	-0.182027	0.256995	-1.06912	0.670656	.	0.482729	1	0.929755	1	1	0.698673	NA	0.738474
TRITD0Uv1G105750	.	Senescence-associated protein, putative	chrUn	322785757	0.0191457	0.797264	1.03248	-0.906504	0.116253	0.0565421	0.500279	1	0.575017	0.312978	1	0.954739	1	1
TRITD0Uv1G105780	.	Disease resistance protein (TIR-NBS-LRR class) family	chrUn	322870462	-0.0399281	-0.75048	-0.0177431	-1.04933	0.820776	.	0.626255	1	1	1	1	0.601519	NA	1
TRITD0Uv1G105790	.	Ubiquitin carboxyl-terminal hydrolase-related protein	chrUn	322875776	0.0642884	-0.727337	0.196494	-1.5859	-0.0404517	.	0.372158	1	0.665738	1	0.311928	0.985711	NA	1
TRITD0Uv1G105830	9	Receptor-like protein kinase	chrUn	322998574	-0.421413	1.30396	4.21359	-4.95723	-4.29265	.	.	0.951878	0.157702	1.92919e-14	2.58435e-05	3.51127e-05	NA	NA
TRITD0Uv1G105910	3	alpha/beta-Hydrolases superfamily protein	chrUn	323304913	0.364018	0.232369	0.189003	0.431232	0.181698	0.333399	0.142424	0.951878	0.655323	0.908577	0.211935	0.658241	0.920111	0.987776
TRITD0Uv1G105920	.	Transcription factor-like 5 protein	chrUn	323334638	-0.107842	1.19174	-0.0572738	0.980173	1.2767	-0.0392493	0.189894	1	1	0.983489	1	1	1	0.987604
TRITD0Uv1G106270	1	Glycerol-3-phosphate acyltransferase 3, putative	chrUn	324319435	0.226742	-2.89097	1.50946	-6.75527	-2.69789	-0.821156	1.57748	0.999997	0.00170828	0.0508783	1.17632e-13	0.00333664	0.51133	0.0220256
TRITD0Uv1G106290	21	Leucine-rich repeat receptor-like protein kinase family protein	chrUn	324456779	-0.536313	0.86475	0.293742	0.624951	1.89397	0.0643624	1.03145	0.788649	0.338683	0.890453	0.572462	0.0430292	0.992614	0.311152
TRITD0Uv1G106810	4	ABC transporter family protein	chrUn	325454705	0.1522	-0.22384	-0.0844947	-0.177304	-0.301656	-0.0489893	-0.16066	0.999997	0.652498	0.953865	0.675599	0.474063	0.990895	0.969411
TRITD0Uv1G107000	36	transmembrane protein, putative (DUF594)	chrUn	326150833	-0.120905	-1.114	0.578351	-2.25472	-1.71741	-0.359096	-0.0747858	0.999997	0.324425	0.633065	0.0328634	0.126386	0.940685	0.995473
TRITD0Uv1G107020	.	ATP synthase subunit 9, mitochondrial	chrUn	326184013	-0.126632	-0.594868	-0.0449322	-1.32064	-1.05318	-0.0802442	-0.112434	1	1	1	1	1	1	1
TRITD0Uv1G107030	1	Peptide chain release factor	chrUn	326199885	-0.0863288	-0.482161	-0.0916994	-1.01054	-0.500283	-0.452691	-0.107676	0.999997	0.53556	0.967979	0.1526	0.568267	0.904571	0.994152
TRITD0Uv1G107130	.	Serine/threonine-protein kinase	chrUn	326458807	0.238006	0.272198	0.102179	0.30269	-6.8769	0.10593	-4.90775	0.999997	0.711851	0.956604	0.638398	1.77331e-17	0.985713	1.32625e-24
TRITD0Uv1G107340	.	Chaperone clpb, putative	chrUn	327024487	-0.0667053	-0.42465	-0.215453	-0.361851	-0.103902	-0.129875	-0.0755706	1	0.81829	0.916848	0.854751	0.962354	1	1
TRITD0Uv1G107560	.	Transposon Ty3-G Gag-Pol polyprotein	chrUn	327598893	0.0404937	0.329381	0.231043	-0.357108	-0.274004	-0.00292069	-0.0030912	1	1	1	1	1	1	1
TRITD0Uv1G107580	.	Pol polyprotein	chrUn	327600603	0.0329066	0.313355	0.0515209	.	.	-0.00292069	.	1	1	1	NA	NA	1	NA
TRITD0Uv1G107590	.	Transposon Ty3-I Gag-Pol polyprotein	chrUn	327601626	-0.0133912	0.0756308	0.0328309	0.329423	0.156989	0.0621311	0.0562104	1	1	1	1	1	1	1
TRITD0Uv1G107620	.	AT hook motif-containing protein, putative, expressed	chrUn	327687134	-0.093532	-0.430557	-0.147751	-0.342114	-0.361552	-0.0668909	-0.112434	1	1	1	1	1	1	1
TRITD0Uv1G107760	6	Malic enzyme	chrUn	327983030	-0.290283	-0.110887	-0.461052	0.63098	0.129049	0.226244	-0.222216	0.999997	0.89265	0.506957	0.245475	0.881935	0.942397	0.952461
TRITD0Uv1G107880	4	Phospholipase A1	chrUn	328465691	-0.286561	-0.889975	-0.680932	-0.875459	-1.34563	-0.602696	-1.02729	0.999997	0.205097	0.548983	0.0793359	0.0226374	0.740851	0.193582
TRITD0Uv1G107890	.	Protein ECERIFERUM 3	chrUn	328531748	-0.0841504	-0.0619534	-0.141914	0.3227	-0.0200321	-0.0324305	-0.096878	1	1	1	1	1	1	1
TRITD0Uv1G107900	.	Retrotransposon protein, putative, unclassified, expressed	chrUn	328536476	-0.0662417	0.778909	0.29936	0.850212	0.350614	0.240974	-0.0255405	0.999997	0.61418	0.902306	0.589884	0.852624	0.966293	0.998568
TRITD0Uv1G108050	.	C2H2-like zinc finger protein	chrUn	328980150	-0.151421	2.44923	0.0601089	2.74117	2.2042	0.18982	-0.075068	0.999997	0.0103862	0.980413	0.0055571	0.0327519	0.972289	0.995473
TRITD0Uv1G108280	.	Mitochondrial import receptor subunit TOM22	chrUn	329743272	-0.0037268	-0.388594	-0.0765815	-0.0681377	-0.0506656	0.0506374	0.0732265	1	1	1	1	1	1	1
TRITD0Uv1G108460	.	Polyprotein	chrUn	330213342	0.0329066	-0.78789	-0.056317	-0.882438	-0.426823	-0.032748	0.0323615	1	1	1	1	1	1	1
TRITD0Uv1G108690	.	Keratin, type I cytoskeletal 19	chrUn	330810967	-0.0037268	.	.	3.72485	.	1.17156	.	1	NA	NA	0.00429307	NA	0.0742423	NA
TRITD0Uv1G108790	.	ABC transporter G family member	chrUn	331186378	-0.0403602	.	-4.09017	6.32609	.	0.434881	-3.65614	1	NA	5.60608e-14	1.93552e-10	NA	0.751214	1.05905e-12
TRITD0Uv1G108840	.	Serine endoprotease DegS	chrUn	331228307	-0.0195118	-0.124181	-0.147969	0.136263	0.0271607	0.0971816	-0.000206655	0.999997	0.776356	0.775523	0.727125	0.963126	0.959592	0.999818
TRITD0Uv1G109130	.	Retrovirus-related Pol polyprotein LINE-1	chrUn	331767409	-0.113942	-0.36671	-0.464756	-0.136484	-0.0746316	-0.222795	-0.342755	1	0.847938	0.785446	0.949894	1	0.959412	0.952355
TRITD0Uv1G109160	.	Disease resistance protein (NBS-LRR class) family	chrUn	331880705	0.110256	0.476343	-0.0093072	0.479575	-0.385311	-0.0735941	-0.548141	1	0.793958	0.997161	0.785297	1	0.991331	0.843239
TRITD0Uv1G109500	.	Gypsy/Ty3 element polyprotein, putative	chrUn	333317329	-0.000676644	-0.7933	-0.115172	-1.16155	-0.582991	-0.207313	0.00621099	1	0.582539	0.968289	0.409776	0.707197	0.967104	0.999775
TRITD0Uv1G109570	.	Exonuclease 1	chrUn	333490929	.	-4.62137	.	-5.07071	-4.27736	.	.	NA	1.71909e-05	NA	2.25513e-05	5.59901e-05	NA	NA
TRITD0Uv1G109640	.	RNA-directed DNA polymerase (reverse transcriptase)-related family protein	chrUn	333790484	-0.360378	-0.162286	0.714556	-0.834877	-0.239356	0.0615444	0.617584	0.978806	0.812959	0.215418	0.144013	0.734149	0.991597	0.463485
TRITD0Uv1G109650	.	DNA polymerase III PolC-type	chrUn	333791770	-0.0479156	-0.209431	1.07692	-1.05795	-0.115379	0.227844	1.15265	0.999997	0.677416	0.00290651	0.016293	0.838352	0.955853	0.000723398
TRITD0Uv1G110000	.	Zinc finger, C3HC4 type (RING finger) protein	chrUn	335022830	0.0664672	0.804195	-0.173503	.	.	-2.48243	-3.04495	1	1	0.928312	NA	NA	1.9166e-07	3.7961e-08
TRITD0Uv1G110060	.	Retrotransposon protein, putative, unclassified	chrUn	335121136	-0.0037268	-0.0619534	.	.	.	.	.	1	1	NA	NA	NA	NA	NA
TRITD0Uv1G110100	.	Glycosyltransferase	chrUn	335371529	-0.105786	0.302071	0.112265	.	.	.	.	1	1	1	NA	NA	NA	NA
TRITD0Uv1G110240	.	Leucine-rich repeat receptor-like protein kinase family protein	chrUn	335872822	-0.834731	0.370367	-1.9827	.	1.98487	-0.377752	-0.497537	0.108043	1	1	NA	0.150016	1	1
TRITD0Uv1G110250	.	ABC transporter ATP-binding protein/permease VMR1	chrUn	335879752	0.166573	0.424049	3.56169	-3.42115	0.410093	0.141917	3.31374	0.999997	0.44103	4.2527e-12	3.15133e-05	0.505012	1	1.82445e-11
TRITD0Uv1G110340	0	Mitochondrial glycoprotein	chrUn	336136146	2.04585	1.51263	0.428833	0.258808	0.277162	-0.0265427	-0.00599793	7.25356e-10	0.275565	0.840515	1	1	0.993029	0.999714
TRITD0Uv1G110430	1	myosin-binding protein (Protein of unknown function, DUF593)	chrUn	336403330	0.0219552	0.669942	0.114081	0.632782	0.679913	0.0617791	0.126109	0.999997	0.207957	0.93308	0.239517	0.242398	0.990342	0.987938
TRITD0Uv1G110480	.	ATP-citrate synthase subunit 1	chrUn	336446857	.	.	.	3.28366	.	0.929398	.	NA	NA	NA	0.0167392	NA	0.23473	NA
TRITD0Uv1G110510	.	Peptide methionine sulfoxide reductase MsrA	chrUn	336542624	.	-0.660469	.	0.215933	-0.560991	0.206895	.	NA	1	NA	1	1	1	NA
TRITD0Uv1G110590	.	multiple organellar RNA editing factor	chrUn	336747302	0.0215519	-0.457402	-0.13524	-0.815793	0.326673	-0.122716	0.166228	1	1	1	1	1	1	1
TRITD0Uv1G110820	.	Aspartate--tRNA ligase	chrUn	337383810	0.119287	0.173035	0.53874	0.326892	-0.54249	0.55893	0.00110583	0.999997	0.896074	0.757338	0.74371	0.646581	0.844336	0.999818
TRITD0Uv1G110830	.	Laccase	chrUn	337477344	0.41851	2.0006	0.836914	1.64384	-0.738201	0.333766	-3.20502	0.708178	0.0660878	0.356397	0.158454	0.574674	0.942397	5.5247e-09
TRITD0Uv1G110840	.	ATP-dependent Clp protease proteolytic subunit	chrUn	337478174	0.702598	3.36108	1.07103	1.77267	-0.648357	-0.0389139	-0.898125	0.496508	0.000212219	0.280704	0.192278	1	0.99549	0.326
TRITD0Uv1G110870	.	F-box protein	chrUn	337583774	0.165052	-1.33336	-0.066508	-3.17935	-1.16645	-0.667217	0.0529083	0.999997	0.134951	0.982095	0.000175784	0.155233	0.693877	0.997937
TRITD0Uv1G111200	.	Carbonic anhydrase	chrUn	338377848	0.675314	2.55247	1.67406	1.11567	3.12284	0.364713	2.00345	0.496358	0.00843916	0.0227637	0.429873	0.000417207	0.938485	0.00107008
TRITD0Uv1G111290	24	Inactive purple acid phosphatase-like protein	chrUn	338627476	-0.485017	-2.41502	-1.18695	2.05311	-0.936526	1.59072	-0.246238	0.795723	0.000794896	0.218904	4.80811e-05	0.400848	0.00462312	0.983409
TRITD0Uv1G111320	3	DNA replication complex GINS protein PSF2	chrUn	338792784	0.097558	0.520956	-0.147994	0.932942	0.583134	0.1978	-0.0857327	0.999997	0.479459	0.930218	0.121274	0.435248	0.960758	0.994152
TRITD0Uv1G111430	.	Retrovirus-related Pol polyprotein LINE-1	chrUn	339094975	-0.0136671	0.610722	0.0482325	1.37629	.	0.113117	-0.0882921	1	1	1	1	NA	1	1
TRITD0Uv1G111460	.	Protein kinase-like	chrUn	339173666	0.0455457	-0.219361	-0.238854	-0.128413	0.0814146	-0.210855	-0.0816705	0.999997	0.898665	0.926561	0.917428	0.952284	0.968981	0.995064
TRITD0Uv1G111610	34	Wall-associated receptor kinase 1	chrUn	339610342	0.763181	0.93848	-0.824421	-4.36684	-3.94064	-4.45054	-4.91144	1	1	0.515472	4.11687e-05	4.13554e-05	4.58244e-31	3.84567e-28
TRITD0Uv1G112040	.	NBS-LRR-like resistance protein	chrUn	340773252	-0.0681211	6.53502	-0.12769	.	6.16932	-4.46124	-0.41509	0.999997	8.30672e-15	0.915926	NA	6.63299e-14	2.35144e-30	0.563407
TRITD0Uv1G112190	.	Transposon Ty3-I Gag-Pol polyprotein	chrUn	341165936	0.0329066	0.302071	0.0662832	0.626024	.	0.113935	.	1	1	1	1	NA	1	NA
TRITD0Uv1G112390	.	Polynucleotidyl transferase ribonuclease H-like superfamily protein	chrUn	341861543	-0.067488	1.08818	-0.307132	.	0.462011	-0.469582	-0.22254	1	1	0.901837	NA	1	1	0.981526
TRITD0Uv1G112420	.	Beta-fructofuranosidase, insoluble protein	chrUn	342132435	.	.	.	.	1.04667	.	0.341959	NA	NA	NA	NA	1	NA	1
TRITD0Uv1G112470	.	Beta-fructofuranosidase, insoluble protein	chrUn	342230356	-0.09535	-0.569089	-0.56872	-0.828578	-0.920277	-0.569229	-0.710336	0.999997	0.587288	0.727975	0.401048	0.438576	0.841993	0.708035
TRITD0Uv1G112480	.	Bax inhibitor-1 family protein	chrUn	342246099	.	-1.4043	-0.147751	-0.562178	0.0237615	-0.00361486	0.14294	NA	1	1	0.768099	0.991744	1	1
TRITD0Uv1G112510	.	Retrotransposon protein, putative, Ty3-gypsy subclass	chrUn	342446240	.	.	.	1.01293	0.477035	0.199252	0.153786	NA	NA	NA	1	1	1	1
TRITD0Uv1G112570	.	FKBP-type peptidyl-prolyl cis-trans isomerase family protein	chrUn	342484214	-0.0202862	1.31395	0.0269092	1.07664	4.61975	0.0528155	0.368083	0.999997	1	1	0.476498	1.9223e-06	0.987197	0.940502
TRITD0Uv1G112590	.	Serine protease HTRA3	chrUn	342546825	-0.156303	-0.526145	-0.048265	-0.436968	-0.582852	0.0288908	-0.105405	0.999997	0.102099	0.965191	0.105627	0.0338496	0.992472	0.977625
TRITD0Uv1G112630	35	Ras-like protein	chrUn	342814152	-0.301113	2.83058	-0.0962078	-1.5573	2.70964	-4.18913	-0.206713	0.785741	1.80513e-31	0.861075	0.000218484	5.37473e-26	1.70506e-72	0.767897
TRITD0Uv1G112710	.	E3 ubiquitin-protein ligase UPL1	chrUn	343153980	0.290119	-0.478644	-0.21602	-0.0465791	-0.0878093	0.186571	0.159247	0.999997	0.200988	0.795005	0.915301	0.858861	0.938891	0.954839
TRITD0Uv1G112760	.	Haloacid dehalogenase-like hydrolase (HAD) superfamily protein	chrUn	343261099	-0.0167969	0.302071	0.112265	1.84198	0.321488	0.406836	0.106252	1	1	1	1	1	1	1
TRITD0Uv1G112910	9	Carboxyl methyltransferase	chrUn	343638416	0.502351	4.44169	3.99233	0.655862	1.08647	0.377615	0.749093	0.828023	6.43184e-17	1.70978e-24	0.526388	0.34688	0.936028	0.649221
TRITD0Uv1G112950	.	Serine/threonine-protein kinase 19	chrUn	343704196	0.158233	0.662007	0.350352	-1.81198	-0.609813	-0.389429	-0.290993	1	0.687507	0.875229	1	0.725262	1	1
TRITD0Uv1G112980	.	formin homology 2 domain-containing protein / FH2 domain-containing protein	chrUn	343820036	-0.307995	-0.102994	-0.250559	0.121772	-0.736394	-0.067277	-0.657784	0.999997	0.940309	0.913287	0.922804	0.56284	0.992031	0.754143
TRITD0Uv1G112990	.	S-locus lectin protein kinase family protein	chrUn	343979892	-0.0403602	-0.430557	.	-0.492742	-0.361552	.	.	1	1	NA	1	1	NA	NA
TRITD0Uv1G113130	.	Alpha/beta-Hydrolases superfamily protein, putative	chrUn	344261303	-0.120503	-1.37087	-0.768567	-0.264804	-0.0187584	-0.0278241	0.135817	1	0.246514	0.588997	0.847664	0.991192	0.99749	0.993015
TRITD0Uv1G113140	.	transmembrane protein, putative (DUF594)	chrUn	344270646	-0.121896	-0.696978	0.794729	-1.60609	-0.994611	0.0952973	0.412857	0.999997	0.531163	0.53846	0.106272	0.400434	0.989263	0.937449
TRITD0Uv1G113170	.	Alpha/beta-Hydrolases superfamily protein, putative	chrUn	344297338	-0.206586	-0.461519	.	-0.553702	-0.0209034	.	0.221593	1	1	NA	1	1	NA	1
TRITD0Uv1G113310	.	DNA gyrase subunit B	chrUn	344646511	0.119806	1.22646	0.190771	1.30391	0.996834	0.229588	-0.00167233	0.999997	0.0422621	0.84825	0.0250066	0.231066	0.935675	0.999818
TRITD0Uv1G113340	.	Beta-fructofuranosidase, insoluble protein	chrUn	344753933	.	-0.430557	.	-0.492742	0.00465724	.	0.0656946	NA	1	NA	1	1	NA	1
TRITD0Uv1G113560	.	protein kinase family protein	chrUn	345423739	.	.	.	.	4.23728	-0.00292069	2.32345	NA	NA	NA	NA	3.53822e-05	1	0.000106598
TRITD0Uv1G113590	.	Retrovirus-related Pol polyprotein LINE-1	chrUn	345451243	0.102497	0.653547	0.951061	-1.62873	0.734565	.	0.839275	1	0.662126	0.316455	1	0.627553	NA	1
TRITD0Uv1G113730	.	Disease resistance protein RPP13	chrUn	345799969	0.127613	-0.336381	-0.0711585	-0.450664	-9.13548	-0.190425	-7.93346	0.999997	0.388336	0.923966	0.218971	1.44057e-68	0.920472	7.91989e-119
TRITD0Uv1G113740	.	Chitinase	chrUn	345802762	.	-0.72597	.	-0.938497	-0.653832	.	.	NA	1	NA	1	1	NA	NA
TRITD0Uv1G113760	.	Cytochrome c biogenesis	chrUn	345842766	0.0373412	-0.911508	0.0771078	-1.92521	-0.519442	-0.182805	0.228949	1	0.445586	0.978703	0.129966	0.702517	1	0.984234
TRITD0Uv1G113870	.	Trihelix transcription factor GT-4-like protein	chrUn	346175579	.	-0.810024	.	-1.07849	-0.736683	.	.	NA	1	NA	1	1	NA	NA
TRITD0Uv1G114210	.	GroES-like zinc-binding alcohol dehydrogenase family protein	chrUn	347058952	-0.101708	-0.108372	0.157258	-0.221485	-1.09754	0.0725857	-0.159427	1	0.954621	0.949311	0.903546	1	1	1
TRITD0Uv1G114250	.	Protein kinase	chrUn	347126118	-0.053474	0.716089	0.342967	0.11858	1.02136	-0.0759975	0.541782	0.999997	0.473878	0.874218	0.93516	0.304744	0.991331	0.855557
TRITD0Uv1G114500	21	Glutamyl-tRNA (Gln) amidotransferase subunit A	chrUn	347611919	0.0454512	-1.94348	-2.41057	0.716842	1.60254	0.148795	1.06674	0.999997	1	2.22993e-07	0.523816	0.112493	0.97808	0.0993932
TRITD0Uv1G114610	.	Craniofacial development protein 2	chrUn	347897683	.	-0.626816	.	-0.584858	-0.242697	-0.00292069	0.081294	NA	1	NA	1	1	1	1
TRITD0Uv1G114640	.	Callose synthase-like protein	chrUn	347963645	0.0364926	1.92262	1.98681	-4.26599	-3.66457	-0.168731	-0.237799	0.999997	0.00278871	0.00507882	0.000618777	0.000942923	1	1
TRITD0Uv1G114780	15	S-adenosylmethionine synthase	chrUn	348362611	0.0205955	3.03366	0.00630948	4.98259	0.688393	0.0364522	-0.0372179	0.999997	0.0147882	0.996619	3.45759e-07	1	0.993029	1
TRITD0Uv1G114950	.	50S ribosomal protein L27	chrUn	348892307	.	.	-0.221095	-0.0295572	0.122584	-0.106298	-0.076092	NA	NA	1	1	1	1	1
TRITD0Uv1G115160	.	Receptor-like kinase	chrUn	349470619	.	.	.	.	1.65673	.	0.790317	NA	NA	NA	NA	0.243713	NA	1
TRITD0Uv1G115220	.	Retrovirus-related Pol polyprotein LINE-1	chrUn	349657737	0.0911731	0.063271	0.475571	1.17463	-0.461619	0.681504	0.106252	1	0.976085	1	0.414684	1	1	1
TRITD0Uv1G115230	.	Retrovirus-related Pol polyprotein LINE-1	chrUn	349661512	0.0789553	-0.111653	0.116703	-0.0515384	-0.779836	0.0855872	-0.100629	1	0.957826	1	0.981308	1	1	1
TRITD0Uv1G115310	.	Prickle-like protein 1	chrUn	350065363	.	-1.52018	.	-1.40077	-1.34884	0.0578374	.	NA	0.278915	NA	0.385116	0.334633	1	NA
TRITD0Uv1G115320	.	Cysteine protease, putative	chrUn	350088041	-0.00695419	-0.408678	-0.054494	-0.105623	-0.516951	0.0472173	-0.095078	1	1	1	1	1	1	1
TRITD0Uv1G115510	.	F-box domain containing protein	chrUn	350565127	.	.	-0.806618	3.88199	.	0.798978	-0.647665	NA	NA	1	0.00204103	NA	0.577721	1
TRITD0Uv1G115580	.	UvrABC system protein C	chrUn	350731785	0.000112507	0.457517	0.171369	.	.	.	.	1	1	1	NA	NA	NA	NA
TRITD0Uv1G115740	.	transmembrane protein, putative (DUF594)	chrUn	351063877	-0.0673697	.	-0.135113	.	0.427848	-0.0785087	-0.0063824	1	NA	1	NA	1	1	1
TRITD0Uv1G115840	35	Histone H4	chrUn	351432105	-0.276136	3.82041	0.540067	1.25226	3.59053	-0.794046	0.38865	0.999997	1.41452e-06	0.759962	0.360956	7.32597e-06	0.564039	0.944369
TRITD0Uv1G116030	.	Cysteine protease, putative	chrUn	351983328	.	.	-1.25318	1.03425	.	-0.47208	-0.991796	NA	NA	0.13616	1	NA	0.887236	0.320212
TRITD0Uv1G116150	.	translocon at the outer envelope membrane of chloroplasts 159	chrUn	352267589	0.746656	7.79313	0.36435	6.65553	6.19722	-0.00746032	-0.0896718	0.36016	1.16205e-33	0.854187	9.49494e-17	7.77787e-20	0.99912	0.995064
TRITD0Uv1G116190	.	DNA-directed RNA polymerase subunit beta''	chrUn	352377141	-0.0273112	-0.0619534	.	-0.0295572	0.477035	.	0.188395	1	1	NA	1	1	NA	1
TRITD0Uv1G116280	.	2-oxoglutarate (2OG) and Fe(II)-dependent oxygenase superfamily protein	chrUn	352845882	0.74255	2.55618	0.708639	1.62783	1.41466	-0.0335397	-0.0456799	0.198097	0.0427743	0.63447	0.267532	0.327054	0.995834	0.9981
TRITD0Uv1G116520	.	Glutamate receptor ionotropic, NMDA 2D	chrUn	353556792	.	-0.430557	.	-0.349233	-0.278165	.	.	NA	1	NA	1	1	NA	NA
TRITD0Uv1G116540	.	Chromosomal replication initiator protein DnaA	chrUn	353630309	0.308084	-0.179849	0.18612	-3.40025	-2.72935	-0.970387	-1.22214	0.999997	0.88586	0.942724	0.00476157	0.0116723	0.237308	0.159298
TRITD0Uv1G116550	5	Disease resistance protein	chrUn	353679324	0.824852	3.01641	0.903837	0.194218	-2.2299	-0.786538	-1.7888	0.171246	0.00331163	0.463423	0.906428	0.0962055	0.578585	0.00610733
TRITD0Uv1G116620	.	4-phospho-panto-thenoylcysteine synthetase	chrUn	353814947	.	-2.70279	.	-2.93423	-2.46117	.	.	NA	0.0366622	NA	0.0388668	0.0589595	NA	NA
TRITD0Uv1G116650	.	Wall-associated receptor kinase 2	chrUn	353930012	.	-0.430557	.	0.720971	-0.237357	0.358694	.	NA	1	NA	0.694164	1	1	NA
TRITD0Uv1G116760	.	Tetratricopeptide repeat (TPR)-like superfamily protein	chrUn	354092577	-0.0430562	-2.43107	.	-1.21982	-1.1915	0.122785	0.249781	1	0.057775	NA	0.43941	0.401548	1	1
TRITD0Uv1G116900	2	Protein kinase family protein	chrUn	354625803	-0.659115	-0.645731	-0.437141	-0.565643	-0.977795	-0.342487	-0.737292	0.418381	0.151926	0.541421	0.231461	0.032865	0.900972	0.1874
TRITD0Uv1G116910	.	Glutathione S-transferase	chrUn	354638152	-0.0814699	.	.	.	.	.	.	1	NA	NA	NA	NA	NA	NA
TRITD0Uv1G117060	.	Stress responsive protein	chrUn	355044905	1.15024	-2.40743	-0.247987	-1.25195	-3.16563	0.642116	-1.8154	0.00596396	1	0.91709	1	1	0.767885	0.00624063
TRITD0Uv1G117230	.	1-phosphatidylinositol-3-phosphate 5-kinase	chrUn	355431876	-0.0962133	2.38939	-1.28447	0.259238	2.86483	-2.04879	-0.823359	0.999997	0.0587408	0.0670678	1	0.0113017	5.16175e-05	0.421477
TRITD0Uv1G117240	.	2-succinyl-5-enolpyruvyl-6-hydroxy-3-cyclohexene-1-carboxylate synthase	chrUn	355450380	-0.0857714	-0.1707	0.547309	-3.95698	-1.93915	-1.03815	-0.639308	0.999997	0.872505	0.724641	0.000416735	0.0845873	0.175555	0.771086
TRITD0Uv1G117330	.	Receptor-kinase, putative	chrUn	355657331	-0.595175	.	-1.80985	.	1.10783	-0.354478	-1.11552	1	NA	1	NA	1	1	1
TRITD0Uv1G117370	.	MUTL-homologue 1	chrUn	355754508	-0.133805	-1.50983	-0.692937	0.528913	0.475118	0.0523447	0.0810257	1	0.282457	0.493906	0.772844	0.794517	0.992724	0.995064
TRITD0Uv1G117390	.	Tyrosine decarboxylase	chrUn	355828013	-0.118392	-6.27432	-0.433939	-3.61005	-2.43773	0.307781	1.60601	1	2.0573e-15	1	1.20239e-05	5.69683e-06	0.938537	0.0222458
TRITD0Uv1G117510	.	Cytochrome b	chrUn	356205012	0.0493937	0.448404	0.205514	0.494011	-0.0200321	0.115152	.	1	1	1	1	1	1	NA
TRITD0Uv1G117550	.	Tetratricopeptide repeat (TPR)-like superfamily protein	chrUn	356365565	.	-3.1445	.	-3.40616	-2.18754	.	0.106252	NA	0.0104589	NA	0.0119903	0.0740051	NA	1
TRITD0Uv1G117670	.	C2H2 and C2HC zinc fingers superfamily protein	chrUn	356643295	-0.00842288	-1.8932	-0.946736	-0.840896	-1.8669	-0.378159	-0.661859	1	0.172755	0.346575	0.596815	0.173338	0.919644	0.56205
TRITD0Uv1G117720	.	Cyclin family protein	chrUn	356745533	0.0496585	0.488067	0.192775	0.619185	.	0.105434	.	1	1	1	1	NA	1	NA
TRITD0Uv1G117900	.	Protein YIPF	chrUn	357233333	.	.	.	0.56363	.	0.0999855	.	NA	NA	NA	1	NA	1	NA
TRITD0Uv1G118010	.	Sucrose-phosphate synthase	chrUn	357526698	-0.0646613	-0.377733	-0.134322	0.177634	0.596723	0.0450756	0.271544	1	1	1	1	1	1	1
TRITD0Uv1G118020	.	Sulfite exporter TauE/SafE family protein	chrUn	357567755	0.110251	-2.38046	0.053813	-4.29675	-2.39457	-0.326491	-0.0116083	1	0.0180487	0.984994	0.00019994	0.0218393	1	0.999714
TRITD0Uv1G118030	24	transmembrane protein, putative (DUF594)	chrUn	357609198	.	-0.430557	-3.80999	7.808	-0.361552	2.42247	-3.35597	NA	1	2.29936e-11	8.54935e-27	1	3.18819e-11	4.03069e-10
TRITD0Uv1G118100	28	Cysteine protease, putative	chrUn	357845019	-0.0175604	0.899453	6.71551	-8.46842	1.29875	.	7.89892	0.999997	0.350153	1.43259e-41	1.0264e-22	0.10357	NA	7.86234e-85
TRITD0Uv1G118190	.	O-methyltransferase	chrUn	358195284	0.195149	-3.32255	0.0152603	-4.93311	-4.40339	-0.380943	-0.491942	1	9.54873e-05	0.995703	2.65233e-06	2.93223e-06	1	1
TRITD0Uv1G118400	.	Carbonic anhydrase	chrUn	358643057	0.114901	0.977009	0.474218	-0.767003	0.999548	-0.700884	0.481879	0.999997	0.538404	0.812014	0.65671	1	0.694901	1
TRITD0Uv1G118420	.	phosphoenolpyruvate carboxylase 1	chrUn	358683540	0.103674	-2.23581	-0.871182	-0.795334	-3.33345	0.212306	-1.57701	1	0.00626773	0.459293	0.327141	8.54276e-06	0.968641	0.0227227
TRITD0Uv1G118460	.	ATP synthase gamma chain	chrUn	358846704	-0.0538183	-0.112245	0.998156	-0.208861	-0.669768	0.608919	0.412783	0.999997	0.94464	0.366343	0.890144	0.668127	0.733793	1
TRITD0Uv1G118500	.	Kelch repeat-containing protein	chrUn	358900546	-0.0403602	-2.06174	-0.148916	-1.86686	-1.56896	-0.0691398	-0.095078	1	0.135938	1	0.217186	0.278701	1	1
TRITD0Uv1G118530	.	Keratin, type I cytoskeletal 18	chrUn	358915885	.	.	-0.148916	4.90712	.	2.01194	-0.112434	NA	NA	1	1.38109e-05	NA	8.05807e-05	1
TRITD0Uv1G118550	.	Glutamate receptor ionotropic, NMDA 2D	chrUn	358930595	.	-0.223188	-0.233606	0.0666646	-0.361552	-0.0448727	-0.184954	NA	1	1	1	1	1	1
TRITD0Uv1G118760	.	iron regulated 1	chrUn	359897500	-0.0932423	0.302071	-0.132712	.	.	-0.121976	-0.168837	1	1	1	NA	NA	1	1
TRITD0Uv1G118770	.	Leucine-rich repeat receptor-like protein kinase	chrUn	359930216	.	-0.342019	.	0.339998	0.396698	0.132962	0.221593	NA	1	NA	1	1	1	1
TRITD0Uv1G118830	.	Basic helix-loop-helix (BHLH) DNA-binding superfamily	chrUn	360113848	-0.0403602	-1.76527	-0.147751	-1.2085	-0.205847	0.00334618	0.33647	1	1	1	0.448781	0.91337	1	1
TRITD0Uv1G119130	.	Sulfotransferase	chrUn	360972775	0.0790159	0.610722	0.165598	.	.	-0.0614138	-0.0840717	1	1	1	NA	NA	1	1
TRITD0Uv1G119430	4	Glycosyltransferase	chrUn	361704147	-0.243091	2.24051	-0.382272	2.29632	2.59674	-0.411226	-0.109867	0.999997	0.0148705	0.805849	0.0117418	0.0011244	0.910361	0.991683
TRITD0Uv1G119440	.	LINE-1 reverse transcriptase like	chrUn	361747490	-0.413843	0.284607	0.210516	-0.112023	0.621805	-0.0174461	0.401201	0.974592	0.83427	0.937299	0.952758	0.601437	0.997982	0.941602
TRITD0Uv1G119460	.	Transposon Ty3-G Gag-Pol polyprotein	chrUn	361812075	-0.139361	-0.56678	-0.216719	0.296778	-0.0861282	0.250111	0.075794	1	0.709871	0.934926	0.841114	0.963862	0.961876	0.995617
TRITD0Uv1G119510	.	Eukaryotic aspartyl protease family protein	chrUn	362073381	0.0290276	2.20291	0.120885	0.923047	1.90387	-0.444106	0.0916936	1	0.106959	0.966923	1	0.168385	0.892967	0.995064
TRITD0Uv1G119580	.	Mannonate dehydratase	chrUn	362241525	-0.0126911	-5.58844	-4.1351	-0.208889	-0.69415	0.0957567	-0.339807	1	5.65367e-14	4.76673e-16	0.728424	0.176935	0.986638	0.863007
TRITD0Uv1G119630	.	Retrovirus-related Pol polyprotein from transposon TNT 1-94	chrUn	362397756	0.0458274	1.66784	0.503679	.	.	-0.0410052	-0.112434	1	0.244964	0.760428	NA	NA	1	1
TRITD0Uv1G119640	.	Photosystem II CP47 reaction center protein	chrUn	362401357	.	.	.	.	0.510272	.	0.161077	NA	NA	NA	NA	1	NA	1
TRITD0Uv1G119890	.	NB-ARC domain containing protein	chrUn	363154316	-0.140078	-1.93488	-0.337794	-1.27831	-3.21807	0.0632174	-0.872528	1	0.0234303	0.888841	0.159753	0.00104917	0.992614	0.477407
TRITD0Uv1G119900	9	Glutamyl-tRNA (Gln) amidotransferase subunit A	chrUn	363162662	-0.0579465	-3.31749	-2.74932	-0.066295	-0.488605	0.224049	-0.159887	0.999997	2.65082e-06	2.9832e-09	0.944118	0.593642	0.948027	0.987027
TRITD0Uv1G120220	.	Glutathione S-transferase	chrUn	364076138	-0.000132594	1.40377	0.858021	0.17271	-0.108699	0.0499521	-0.0336765	0.999997	0.298553	0.499016	1	1	1	1
TRITD0Uv1G120260	.	Disease resistance protein (CC-NBS-LRR class) family	chrUn	364219056	-0.56725	0.0569563	-0.294298	-1.04189	0.0756761	-0.568311	-0.223279	0.780436	0.969877	0.907881	0.396006	0.965475	0.805572	0.987254
TRITD0Uv1G120480	.	AT hook motif-containing protein, putative	chrUn	364911449	0.0368138	0.535737	-0.616032	0.314641	0.451942	-0.609706	-0.469906	1	0.753609	0.712814	0.867076	0.807647	0.799834	0.906113
TRITD0Uv1G120610	.	Glutathione S-transferase T3	chrUn	365180257	-0.121347	0.665887	0.294068	0.88102	-0.626279	0.28475	-0.632943	0.999997	0.693447	0.908004	0.603127	1	0.956691	1
TRITD0Uv1G121020	3	60S acidic ribosomal protein P1	chrUn	366606125	-0.00387543	0.779812	-0.0778104	0.954187	0.660044	0.0706605	-0.19235	0.999997	0.170238	0.948034	0.0682567	0.292568	0.986638	0.941886
TRITD0Uv1G121250	.	piezo-type mechanosensitive ion channel component	chrUn	367534293	-0.253599	-0.639588	0.113339	-0.718803	-0.541526	0.0269944	0.197849	0.999997	0.0716103	0.927792	0.0370817	0.18348	0.995356	0.95608
TRITD0Uv1G121390	.	DUF241 domain protein, putative (DUF241)	chrUn	368122905	-0.0342241	-0.0174399	0.269684	0.244877	0.368306	0.208323	0.379157	1	0.993335	1	0.907887	0.844283	1	1
TRITD0Uv1G121530	.	Receptor-type tyrosine-protein phosphatase C	chrUn	368513879	.	.	-1.70647	2.63215	.	-0.576333	-1.41241	NA	NA	0.0216804	0.0705537	NA	0.833137	0.0510079
TRITD0Uv1G121730	.	DUF241 domain protein, putative (DUF241)	chrUn	368956082	0.0203188	0.147064	-0.743746	1.3298	-0.0200321	-0.151504	-0.64684	1	1	0.57989	1	1	0.979777	1
TRITD0Uv1G121810	.	Retrovirus-related Pol polyprotein from transposon TNT 1-94	chrUn	369336154	0.0662144	0.0812915	0.041018	-0.694868	0.417144	-0.108755	0.175043	1	1	1	1	1	1	1
TRITD0Uv1G121950	.		chrUn	370016005	-0.240739	2.34697	0.9989	.	1.37276	-0.0785757	0.391251	0.999997	0.0628038	0.357189	NA	0.35652	1	1
TRITD0Uv1G122030	.	purin 7	chrUn	370241346	-0.0382406	0.206299	-0.5047	0.655056	-0.148794	-0.177713	-0.594157	1	0.91638	0.793081	0.690845	0.944321	0.975921	0.807595
TRITD0Uv1G122090	.	TRAF-like superfamily protein	chrUn	370646548	.	.	-0.368801	1.33117	.	0.210841	-0.286105	NA	NA	1	1	NA	1	1
TRITD0Uv1G122360	.	Major facilitator superfamily protein	chrUn	371944695	.	.	.	.	3.33406	.	2.07378	NA	NA	NA	NA	0.00130168	NA	0.000919929
TRITD0Uv1G122370	.	TBP-associated factor 4B	chrUn	371945724	.	-0.430557	.	-0.492742	4.08995	.	2.79452	NA	1	NA	1	5.33706e-06	NA	8.55614e-07
TRITD0Uv1G122390	.	Non-receptor tyrosine-protein kinase TNK1	chrUn	372253348	-0.12414	-2.82849	-0.932912	-1.82296	-2.00008	-0.0676064	-0.233523	0.999997	1.46662e-07	0.25903	0.0043055	0.000349138	0.991855	0.978554
TRITD0Uv1G122460	.	rRNA N-glycosidase	chrUn	372463003	0.0648192	2.46698	0.0781033	3.3208	2.90064	0.357489	0.486033	1	0.0620145	0.978986	0.0151113	0.0176993	0.940685	0.899531
TRITD0Uv1G122500	.	Importin subunit alpha	chrUn	372729681	-0.0037268	-0.369384	-0.0177431	0.229838	-0.00509535	0.106396	0.081294	1	1	1	1	1	1	1
TRITD0Uv1G122510	.	Transposon Ty3-I Gag-Pol polyprotein	chrUn	372741682	-0.197667	-0.888855	.	-1.06912	-0.810352	.	.	1	1	NA	1	1	NA	NA
TRITD0Uv1G122540	.	Transposon Ty3-I Gag-Pol polyprotein	chrUn	372759081	0.29879	1.78424	0.953855	0.260775	0.122584	0.0727343	0.106252	1	0.203519	0.313139	1	1	1	1
TRITD0Uv1G122670	.	Cytochrome P450	chrUn	373156396	0.0329066	-0.179344	0.112265	-0.492742	-0.361552	.	.	1	1	1	1	1	NA	NA
TRITD0Uv1G123300	.	Disease resistance protein RPP13	chrUn	375658975	-0.422483	-0.18437	1.92602	-3.93285	-2.23009	.	0.35001	0.970432	0.88434	0.0073469	0.00212099	0.0384936	NA	1
TRITD0Uv1G123510	.	Callose synthase-like protein	chrUn	376454550	0.0401005	-0.260371	0.734437	-1.59407	-1.17003	.	.	1	0.891422	1	0.305751	1	NA	NA
TRITD0Uv1G123570	2	cDNA clone:J013058P10, full insert sequence	chrUn	376608105	0.0226119	0.0521285	0.303317	-0.808414	-0.947599	-0.450096	-0.606289	0.999997	0.947641	0.814377	0.100263	0.0507373	0.837096	0.489717
TRITD0Uv1G123650	5	Proline-rich protein	chrUn	376851020	0.201392	-4.05662	-0.315761	-5.67485	-3.55497	-0.448631	-0.0308592	1	1	0.88647	1	1	0.829129	0.998348
TRITD0Uv1G123660	5	Proline-rich protein	chrUn	376893888	0.14643	-4.23527	-0.301088	-5.90406	-4.28334	-0.380266	-0.327064	1	1	0.886071	1	1	0.848106	0.944917
TRITD0Uv1G123680	.	Keratin, type I cytoskeletal 19	chrUn	376951059	.	.	.	4.23842	.	1.59643	.	NA	NA	NA	0.000472919	NA	0.00421233	NA
TRITD0Uv1G123770	.	Cytochrome P450	chrUn	377263644	0.228882	1.81914	-0.487392	.	.	-0.258316	-0.365084	1	0.198515	1	NA	NA	1	1
TRITD0Uv1G123860	.	Hfr-2-like protein	chrUn	377443207	0.0870178	-0.205199	0.249215	-2.08311	-1.70742	.	.	1	0.919222	1	0.174632	1	NA	NA
TRITD0Uv1G123880	.	Epstein-Barr virus EBNA-1-like protein	chrUn	377513013	-0.117059	-0.262144	0.504132	-0.237387	0.0350975	0.395873	0.649239	0.999997	0.825622	0.772304	0.842462	0.982297	0.935675	0.756852
TRITD0Uv1G123900	.	Polyribonucleotide nucleotidyltransferase	chrUn	377557532	.	-0.430557	-0.223458	-0.492742	-0.183836	-0.123395	-0.167167	NA	1	1	1	1	1	1
TRITD0Uv1G123980	.	Glycosyltransferase	chrUn	377804765	0.0684482	9.1478	0.368601	9.39589	8.85095	0.297198	0.163414	0.999997	5.76548e-50	0.719754	3.15878e-45	8.69015e-49	0.931882	0.983104
TRITD0Uv1G124040	.	N-acyl homoserine lactonase AiiB	chrUn	378250388	.	.	.	4.75065	.	2.06533	.	NA	NA	NA	3.04414e-05	NA	4.36756e-05	NA
TRITD0Uv1G124070	.	Zinc finger family protein	chrUn	378310534	0.0532518	0.320266	0.18184	-0.0295572	.	.	.	1	1	1	1	NA	NA	NA
TRITD0Uv1G124180	.	Helicase-like protein	chrUn	378698260	-0.0465302	0.295682	0.112265	.	2.16412	.	0.878329	1	1	1	NA	0.109182	NA	0.360117
TRITD0Uv1G124190	.	Lactate utilization protein B	chrUn	378698845	-0.222114	0.238487	0.1425	0.0601752	3.5127	0.00646089	2.7712	1	0.897514	0.960742	0.977688	1.816e-06	0.999173	3.5736e-08
TRITD0Uv1G124250	.		chrUn	378984524	0.0173051	-0.263499	0.00228742	-0.769471	-0.524863	-0.498672	-0.25613	0.999997	0.551483	0.997563	0.0258117	0.243789	0.12677	0.817883
TRITD0Uv1G124630	.	Hydroxycinnamoyl-CoA shikimate/quinate hydroxycinnamoyltransferase	chrUn	380284065	0.557293	-0.992505	0.471742	-0.156436	-1.51359	0.674449	0.0167369	0.637228	0.299965	0.815263	0.907805	0.210222	0.714034	0.999646
TRITD0Uv1G125060	.	Senescence-associated protein, putative	chrUn	382394634	-0.105756	-0.232167	1.15012	-1.68659	0.290798	0.0780448	1.63032	0.999997	0.826998	0.200126	0.0126053	0.724582	0.991331	0.00587521
TRITD0Uv1G125110	.	50S ribosomal protein L22	chrUn	382482630	0.30639	1.1377	1.25406	-0.231914	0.731903	0.205632	0.870217	0.999997	0.288972	0.175449	0.878627	0.560124	0.968821	0.532961
TRITD0Uv1G125130	.	50S ribosomal protein L2, chloroplastic	chrUn	382515043	.	.	-0.350928	.	.	-0.20336	-0.286899	NA	NA	0.756047	NA	NA	0.9315	0.893319
TRITD0Uv1G125170	.	E2F transcription factor 1	chrUn	382627426	-0.0673697	-4.76456	-2.15582	-0.601353	-4.50548	0.377451	-1.84168	1	8.73138e-08	0.00172737	0.351176	3.28558e-07	0.935675	0.00524174
TRITD0Uv1G125210	.	4-hydroxyproline 2-epimerase	chrUn	382800082	-0.116418	-0.840264	0.940514	-1.53802	-1.69108	0.261072	0.131154	0.999997	0.0267325	0.0253866	5.7835e-06	8.32965e-07	0.940685	0.988222
TRITD0Uv1G125220	.	TBP-associated factor 4B	chrUn	382815346	.	-1.48234	.	-1.62873	2.44112	.	2.13568	NA	1	NA	1	0.0101872	NA	0.000556025
TRITD0Uv1G125230	.	F-box and associated interaction domains-containing protein	chrUn	382816065	.	-4.78503	.	-5.03543	-2.03762	.	0.879433	NA	1.52178e-06	NA	7.00912e-06	0.0110783	NA	0.360138
TRITD0Uv1G125340	1	Phosphoglycolate phosphatase	chrUn	383375503	-0.596518	-4.4919	-2.43752	-3.2991	-1.24154	-1.30658	-0.19384	0.674141	4.31246e-13	1	6.66989e-08	0.0419871	1	0.988267
TRITD0Uv1G125380	.	Protein disulfide-isomerase	chrUn	383445786	-0.0037268	-1.3495	.	-1.77883	-1.4447	.	.	1	1	NA	1	1	NA	NA
TRITD0Uv1G125570	.	Retrotransposon protein, putative, Ty3-gypsy subclass	chrUn	384192412	-0.0984638	.	.	0.436251	1.06089	0.0433301	0.355262	1	NA	NA	1	1	1	1
TRITD0Uv1G125590	.	Auxin response factor	chrUn	384205483	-0.0329534	-4.24869	-0.951709	-0.929574	-4.40557	0.207227	-0.674048	1	7.67405e-06	0.332997	0.331074	8.98502e-06	0.968922	0.553724
TRITD0Uv1G125690	.	Retrovirus-related Pol polyprotein from transposon TNT 1-94	chrUn	384360416	-0.0037268	.	-0.136152	0.628688	.	0.071247	-0.112434	1	NA	1	1	NA	1	1
TRITD0Uv1G125740	.	eukaryotic translation initiation factor 2 beta subunit	chrUn	384702613	.	.	.	6.74687	.	4.56221	.	NA	NA	NA	4.22253e-16	NA	3.30501e-32	NA
TRITD0Uv1G125920	.	GDSL esterase/lipase	chrUn	385262641	0.0329066	0.313355	0.112265	.	0.321488	.	0.106252	1	1	1	NA	1	NA	1
TRITD0Uv1G125930	.	Cytochrome P450	chrUn	385287003	.	.	-0.336077	.	.	-0.190889	-0.268781	NA	NA	1	NA	NA	1	1
TRITD0Uv1G126050	21	Glutamyl-tRNA(Gln) amidotransferase subunit A	chrUn	385539731	0.142656	-0.126208	-0.561631	0.848511	1.6509	0.266274	1.07734	0.999997	0.936311	0.675569	0.461824	0.12331	0.959592	0.177975
TRITD0Uv1G126140	.	basic helix-loop-helix (bHLH) DNA-binding superfamily protein	chrUn	385916779	0.10316	0.824182	0.309424	.	1.91862	.	0.751824	1	1	1	NA	0.165139	NA	1
TRITD0Uv1G126210	.	DNA-directed RNA polymerase subunit	chrUn	386294910	0.075764	0.478537	0.22162	0.215341	0.507876	0.0410165	0.215804	1	1	1	1	1	1	1
TRITD0Uv1G126270	.	5'-3' exoribonuclease 2	chrUn	386656049	0.092871	0.739368	0.282347	0.436251	.	0.0727343	.	1	1	1	1	NA	1	NA
TRITD0Uv1G126320	.	NBS-LRR disease resistance protein	chrUn	386840989	0.399809	7.38107	0.151736	7.40117	6.90345	-0.148257	-0.248083	0.769151	8.22318e-25	0.909797	3.26875e-20	1.66251e-22	0.967107	0.929256
TRITD0Uv1G126410	.	GPI-anchored protein LORELEI	chrUn	387357344	-0.202895	-0.364558	0.796184	-0.739595	-1.15246	0.368432	0.255249	0.999997	0.767554	0.562723	0.517879	0.305476	0.932321	0.980438
TRITD0Uv1G126780	.	Disease resistance protein	chrUn	388598385	0.0790177	-0.108143	0.219245	-0.399327	-0.498598	-0.00292069	.	1	1	1	1	1	1	NA
TRITD0Uv1G126900	.	60 kDa chaperonin	chrUn	388946622	-0.0670529	1.30243	-0.693218	1.46725	1.68929	-0.490397	-0.309234	0.999997	0.0077366	0.316503	0.00624473	0.000774483	0.825689	0.931267
TRITD0Uv1G126930	5	Proline-rich protein	chrUn	389094494	0.179802	-5.24617	-0.478603	-3.66531	-4.36524	-0.238012	-0.220165	1	1	0.764873	1	1	1	0.976566
TRITD0Uv1G126960	.	O-methyltransferase	chrUn	389209195	.	-4.03564	.	-4.39602	-2.85137	.	0.173245	NA	0.000317599	NA	0.000430001	0.00926456	NA	1
TRITD0Uv1G127030	.	Superoxide dismutase [Cu-Zn]	chrUn	389465789	0.24854	0.334905	0.182898	0.264914	0.306374	0.0992628	0.152903	0.999997	0.365536	0.827843	0.470341	0.457863	0.975297	0.965671
TRITD0Uv1G127050	.	O-methyltransferase	chrUn	389524734	0.434324	-3.42249	0.110497	-4.27943	-3.93203	-0.254615	-0.297392	1	1.37971e-06	0.969357	8.95994e-08	4.94388e-06	0.959592	0.968136
TRITD0Uv1G127060	.	nuclear RNA polymerase D2B	chrUn	389532771	-0.0275918	-0.045372	0.0485555	-0.817775	-0.573194	-0.0785757	-0.082097	1	1	1	1	1	1	1
TRITD0Uv1G127160	.	Phosphatidylinositol 4-phosphate 3-kinase C2 domain-containing subunit alpha	chrUn	389721349	-0.0874912	3.54307	-0.198793	3.67958	3.37141	-0.333972	-0.278412	0.999997	0.00215021	0.930219	0.00456115	0.00298067	0.944426	0.969446
TRITD0Uv1G127320	.	Cytochrome f	chrUn	390208515	0.0329066	-0.400388	-0.0691931	-0.657245	-0.296345	-0.0710716	-0.0342495	1	1	1	1	1	1	1
TRITD0Uv1G127510	.	Ankyrin-like protein	chrUn	390847899	0.0201217	-0.48736	0.112265	-0.288278	-0.332497	0.0727343	0.106252	1	1	1	1	1	1	1
TRITD0Uv1G127590	.	Protein E6	chrUn	391222825	.	-0.646588	-0.280839	-0.766642	-0.412364	-0.158018	-0.212059	NA	1	1	1	1	1	1
TRITD0Uv1G127620	1	DUF241 domain protein, putative (DUF241)	chrUn	391437501	-0.249629	-1.31742	-0.379361	-1.60182	-0.585225	-0.467823	0.20214	0.999997	0.172211	0.849055	0.0807602	0.616535	0.90868	0.987938
TRITD0Uv1G127660	.	AT hook motif-containing protein, putative, expressed	chrUn	391491779	.	.	-0.913795	-0.0296392	.	-0.52498	-0.73695	NA	NA	0.330317	1	NA	1	1
TRITD0Uv1G127670	.	AT hook motif-containing protein, putative	chrUn	391492678	-0.00751639	-0.695663	-2.47265	2.30516	-2.08448	-0.804961	-2.71015	1	0.673635	1	0.014862	0.125234	1	1
TRITD0Uv1G127870	.	Retrotransposon protein, putative, unclassified	chrUn	392126998	.	.	-0.221095	1.02212	.	0.11387	-0.168837	NA	NA	1	1	NA	1	1
TRITD0Uv1G127910	.	AT hook motif-containing protein, putative	chrUn	392332093	0.0604379	1.13203	0.110662	1.62174	.	0.146925	-0.200124	1	1	1	1	NA	1	1
TRITD0Uv1G128100	.	ATP-dependent RNA helicase	chrUn	392903949	-0.216763	0.108899	-0.0667629	0.342636	-0.00790792	0.143893	-0.176024	0.999997	0.856242	0.956708	0.475105	0.99265	0.965374	0.968183
TRITD0Uv1G128250	.	DUF241 domain protein, putative (DUF241)	chrUn	393382014	-0.00712361	0.447811	0.309424	0.510255	0.316769	0.253352	0.21961	1	1	1	1	1	1	1
TRITD0Uv1G128370	.	Disease resistance protein RPM1	chrUn	394102219	-0.518188	0.511448	0.17595	0.175994	0.755926	-0.168539	0.4175	0.429637	0.342238	0.779163	0.775246	0.173621	0.939007	0.471832
TRITD0Uv1G128380	.	30S ribosomal protein S12	chrUn	394149621	-0.179369	0.0195365	0.362886	-0.96649	-0.44534	-0.118945	0.0430242	0.999997	0.99145	0.875192	0.48891	0.795866	0.985465	0.9981
TRITD0Uv1G128600	.	Amino acid transporter, putative	chrUn	394722843	0.138687	0.276979	0.483067	-1.04933	0.584766	.	0.348094	1	0.884599	1	1	0.738609	NA	1
TRITD0Uv1G128640	.	Protein DETOXIFICATION	chrUn	394763562	-0.147252	0.159761	-0.319762	0.166897	-0.434931	-0.193814	-0.582041	1	0.936984	0.896684	0.938114	1	0.968922	0.79833
TRITD0Uv1G128730	.	Quinone oxidoreductase	chrUn	395406878	0.0338675	4.54509	3.57917	-0.876405	0.695062	-0.243892	0.259267	0.999997	2.9232e-12	1.07396e-13	0.611674	0.64985	1	0.980075
[truncated: 77,221 more rows]

## Sheet: B) Pithless1 vs Fortitude DEGs
					Log2 Fold Change							Adjusted p - value
Svevo Gene	Coexpression Module	Annotation	Chromosome	Position	Pithless1_vs_Fortitude	Kofa_vs_CDC Fortitude	LDN_vs_CDC Fortitude	Kofa_vs_LGB3B	Kofa_vs_W9262-260D3	LDN_vs_LGB3B	LDN_vs_W9262-260D3	Pithless1_vs_Fortitude	Kofa_vs_CDC Fortitude	LDN_vs_CDC Fortitude	Kofa_vs_LGB3B	Kofa_vs_W9262-260D3	LDN_vs_LGB3B	LDN_vs_W9262-260D3
TRITD0Uv1G029350	4	Bifunctional polymyxin resistance protein ArnA	chrUn	68878383	1.28795	0.480014	0.465188	-1.2537	-0.0838892	-0.682527	0.00759033	0.00210268	0.395447	0.781088	0.0049819	0.958394	0.717028	0.999714
TRITD0Uv1G032750	32	NBS-LRR disease resistance protein, putative, expressed	chrUn	78153527	-4.51312	-5.82451	-1.04223	-5.94629	-0.0183119	-0.603174	0.519762	4.9082e-78	3.08449e-102	1	9.52061e-48	0.973304	1	0.839257
TRITD0Uv1G032770	.	Sentrin-specific protease	chrUn	78192478	-3.12265	-6.73268	-0.232053	-7.66782	-0.695889	-0.139942	0.354225	4.84787e-25	6.1367e-18	1	8.18503e-16	0.399952	1	0.893261
TRITD0Uv1G032780	.	PST19	chrUn	78198875	-1.07534	-4.36795	-0.225632	-4.63871	-0.329631	-0.126705	1.08201	0.00874641	3.33666e-05	1	8.20506e-05	0.75233	1	0.275755
TRITD0Uv1G044280	10	SAUR-like auxin-responsive protein family	chrUn	107240519	-1.21158	-0.920863	-0.810148	0.367447	-0.0190898	0.383179	0.0550677	0.00371359	0.243588	0.172936	0.670757	0.990205	0.88399	0.997209
TRITD0Uv1G110340	0	Mitochondrial glycoprotein	chrUn	336136146	2.04585	1.51263	0.428833	0.258808	0.277162	-0.0265427	-0.00599793	7.25356e-10	0.275565	0.840515	1	1	0.993029	0.999714
TRITD0Uv1G117060	.	Stress responsive protein	chrUn	355044905	1.15024	-2.40743	-0.247987	-1.25195	-3.16563	0.642116	-1.8154	0.00596396	1	0.91709	1	1	0.767885	0.00624063
TRITD0Uv1G138780	.	DNA-directed RNA polymerase subunit beta	chrUn	440953881	2.62677	0.96859	2.75314	-2.13521	0.336674	-0.202095	2.13758	3.27286e-26	0.0417582	1.29566e-19	1.50313e-05	0.578981	0.96577	1.89306e-13
TRITD1Av1G016940	17	Pyrimidine-specific ribonucleoside hydrolase	chr1A	34797595	-0.874503	-0.265574	-0.945984	0.553539	-0.132367	-0.142847	-0.701963	0.000501437	0.502479	3.64806e-08	0.0896518	0.891432	0.939481	0.425986
TRITD1Av1G106600	4	Alpha-galactosidase	chr1A	291637917	-1.17043	-3.0189	-1.82469	-0.338132	-1.00156	0.261439	-0.242552	0.00913144	7.10405e-11	0.00247212	0.480702	0.074024	0.958996	0.979415
TRITD1Av1G162100	.	Sex comb on midleg-like protein 1	chr1A	438648902	-1.38258	-1.34372	-0.902626	-0.803681	-1.0887	-0.40403	-0.681152	0.000335019	0.0136852	0.101403	0.0316927	0.0083217	0.572493	0.0880867
TRITD1Av1G167640	4	Phospholipase A1	chr1A	453509128	1.27269	0.772387	-0.143011	-0.284701	-0.0974806	-0.509051	-0.28269	0.00300258	0.455987	1	0.828925	0.962354	1	1
TRITD1Av1G189320	1	Peroxidase	chr1A	501170855	0.923037	-1.28675	0.514134	-2.11137	-1.71115	-0.219137	0.0676438	0.0065217	0.0287374	0.561408	4.94069e-05	0.00925198	0.959592	0.995473
TRITD1Av1G206530	4	Chlorophyll a-b binding protein, chloroplastic	chr1A	538592544	-0.873281	0.0964991	0.34266	0.161697	0.120329	0.37335	0.367127	0.00850025	0.90971	0.772795	0.808079	0.880062	0.881946	0.83236
TRITD1Bv1G017350	1	ABC transporter G family member	chr1B	45016875	1.13651	-0.139631	-0.129389	-0.344071	-1.2326	-0.341668	-1.15287	0.00574761	0.881501	0.94209	0.530851	0.0410673	0.684679	0.00667579
TRITD1Bv1G040580	.	Transposon protein, putative, Mutator sub-class	chr1B	111757371	-1.34071	1.35702	0.479812	0.185827	-0.0633964	-0.275554	-0.467385	0.00086487	0.116861	0.786605	0.894735	0.97075	0.959592	0.910491
TRITD1Bv1G067360	21	Calmodulin binding protein	chr1B	188069343	-1.45238	0.0156537	-1.9503	0.145187	6.38358	-1.59889	2.05766	0.00016085	0.990701	0.00477696	0.843931	7.41916e-98	0.00543771	0.000516643
TRITD1Bv1G145280	.	P-loop containing nucleoside triphosphate hydrolases superfamily protein	chr1B	449203463	-2.19849	1.17533	0.937787	-0.137714	4.51231	0.0621476	3.86001	6.4762e-12	0.413064	0.420749	0.949297	4.80639e-10	1	6.15497e-16
TRITD1Bv1G162100	1	Laccase	chr1B	503661348	1.36912	-1.94655	0.353096	-3.57737	-2.08154	-0.531867	0.172655	4.73734e-06	0.0103759	0.880686	1.54942e-07	0.0179855	1	0.991141
TRITD1Bv1G168760	1	Aminotransferase like protein	chr1B	523937050	-1.06338	-3.01679	-2.03258	-2.28335	-1.98456	-1.20353	-1.02621	0.000104186	4.28358e-08	6.29475e-08	0.000107076	0.00164807	0.00686976	0.0539252
TRITD1Bv1G178000	17	Peroxidase	chr1B	549485297	-1.37447	-1.2191	-2.11475	-0.198752	0.0934138	-1.104	-0.314463	0.000433545	0.0415624	4.48822e-07	0.787924	0.962135	0.0288115	0.964114
TRITD1Bv1G179820	18	UDP-glycosyltransferase	chr1B	555465641	0.927476	0.88829	1.32191	-0.838004	-1.08117	-0.169388	-0.393072	0.000494405	0.0603354	0.0123409	0.148873	0.143815	0.975286	0.923596
TRITD2Av1G046450	14	RING/U-box superfamily protein, putative	chr2A	102335674	-1.6659	-1.74993	-0.851692	-1.25884	-2.74026	-0.358792	-1.66033	1.9932e-07	0.00629269	0.245266	0.04855	2.35179e-05	0.922208	0.00205076
TRITD2Av1G050870	12	Leucine-rich repeat protein kinase family protein	chr2A	113291066	-1.342	-4.38792	-1.13799	-4.17762	-2.5406	-0.770908	0.262838	0.00105734	9.59645e-12	0.130191	2.20618e-12	0.00242225	0.489947	0.979469
TRITD2Av1G100610	9	C2 domain-containing protein	chr2A	251835556	-0.828529	1.49297	2.70193	-1.97234	-1.23249	-0.694586	-0.0308326	0.000600848	0.000746602	2.78216e-35	4.20685e-05	0.017883	0.250277	0.997471
TRITD2Av1G140670	9	Zinc finger family protein	chr2A	387798002	-1.83092	-1.82726	-1.70427	-2.06597	-1.27955	-1.44793	-1.25379	1.04867e-07	0.0821122	0.0193841	0.0387186	0.245655	0.0196817	0.13126
TRITD2Av1G226090	10	NAC domain-containing protein	chr2A	619702812	-2.09622	-2.79933	-2.57904	-2.21244	-1.96803	-1.78502	-1.76722	7.18304e-11	4.95443e-07	5.969e-07	9.22542e-05	0.00347822	0.000274037	0.00251131
TRITD2Av1G233490	.	Pectate lyase	chr2A	641743200	-1.47015	0.255773	-0.02273	-0.492742	6.4451	-0.146523	5.07853	0.00011588	1	1	1	6.69078e-22	1	6.82706e-34
TRITD2Av1G267620	6	Pre-mRNA-processing-splicing factor 8	chr2A	720424182	-1.48296	1.48445	-3.57249	5.58649	1.87464	-0.112355	-2.31732	0.000129101	0.297444	8.24835e-18	4.49659e-12	0.171446	0.973435	1.15663e-05
TRITD2Av1G267630	.	Major facilitator superfamily protein	chr2A	720425876	-1.29093	0.188547	-3.54909	4.58021	1.56131	0.0769138	-2.33238	0.00166051	0.925253	1.88993e-13	6.48154e-10	0.217414	0.987197	7.30899e-08
TRITD2Bv1G005880	12	receptor kinase 1	chr2B	11954427	-1.48552	-2.54801	-0.656551	-2.13934	-1.92614	-0.228515	-0.259784	0.000119662	0.00512067	0.657305	0.0240537	0.109318	0.966972	0.981526
TRITD2Bv1G008260	10	Disease resistance protein (NBS-LRR class) family	chr2B	17094419	-3.14608	-0.417997	0.547758	-1.6701	-0.50517	-0.274256	0.457597	1.53872e-31	0.622187	0.735569	0.013875	0.523807	0.959592	0.900932
TRITD2Bv1G032790	6	DNA primase	chr2B	78678874	1.24512	0.753013	5.37928	-6.83529	0.326908	.	4.83497	0.00400839	0.10082	8.58695e-28	1.22364e-12	0.532935	NA	1.54848e-25
TRITD2Bv1G039970	3	ATP-dependent zinc metalloprotease FtsH	chr2B	99256186	-1.10982	-1.03665	-0.446224	-0.612282	-0.844826	-0.0445668	-0.262526	0.000994476	0.00321927	0.416349	0.102695	0.0344171	0.991575	0.895605
TRITD2Bv1G120760	0	Succinate dehydrogenase [ubiquinone] flavoprotein subunit, mitochondrial	chr2B	357469691	0.919117	0.32283	0.0689046	0.301688	-0.276857	0.0354941	-0.516687	0.000613601	0.194158	0.92307	0.289852	0.430604	0.990808	0.103807
TRITD2Bv1G124220	2	Pentatricopeptide repeat-containing protein	chr2B	366335116	0.843194	0.607595	0.226484	0.7578	0.646716	0.343469	0.260255	0.005868	0.0170932	0.638237	0.0281804	0.0571416	0.804525	0.807797
TRITD2Bv1G131440	33	Zinc finger family protein	chr2B	387865626	-1.43898	-2.1756	-2.04858	-1.15218	-1.54765	-1.01869	-1.38493	0.000244984	0.00972221	0.000223343	0.187865	0.123897	0.184021	0.046054
TRITD2Bv1G175400	4	Chitinase	chr2B	518503605	-0.958857	-1.88525	-1.95456	0.166766	-0.974557	-0.298528	-1.13119	0.00300258	1.58716e-09	1	0.764166	0.125747	0.952527	0.175516
TRITD2Bv1G210370	1	Kaurene synthase	chr2B	627790577	1.15156	3.19989	0.795733	2.73861	1.57656	0.331515	-0.654176	0.000175885	7.99269e-18	0.171152	9.12128e-07	0.000873687	0.939378	0.472125
TRITD2Bv1G241280	10	Bifunctional inhibitor/lipid-transfer protein/seed storage 2S albumin-like protein	chr2B	730209756	-1.12599	-1.35888	-1.13847	-0.987593	-0.455764	-0.773269	-0.231015	0.00995607	0.0305707	0.00125481	0.0966973	0.643709	0.00528357	0.971527
TRITD3Av1G024600	.	Chemotaxis response regulator protein-glutamate methylesterase 1	chr3A	50856328	1.40767	1.61663	1.01078	-1.63393	-1.14225	-0.488939	-0.331076	0.000413587	0.0609399	0.356387	0.0220765	0.081313	1	0.965201
TRITD3Av1G026060	.	Protein FAR1-RELATED SEQUENCE 5	chr3A	53108657	-1.46539	0.498902	0.234458	.	1.20731	.	0.566058	0.000128911	1	1	NA	1	NA	1
TRITD3Av1G026080	.	Protein FAR1-RELATED SEQUENCE 5	chr3A	53111443	-1.29617	-0.482264	0.112265	-0.827232	-0.625267	.	.	0.00100833	1	1	1	1	NA	NA
TRITD3Av1G035580	33	Heat shock protein	chr3A	75175269	-1.45435	-2.00636	-2.06001	0.0539831	-0.575086	-0.22657	-0.758428	0.000129101	0.0354593	0.000399225	0.970252	0.658917	0.966972	0.596244
TRITD3Av1G042640	.	DNA-directed RNA polymerase subunit beta, putative (DUF630 and DUF632)	chr3A	94446890	-1.25063	-0.530901	0.65575	-1.92404	-0.778799	.	0.245113	0.00332706	0.733941	1	0.201714	0.632734	NA	1
TRITD3Av1G050120	10	Agamous MADS-box transcription factor	chr3A	112385187	1.3796	1.03601	0.73128	-0.0383186	-0.0337972	-0.197587	-0.23283	0.000234587	0.0103309	0.25595	0.970116	0.970192	0.969947	0.97062
TRITD3Av1G058460	18	D-3-phosphoglycerate dehydrogenase	chr3A	134432835	1.39982	1.2663	2.40253	-0.684126	-1.94932	0.397172	-0.669698	3.67395e-06	0.0424138	9.01913e-13	0.398843	0.0223739	0.91707	0.703787
TRITD3Av1G123990	.	Retrotransposon protein, putative, Ty1-copia subclass	chr3A	344887824	-1.3993	2.64376	1.16814	.	.	-0.0614138	-0.112434	0.000469033	0.0428222	0.227571	NA	NA	1	1
TRITD3Av1G172200	4	Type II inositol 3,4-bisphosphate 4-phosphatase	chr3A	481983679	-0.969758	-1.4847	-1.4352	-0.188328	-0.0617568	-0.212314	-0.0977724	0.00929484	7.13445e-06	3.52276e-05	0.707784	0.914368	0.95414	0.991089
TRITD3Av1G174790	4	Protein FAM204A	chr3A	488162307	4.36931	7.21841	6.34909	-0.231921	-0.361552	.	.	3.46674e-60	2.6134e-27	7.14259e-44	1	1	NA	NA
TRITD3Av1G174820	4	Protein FAM204A	chr3A	488245282	-1.23463	-1.27014	-1.35329	0.0827673	0.131539	-0.0414144	0.0135241	2.60098e-07	3.70687e-08	2.77493e-10	0.834567	0.766794	0.990808	0.998362
TRITD3Av1G175100	.	Peptidyl-tRNA hydrolase	chr3A	488836575	-2.25847	-3.89357	-3.24927	-2.76624	-5.29102	-1.53125	-3.89856	1.11664e-12	1.13524e-10	4.36242e-13	0.0014696	3.05012e-12	0.0093383	2.71294e-16
TRITD3Av1G175130	4	F-box family protein	chr3A	488848342	-1.79209	-3.18163	-2.91806	-0.104475	0.0810817	-0.231425	-0.0725295	2.37069e-07	2.554e-07	3.01623e-10	0.898938	0.921369	0.95861	0.994318
TRITD3Av1G175360	9	serine/arginine-rich splicing factor	chr3A	490106940	-3.46668	-6.24048	-5.32077	0.402493	0.230355	0.153628	0.00098259	1.02101e-33	4.76611e-19	1.89478e-31	0.18373	0.670533	0.948568	0.999818
TRITD3Av1G178420	.	Retrovirus-related Pol polyprotein from transposon TNT 1-94	chr3A	496313756	-1.58766	-2.59536	0.472286	-2.17675	-2.09884	0.684676	0.514317	1.88673e-05	0.0039234	1	0.00378688	0.0313662	0.588113	1
TRITD3Av1G178430	.	Transcription activator of gluconeogenesis PADG_03802	chr3A	496317756	-2.31608	-3.45006	0.310618	-2.83763	-3.56846	0.550719	0.193529	3.4247e-13	8.03756e-06	1	3.79239e-05	9.71772e-06	1	1
TRITD3Av1G181840	5	Protein kinase	chr3A	505431570	-3.06662	-5.96649	-0.658565	-5.97443	-4.5796	-0.41032	0.0386746	9.26748e-27	1.4556e-25	0.680171	1.4494e-21	1.12896e-17	0.918332	0.998286
TRITD3Av1G183900	3	Poly [ADP-ribose] polymerase	chr3A	510835008	-2.21421	-1.62797	-2.48508	1.19584	0.972774	0.224148	0.0483949	8.15114e-23	0.0020601	6.42824e-16	0.0165025	0.130812	0.93796	0.995473
TRITD3Av1G187210	1	Copper transport protein family	chr3A	519125254	-0.811131	-1.42208	-0.766369	-0.883701	-1.10232	-0.248187	-0.462526	0.00408979	0.000540376	0.136068	0.0453947	0.0202577	0.942397	0.701962
TRITD3Av1G213290	5	Cysteine proteinase	chr3A	587481650	-1.42663	-3.91108	-2.91045	-5.08325	-3.47078	-3.04423	-2.59394	0.000246764	1.01082e-16	3.66497e-12	9.51076e-15	1.2039e-25	7.59362e-13	1.46514e-16
TRITD3Av1G213410	1	Laccase	chr3A	587888693	1.03552	-1.30926	0.597771	-2.50327	-1.53513	-0.359618	0.309856	0.00850025	0.0785472	0.599832	8.73093e-05	0.0689281	0.935897	0.962815
TRITD3Av1G224600	1	Laccase	chr3A	615456861	1.27347	-3.00143	-0.184226	-4.98591	-3.24722	-0.646714	-0.295443	0.000353257	0.000557132	0.94581	2.5601e-09	0.0001521	1	1
TRITD3Av1G224660	1	Laccase	chr3A	615607860	1.05372	-2.25812	0.0203315	-4.08911	-2.42154	-1.02574	-0.152832	0.00086487	0.010204	0.994125	3.58287e-07	0.00784487	1	1
TRITD3Av1G225750	14	Regulator of chromosome condensation (RCC1) family protein	chr3A	618425675	-1.12072	-1.26485	-0.159841	-0.746216	-0.809601	0.324586	0.277701	0.00834432	9.12923e-06	0.863774	0.015652	0.00984278	0.801405	0.786314
TRITD3Av1G236250	1	Very-long-chain (3R)-3-hydroxyacyl-CoA dehydratase	chr3A	644504309	-0.869063	-1.47195	-0.327269	-1.21373	-1.12392	-0.0827642	-0.013936	0.00210268	2.78181e-05	0.707608	0.00101326	0.0118194	0.986841	0.999037
TRITD3Av1G236260	.	alpha 1,4-glycosyltransferase family protein	chr3A	644504524	-1.02959	-1.58608	-0.668304	-0.910917	-1.00784	-0.0460398	-0.137643	0.00333562	2.79229e-05	0.296205	0.0202072	0.0169739	0.992681	0.988222
TRITD3Av1G237400	.	Basic 7S globulin	chr3A	646922178	-1.35405	-2.2027	-2.08859	-2.62418	-2.51034	-1.99169	-2.26166	0.000703035	0.00381376	8.45252e-05	0.000702808	0.00089819	3.00704e-05	7.56116e-06
TRITD3Av1G239120	1	delta1-pyrroline-5-carboxylate synthase 1	chr3A	650370827	-1.32801	-3.69911	-2.19248	-2.46792	-2.17013	-0.934814	-0.840432	1.68344e-05	4.26499e-19	4.15174e-06	3.43298e-05	0.000919732	0.323952	0.463485
TRITD3Av1G277360	.	Peroxidase	chr3A	726808105	1.25707	3.96513	2.15262	0.576345	-0.301753	0.00314472	-0.314266	0.00162053	2.84195e-05	0.00140671	0.762042	1	1	1
TRITD3Av1G286170	1	MYB transcription factor	chr3A	743609528	-1.32648	-3.5553	-1.86659	-2.02789	-2.00525	-0.425642	-0.478486	0.00081191	1.99571e-12	3.33714e-05	1.3272e-05	0.0152111	0.839489	0.884325
TRITD3Bv1G029970	4	Oxidoreductase Tas aldo/keto reductase family protein	chr3B	78803726	1.81518	5.4435	2.15215	2.89369	2.2511	0.243843	-0.00218875	5.65298e-08	5.91272e-15	0.000900621	0.00780081	0.0302762	0.962975	0.999818
TRITD3Bv1G044280	3	Heat shock protein	chr3B	119062894	-1.17932	-2.89165	-1.92291	-1.88667	-2.5112	-0.919281	-1.4205	0.00939143	6.1141e-08	0.000271212	0.00109388	0.00108886	0.301415	0.0478118
TRITD3Bv1G044370	14	17 class II heat shock protein	chr3B	120091228	-1.19393	-2.72756	-2.78073	-1.0611	-1.32924	-1.32485	-1.37604	0.00348143	0.000350433	1.04477e-07	0.127745	0.247427	0.0118472	0.0744035
TRITD3Bv1G188030	10	Late embryogenesis abundant (LEA) hydroxyproline-rich glycoprotein family	chr3B	573628025	-1.17254	-3.37442	-2.35785	-2.56455	-2.77736	-1.14716	-1.94423	0.00451281	0.000530142	0.000239796	0.0243847	0.00235965	0.139319	0.00137858
TRITD3Bv1G190130	25	Zinc finger (Ran-binding) family protein	chr3B	580714257	1.47725	1.60212	1.18028	-0.539034	0.28205	-0.316471	0.102238	0.000143033	0.08401	0.170666	0.715789	0.872745	0.949498	0.995064
TRITD3Bv1G195680	4	Cysteine proteinase	chr3B	597195875	-1.27476	-4.62865	-3.80113	-5.0702	-2.94896	-3.50532	-2.21253	0.00284878	1.01254e-21	1.80784e-28	9.26866e-16	1.87824e-10	1.46952e-20	8.53682e-12
TRITD3Bv1G196170	2	Cysteine proteinase	chr3B	598187812	-1.39841	-2.91247	-2.46081	-5.14322	-2.51341	-3.90173	-2.13881	0.000319522	1.46859e-06	5.17548e-11	4.21028e-14	1.07425e-05	1.45351e-26	1.52443e-13
TRITD3Bv1G198920	17	GDSL esterase/lipase	chr3B	607246004	1.11428	1.27567	1.51117	-0.596371	0.0336364	-0.149856	0.366687	0.00859234	0.01445	0.00168808	0.222098	0.974983	0.975219	0.916869
TRITD3Bv1G203380	1	Laccase	chr3B	621943294	1.06527	-2.81281	-0.268845	-4.35847	-3.27927	-0.722582	-0.672116	0.00146758	0.000628052	0.917511	2.99548e-08	3.4349e-05	1	1
TRITD3Bv1G203520	1	Laccase	chr3B	622227700	1.32543	-1.02074	1.24111	-2.82393	-1.2923	-0.146478	0.850213	0.000372553	0.212618	0.100446	2.34865e-05	0.161048	0.981971	0.510978
TRITD3Bv1G204950	2	Regulator of chromosome condensation (RCC1) family protein	chr3B	626515487	-1.22492	-1.95109	-0.30218	-1.70695	-0.995047	-0.0688696	0.604234	0.00461859	7.07957e-11	0.664085	2.14022e-08	0.0070789	0.987197	0.180561
TRITD3Bv1G226810	25	Basic 7S globulin 2	chr3B	688599489	-1.77538	-3.11276	-2.68316	-1.97027	-2.77335	-1.43041	-2.33956	4.15236e-07	1	4.57231e-06	1	1	0.0167801	2.85247e-05
TRITD3Bv1G231920	1	P-loop containing nucleoside triphosphate hydrolases superfamily protein	chr3B	704690527	-0.951529	-3.10816	-1.84017	-2.56942	-2.06222	-1.1509	-0.954788	0.00521907	2.36853e-12	1	1.96588e-06	0.00111811	1	1
TRITD3Bv1G252730	35	Ubiquitin thioesterase	chr3B	762139949	-1.24493	-2.54921	-0.172166	0.0455888	-6.31995	0.972709	-1.3343	0.000936906	2.46037e-10	0.951101	0.929167	1.29688e-17	0.329458	1
TRITD3Bv1G278990	24	Receptor-like protein kinase	chr3B	826461450	-1.46077	-0.388891	-0.617843	4.46699	1.35327	3.46957	0.906742	0.000149752	0.816295	0.690304	1.09852e-06	0.299278	4.00689e-19	0.455311
TRITD3Bv1G279180	1	wall-associated receptor kinase-like protein	chr3B	826778153	-1.11516	0.577019	-0.0886405	2.0998	1.21348	1.29207	0.538385	0.00141575	0.606281	0.960786	0.0111131	0.257882	0.00129403	0.784873
TRITD3Bv1G279260	24	Cytochrome P450	chr3B	826913868	-1.04169	-0.684075	-1.51089	3.26337	0.510579	2.40941	-0.206237	0.00850025	0.422042	3.97365e-09	4.01149e-08	0.645806	4.09467e-25	0.981526
TRITD3Bv1G280270	.	Metallothionein	chr3B	828645560	7.14034	-0.963286	-0.0736973	-1.87687	-1.11562	-0.824503	-0.207587	8.26131e-238	0.008998	0.968566	1.55137e-09	0.00544141	0.237308	0.97676
TRITD3Bv1G280310	4	Vacuolar protein sorting protein 25	chr3B	828700609	3.83881	-0.184305	-0.311575	-0.112481	-0.170095	-0.246508	-0.299386	1.11858e-42	0.646173	0.522601	0.770408	0.692648	0.87233	0.678161
TRITD3Bv1G280340	5	Metallothionein	chr3B	828709496	1.23662	-0.176747	0.440674	-1.13194	-0.306791	-0.253722	0.364734	0.00141575	0.881143	0.799712	0.187996	0.73396	0.961663	0.923527
TRITD3Bv1G280350	1	Metallothionein	chr3B	828736444	4.8598	-0.635324	0.344621	-2.03086	-0.943617	-0.853469	0.0737452	3.09509e-70	0.287524	0.78048	3.25221e-06	0.0434781	0.189086	0.994575
TRITD3Bv1G280360	.	Adhesion G protein-coupled receptor A1	chr3B	828736874	3.06037	-0.294732	0.0323418	-1.07586	-0.345492	-0.588515	-0.00183809	3.28521e-24	0.696815	0.987591	0.0747477	0.473863	0.731798	0.999818
TRITD3Bv1G280380	2	30S ribosomal protein S17	chr3B	828745475	3.4175	0.275887	-0.228064	0.337004	0.616849	-0.172613	0.0942662	6.09741e-33	0.60172	0.850043	0.471118	0.259914	0.963799	0.992448
TRITD3Bv1G280390	3	30S ribosomal protein S19	chr3B	828759613	4.78992	0.426091	-0.284219	0.821132	0.506387	0.0838872	-0.200698	2.72525e-79	0.4701	0.683244	0.100871	0.405641	0.982656	0.936327
TRITD3Bv1G280440	9	SANT domain-containing protein 2	chr3B	828833595	5.56202	-0.0291047	-0.178363	0.260734	0.211295	0.0939446	0.0550792	3.0262e-110	0.942515	0.724525	0.237035	0.563173	0.953782	0.991683
TRITD3Bv1G280460	3	Very-long-chain (3R)-3-hydroxyacyl-CoA dehydratase	chr3B	828867581	5.27411	0.176355	0.060611	0.114125	-0.00540387	-0.0119615	-0.114373	1.70556e-97	0.757207	0.962239	0.838241	0.994415	0.997982	0.987254
TRITD3Bv1G280530	3	Dof zinc finger protein	chr3B	829151607	4.72496	2.12781	1.72231	2.51915	2.47219	1.88277	1.96889	2.39727e-74	2.89392e-06	2.62294e-06	8.50234e-08	7.92342e-07	1.83851e-07	1.06926e-06
TRITD3Bv1G281370	1	MYB transcription factor	chr3B	830589167	-1.38769	-2.85968	-1.34991	-2.15998	-2.20993	-0.633817	-0.72348	5.95643e-06	4.05816e-10	0.00235971	3.4036e-06	0.00224447	0.537154	0.601476
TRITD4Av1G000570	5	Metal transporter, putative	chr4A	1055669	-1.3001	-3.42056	-2.29272	-3.78472	-4.23437	-2.41532	-2.80815	4.43603e-05	2.82021e-10	3.25927e-11	4.25243e-12	1.39651e-10	8.14937e-14	9.68068e-10
TRITD4Av1G002060	3	Cyanate hydratase	chr4A	4331278	-1.20949	-0.650957	-0.189409	-1.94063	0.186465	-0.648778	0.44653	0.00515455	0.462193	0.938344	0.085911	0.864421	0.732702	0.900697
TRITD4Av1G028580	2	Metal tolerance protein	chr4A	68403676	-0.970214	-1.45967	-0.459641	-1.99713	-1.01482	-0.848096	-0.0657768	9.33793e-05	1.03824e-05	0.647024	1.10987e-07	0.0147879	0.275279	0.995064
TRITD4Av1G110580	1	Phosphatidate phosphatase, Lipin	chr4A	331852066	1.12197	-1.09294	0.380939	-0.949681	-1.83858	0.407294	-0.143569	0.00312139	0.0264527	0.84866	0.0144847	4.6045e-07	0.930253	0.991948
TRITD4Av1G156850	1	Alcohol dehydrogenase	chr4A	484638145	-1.35968	-5.31959	-2.78701	-4.18193	-2.75984	-1.46436	-0.899913	0.000100262	1.41812e-18	1	1.39781e-09	2.20517e-05	1	1
TRITD4Av1G213330	1	Basic blue protein	chr4A	610996113	1.22032	-0.469489	1.90512	-2.2632	-1.38159	0.168029	0.419632	0.00567439	0.709844	0.00109752	0.0331126	0.309598	0.978451	0.93011
TRITD4Av1G223880	2	Nucleic acid-binding proteins superfamily	chr4A	630263849	0.996135	1.01115	-0.148811	1.60622	1.15612	0.360366	0.0358476	0.0079204	0.372977	0.933384	0.111539	0.322578	0.913305	0.998242
TRITD4Av1G233210	4	Zinc finger (Ran-binding) family protein	chr4A	651809818	1.76362	5.02383	2.38867	3.22137	2.33775	0.476197	0.200042	2.31322e-11	5.69552e-15	2.07103e-11	0.000280158	1	0.887973	0.989456
TRITD4Av1G241460	3	Eukaryotic translation initiation factor 3 subunit A	chr4A	676384719	0.845831	0.989736	-0.568591	1.49953	0.861734	-0.0913593	-0.672381	0.00795846	0.115315	0.33826	0.0106491	0.213225	0.986638	0.269565
TRITD4Av1G249800	1	Protein nrt1 ptr family 12	chr4A	699859318	1.17642	-2.37725	0.417181	-4.4834	-3.79217	-0.535161	-0.408401	0.00598112	6.31899e-05	0.844127	3.40149e-10	1.51259e-13	0.842646	0.938402
TRITD4Av1G250920	5	Serpin-like protein	chr4A	703230752	1.39219	0.35797	1.32808	-0.524826	-1.60755	0.45008	-0.408069	0.000469033	0.659779	0.0186093	0.491779	0.115311	0.899392	0.938067
TRITD4Av1G251240	23	zinc finger B-box protein	chr4A	703800657	-1.98462	-0.179633	-0.347392	-0.163447	-0.572873	-0.315674	-0.690348	2.89366e-14	0.765758	0.789535	0.716329	0.0490361	0.932722	0.343877
TRITD4Av1G251250	9	Histone-lysine N-methyltransferase, H3 lysine-36 specific	chr4A	703809536	-4.68815	0.691918	-1.28768	0.776733	0.850816	-0.916503	-1.06155	2.68519e-73	0.665325	0.163165	0.627844	0.582709	1	0.310875
TRITD4Av1G251920	.	Alpha-crystallin A chain	chr4A	706304550	-1.37169	.	-0.214517	.	.	-0.119939	-0.17475	0.000265761	NA	1	NA	NA	1	1
TRITD4Av1G252230	.	T-cell surface glycoprotein CD3 delta chain	chr4A	706736048	-3.72138	.	-0.239374	.	.	-0.140122	-0.206137	1.34696e-39	NA	1	NA	NA	1	1
TRITD4Av1G252240	.	50S ribosomal protein L17	chr4A	706736325	-5.57205	.	-0.250237	.	.	-0.141314	-0.206046	3.0262e-110	NA	1	NA	NA	1	1
TRITD4Av1G252250	.	RING/FYVE/PHD zinc finger superfamily protein	chr4A	706737080	-1.53053	.	-0.230345	.	.	-0.154635	-0.189777	2.36071e-05	NA	1	NA	NA	1	1
TRITD4Av1G252260	.	16S rRNA (guanine(1405)-N(7))-methyltransferase	chr4A	706760074	-1.3049	.	-0.308887	.	.	-0.178677	-0.251887	0.000556844	NA	0.783132	NA	NA	0.938466	0.913421
TRITD4Av1G252290	.	Mov34/MPN/PAD-1 family protein	chr4A	706863440	-2.24517	.	-0.455924	.	.	-0.265017	-0.374641	4.1288e-12	NA	1	NA	NA	1	1
TRITD4Av1G252660	32	Haloacid dehalogenase-like hydrolase domain-containing protein 3	chr4A	707483235	4.14307	6.9447	0.201072	7.17021	0.755097	0.187623	-4.58769	4.35072e-54	2.73496e-25	0.884918	1.23776e-22	1	0.961711	5.39889e-25
TRITD4Av1G252680	.	Haloacid dehalogenase-like hydrolase domain-containing protein 3	chr4A	707508770	-1.56519	-4.62329	-0.230345	-4.90805	0.124764	-0.131035	1.37698	1.39815e-05	6.74161e-06	1	2.13972e-05	0.914644	1	0.0836494
TRITD4Bv1G003250	.	splicing factor PWI domain-containing protein	chr4B	8508884	1.15997	0.104849	0.537954	-3.02506	-2.10813	-0.666041	-0.718091	0.00615073	0.950268	0.772795	0.0159314	0.0807294	0.613338	0.672031
TRITD4Bv1G023670	21	Auxin repressed/dormancy associated protein	chr4B	63219413	1.00395	-0.595097	-0.313877	-0.359269	0.479269	-0.0973964	0.566359	0.00174332	0.420454	0.859021	0.739253	0.589595	0.989263	0.772126
TRITD4Bv1G024670	1	B3 domain-containing protein	chr4B	66991858	-1.15606	-3.10597	-1.89486	-2.2548	-2.87905	-1.02749	-1.64367	0.00693601	2.58762e-16	0.00141645	1.61854e-06	1.86484e-14	0.238274	0.00640862
TRITD4Bv1G055330	.	Beta xylosidase	chr4B	163624801	5.55944	0.740189	0.220855	0.695781	0.9054	0.120778	0.379344	4.9248e-100	0.546216	0.91317	0.558192	0.469301	0.985713	0.928956
TRITD4Bv1G062420	1	Vacuolar protein sorting-associated protein 2-like protein 1	chr4B	187222631	1.86288	-0.778977	-0.231752	-0.770256	-0.733273	-0.222173	-0.189011	3.8476e-14	0.0289613	0.773248	0.0328115	0.0757819	0.936642	0.955215
TRITD4Bv1G087350	1	GRF1-interacting factor-like protein	chr4B	291760690	1.30108	-0.628919	-0.149169	-0.57792	-0.449112	-0.10814	0.025014	6.64334e-08	0.0217026	0.811159	0.0558996	0.167512	0.966972	0.996552
TRITD4Bv1G143970	7	Allene oxide synthase	chr4B	499383197	1.09014	0.135909	3.33459	-2.91937	-2.67547	0.28219	0.0209213	0.00521907	0.907856	1.69366e-22	4.64077e-05	0.00879909	0.947789	0.999222
TRITD4Bv1G191410	.	DNA-directed RNA polymerase subunit beta	chr4B	634941481	-1.50859	-0.849166	-0.759912	0.910802	-0.83502	-0.0647953	-0.553394	4.05173e-05	1	0.489793	0.577948	1	0.991575	0.672031
TRITD4Bv1G194880	.	cysteine-rich RLK (RECEPTOR-like protein kinase) 29	chr4B	645830335	2.33756	5.74757	4.18344	.	.	.	.	3.14385e-13	1.46624e-10	7.93035e-15	NA	NA	NA	NA
TRITD4Bv1G195580	1	Histone H4	chr4B	647044051	-1.17434	-0.232738	0.289846	0.974868	0.496591	1.51543	1.0521	0.000193392	1	0.823564	0.473316	1	0.00010637	0.115123
TRITD4Bv1G196030	.	Alpha-L-fucosidase 2	chr4B	647925644	-1.28214	.	-2.41474	.	.	-1.6091	-2.04715	0.000832918	NA	0.000259588	NA	NA	0.00431416	0.00111446
TRITD4Bv1G206260	5	Lipid transfer protein	chr4B	671218712	0.885013	-0.443215	0.12782	-1.35052	-1.4398	-0.655092	-0.781745	0.00568734	0.29976	0.932469	0.000990389	0.000562857	0.506746	0.226264
TRITD5Av1G031300	1	HVA22-like protein	chr5A	70747351	-1.18167	-3.08484	-1.5311	-2.57083	-2.2587	-0.915687	-0.832341	0.00378661	3.99044e-10	0.0157128	3.28859e-06	2.63467e-05	0.369457	0.466546
TRITD5Av1G127490	4	Protein ENHANCED DISEASE RESISTANCE 2-like	chr5A	360228372	0.968611	-0.630644	-0.361819	-0.450678	-0.450556	-0.190285	-0.188421	0.000202142	0.00114901	0.419288	0.186525	0.100442	0.951463	0.937495
TRITD5Av1G128240	25	Zinc finger-like protein	chr5A	362048488	-1.28559	-1.54985	-1.70384	-0.30533	-0.23028	-0.587583	-0.46599	0.00100833	0.0174096	0.000785046	0.647953	0.8469	0.62836	0.879303
TRITD5Av1G141000	3	ATP-dependent zinc metalloprotease FtsH	chr5A	396500170	-1.09891	0.020742	-0.579009	1.40987	0.524317	0.506729	-0.142612	0.000556844	0.984359	0.632341	0.0220881	0.519533	0.853141	0.991189
TRITD5Av1G187650	30	Glucan endo-1,3-beta-glucosidase 3	chr5A	509145546	-1.20929	-1.43609	-1.35445	-2.33006	-0.900137	-1.92867	-0.674935	0.00442006	0.130723	0.00104276	0.011018	0.465039	1.61651e-06	0.676342
TRITD5Av1G190600	14	Flavin-containing monooxygenase	chr5A	515072719	1.14999	1.63201	0.131826	0.523475	0.701724	-0.784153	-0.656108	0.00331654	0.000323647	0.926328	0.49052	0.390039	0.386393	0.550167
TRITD5Av1G205600	.	indeterminate(ID)-domain 11	chr5A	552221484	-1.19822	-1.88766	-1.03455	-1.44082	-0.856726	-0.591037	-0.125292	0.000703035	6.25678e-13	0.0267542	4.79401e-09	0.260167	0.564039	0.992403
TRITD5Av1G221530	6	Nodulin-like / Major Facilitator Superfamily protein	chr5A	587131533	1.33658	0.867519	1.50209	-0.650796	0.876829	0.136613	1.59602	0.000345199	0.234706	0.00274853	0.228657	0.133933	0.971091	1.70664e-06
TRITD5Av1G233750	.	NAD(P)-binding rossmann-fold protein	chr5A	612521068	3.62791	4.70105	-0.0622697	4.44263	0.0867801	-0.342915	-4.50369	1.32567e-71	2.7778e-60	0.933628	6.19058e-50	0.922222	0.50141	9.50881e-83
TRITD5Av1G233870	32	Trichome birefringence-like protein	chr5A	612743613	1.91575	4.22576	-0.816419	5.06924	-0.937999	-0.161468	-5.09179	1.10696e-08	3.72378e-11	0.0279703	4.80222e-18	0.560124	0.955529	2.82941e-33
TRITD5Av1G233890	.	zinc finger (C3HC4-type RING finger) family protein / BRCT domain-containing protein	chr5A	612747425	-5.59618	-8.63604	.	-8.86861	0.519282	.	7.10409	8.71457e-110	4.59385e-31	NA	2.56246e-25	0.121665	NA	1.92368e-71
TRITD5Av1G233910	32	Hsp70 nucleotide exchange factor fes1	chr5A	612762728	2.44916	3.57587	-0.0246165	3.78907	0.258394	0.14304	-3.16439	6.28323e-37	2.301e-36	0.983489	4.55112e-46	0.68009	0.958817	4.08114e-33
TRITD5Av1G234230	.	zinc finger MYM-type-like protein	chr5A	613258770	-3.73386	-5.53565	.	-5.77388	0.974941	.	4.33798	3.28234e-39	1.55773e-09	NA	3.41722e-08	0.0342014	NA	2.45751e-19
TRITD5Av1G234240	.	Chaperone DnaJ	chr5A	613282123	1.38469	2.02785	-0.241887	2.08518	0.563676	-0.203331	-1.61712	3.41268e-07	1.11662e-09	0.698869	4.21245e-10	0.340706	0.931426	2.95694e-08
TRITD5Av1G239850	3	Calcium-dependent protein kinase	chr5A	624188472	1.1481	-0.639173	1.28108	-2.77815	-0.780898	-0.619003	1.1169	0.000319522	0.158479	0.00119589	2.60019e-10	0.0866208	0.687291	0.00961033
TRITD5Av1G240010	.	U-box domain-containing protein kinase family protein	chr5A	624355412	1.61305	-0.107125	3.34339	-5.46991	-1.8412	.	1.38896	6.53576e-06	0.894098	1.09134e-08	3.5397e-07	0.00517246	NA	0.0602153
TRITD5Av1G240620	.	Retrotransposon protein, putative, unclassified	chr5A	625593763	-1.32458	-0.762742	-1.33237	-2.38108	-1.97285	-0.965372	-1.32905	0.000703035	0.631351	0.127869	0.111296	1	0.187806	0.0702183
TRITD5Av1G242570	.	Transcription factor TFIIE, alpha subunit	chr5A	630155762	3.02925	-0.0546571	4.91484	-7.04214	-0.100685	.	4.63195	4.90978e-24	0.926506	2.54233e-22	8.45616e-14	0.856551	NA	6.36031e-23
TRITD5Av1G242760	.	F-box family protein	chr5A	630512022	1.38905	-0.544643	3.18361	-5.25198	-0.855063	.	2.64995	0.00041993	0.402414	9.88831e-08	2.91135e-08	0.164407	NA	3.91055e-06
TRITD5Av1G243050	6	Superoxide dismutase [Cu-Zn]	chr5A	631084149	3.18631	0.443497	5.15613	-6.9393	0.369021	.	4.94965	5.15322e-27	0.402796	9.45485e-25	3.61113e-13	0.46354	NA	4.70279e-27
TRITD5Av1G243060	19	DNA-directed RNA polymerase subunit beta	chr5A	631137922	-1.90416	-1.1157	-0.142497	0.275351	-1.21889	0.599501	-0.201277	2.10723e-08	0.17237	0.957593	0.830632	0.113288	0.815223	0.988222
TRITD5Av1G243310	3	cytochrome p450 78a9	chr5A	632919763	-3.0126	2.75772	-3.69956	8.3403	2.13651	0.255816	-4.31134	8.01543e-25	0.0229385	3.03992e-13	7.34236e-28	0.102459	0.949437	3.10841e-22
TRITD5Av1G243500	2	Thyroid adenoma-associated protein-like protein	chr5A	633292042	-0.926591	0.842125	-1.15223	2.37267	0.879563	0.326883	-1.06383	0.00833272	0.208453	6.49174e-05	6.43906e-06	0.234012	0.815028	0.00466577
TRITD5Av1G245100	6	Flavonol synthase	chr5A	637179392	-2.46933	.	-4.09606	5.44475	.	-0.719527	-3.74414	5.79478e-15	NA	4.36357e-14	4.28914e-07	NA	0.550037	4.733e-13
TRITD5Av1G245160	.	Superoxide dismutase [Cu-Zn]	chr5A	637323405	-3.52446	.	-5.42818	6.84811	.	0.269982	-4.97903	2.88898e-34	NA	3.21743e-29	1.25375e-16	NA	0.887059	8.2705e-28
TRITD5Av1G245280	14	F-box protein	chr5A	637626144	-1.13782	-0.462761	-1.09836	-0.379923	-1.65755	-0.829276	-2.07276	0.006109	0.615209	0.035704	0.720763	0.0474928	0.438078	1.20157e-05
TRITD5Av1G245310	.	F-box protein	chr5A	637633964	-1.27458	0.543543	-1.34405	1.24615	-0.0848678	-0.721005	-1.69873	0.00297481	0.72138	0.0636761	0.298627	0.967171	0.634623	0.00789593
TRITD5Av1G247810	14	Xyloglucan endotransglucosylase/hydrolase	chr5A	644114002	1.73491	1.68838	0.870958	0.540334	-1.95524	-0.063529	-1.92326	4.02912e-07	0.000910957	0.286873	0.56637	0.00419706	0.992616	0.000866526
TRITD5Av1G248210	21	F-box protein PP2-A13	chr5A	645162181	1.44388	1.8803	1.9364	-0.695876	2.17626	-0.118282	1.84645	5.91682e-05	0.000214176	0.00056419	0.469721	0.00374917	0.987197	0.00309376
TRITD5Av1G254330	2	tRNA/rRNA methyltransferase family protein	chr5A	658792149	1.15591	0.799961	-0.104203	1.22788	1.02723	0.301052	0.14112	2.74653e-08	0.236591	0.896954	0.0405785	0.178597	0.708692	0.987027
TRITD5Bv1G090800	24	NAC domain protein,	chr5B	266923482	-1.32232	-3.23502	-1.90755	0.578101	-1.19437	1.00494	-0.359485	0.00141909	3.57234e-10	0.00220138	0.135523	0.113302	0.129531	0.949822
TRITD5Bv1G098570	2	vamp/synaptobrevin-associated protein 27-2	chr5B	290021497	-1.19831	-1.2119	-1.20202	-0.506088	-0.446055	-0.475299	-0.447707	0.00334674	0.00230219	7.9141e-05	0.382955	0.467879	0.77446	0.674255
TRITD5Bv1G100840	.	Ankyrin repeat family protein	chr5B	296335461	1.16881	6.69298	2.14574	3.57396	5.42335	-0.199608	1.15994	0.00378661	1.65266e-21	0.000719243	0.000230843	2.05383e-13	0.972084	0.201484
TRITD5Bv1G100850	.	Protein-tyrosine kinase 2-beta	chr5B	296341479	1.25956	6.89842	2.36795	4.95932	5.86286	0.244542	1.41877	0.00118809	3.17477e-16	5.86297e-05	9.63839e-06	7.26674e-12	0.965806	0.0476453
TRITD5Bv1G167000	1	Alpha-L-fucosidase 1	chr5B	491509840	1.16308	-0.101207	1.30035	-1.33103	-1.86621	0.0943543	-0.393404	0.000952516	0.919123	0.00172495	0.0593093	0.000498271	0.988051	0.654856
TRITD5Bv1G190600	.	Dehydrin	chr5B	547261196	-1.05854	-2.10698	-1.81545	-1.58612	-1.55473	-1.19397	-1.29167	0.00349452	1.04221e-14	1.65648e-06	0.000172832	1.58039e-09	0.0193718	0.00171053
TRITD5Bv1G204300	21	Maternal effect embryo arrest 14-1	chr5B	579756527	0.98316	1.93503	0.780856	1.09036	2.65001	-0.00129588	1.36833	0.00371359	0.000443682	0.26474	0.134054	1.41868e-05	0.999727	0.0173893
TRITD5Bv1G223310	1	Lipid transfer protein	chr5B	632819679	1.18954	0.427568	1.52695	-1.68208	-1.31036	-0.36963	-0.204363	0.00371359	0.47439	0.000181202	0.00179416	0.242312	0.926861	0.988539
TRITD6Av1G005740	26	Receptor-like protein kinase	chr6A	13314217	-1.15351	-0.726871	-0.605448	-1.17613	-0.111156	-0.931562	0.0601664	2.36234e-05	1	0.280985	1	0.953872	0.141033	0.997225
TRITD6Av1G008720	.	B3 domain-containing protein	chr6A	20802138	-1.06098	-1.12566	-1.18707	-0.992303	0.0125483	-0.900531	-0.0989399	0.00351509	0.00445465	0.000368711	0.107426	0.987757	0.22499	0.991189
TRITD6Av1G021640	2	Pectin lyase-like superfamily protein	chr6A	51804402	-1.24982	-2.69166	-1.98495	-2.80951	-2.71072	-1.83022	-1.9088	0.00145187	1.28228e-06	1.19965e-05	8.10889e-07	7.66841e-06	2.06925e-05	8.30681e-05
TRITD6Av1G038760	3	Flavin-containing monooxygenase	chr6A	90308387	0.975022	0.256566	1.02825	-0.880007	-0.837791	-0.0918941	-0.0675245	0.00867016	0.767705	0.00676945	0.218055	0.280308	0.987197	0.995064
[truncated: 22 more rows]

## Sheet: C) CoExp. Correlation Matrix
		Pearson Correlation Coefficient
[truncated: 33 more rows]
