# Supplementary material for: Copy number variation of TdDof controls solid-stemmed architecture in wheat
Source: Proc Natl Acad Sci U S A. 2020 Oct 30;117(46):28708–18. doi: 10.1073/pnas.2009418117 (PMC7682410; doi:10.1073/pnas.2009418117)
Supplement: Supplementary File [file pnas.2009418117.sd02.xlsx]

## Sheet: Sheet1
Supplemental Dataset S2
Heat map of statistically significant biochemicals profiled in this study. Red and green shaded cells indicate p≤0.05 (red indicates that the mean values are significantly higher for that comparison; green values significantly lower). Light red and light green shaded cells indicate 0.05<p<0.10 (light red indicates that the mean values trend higher for that comparison; light green values trend low…										Fold of Change (Ratios of Group Means from Scaled Imputed Data)																																					Statistical Values (From log transformed scaled imputed data)
										DEVELOPMENTAL EFFECTS (Non-Norm)									GENOTYPE EFFECTS (Non-Norm)									DEVELOPMENTAL EFFECTS (Normalized)									GENOTYPE EFFECTS (Normalized)										CDC_Fortitude_Zadoks33 / CDC_Fortitude_Zadoks32		CDC_Fortitude_Zadoks34 / CDC_Fortitude_Zadoks32
Pathway Order	Super Pathway	Sub Pathway	Biochemical Name	Platform	Comp ID	KEGG	PlantCyc	PUBCHEM	X	CDC_Fortitude_Zadoks33 / CDC_Fortitude_Zadoks32	CDC_Fortitude_Zadoks34 / CDC_Fortitude_Zadoks32	CDC_Fortitude_Zadoks34 / CDC_Fortitude_Zadoks33	Kofa_Zadoks33 / Kofa_Zadoks32	Kofa_Zadoks34 / Kofa_Zadoks32	Kofa_Zadoks34 / Kofa_Zadoks33	Pithless1_Zadoks33 / Pithless1_Zadoks32	Pithless1_Zadoks34 / Pithless1_Zadoks32	Pithless1_Zadoks34 / Pithless1_Zadoks33	CDC_Fortitude_Zadoks32 / Kofa_Zadoks32	Pithless1_Zadoks32 / CDC_Fortitude_Zadoks32	Pithless1_Zadoks32 / Kofa_Zadoks32	CDC_Fortitude_Zadoks33 / Kofa_Zadoks33	Pithless1_Zadoks33 / CDC_Fortitude_Zadoks33	Pithless1_Zadoks33 / Kofa_Zadoks33	CDC_Fortitude_Zadoks34 / Kofa_Zadoks34	Pithless1_Zadoks34 / CDC_Fortitude_Zadoks34	Pithless1_Zadoks34 / Kofa_Zadoks34	CDC_Fortitude_Zadoks33_N / CDC_Fortitude_Zadoks32_N	CDC_Fortitude_Zadoks34_N / CDC_Fortitude_Zadoks32_N	CDC_Fortitude_Zadoks34_N / CDC_Fortitude_Zadoks33_N	Kofa_Zadoks33_N / Kofa_Zadoks32_N	Kofa_Zadoks34_N / Kofa_Zadoks32_N	Kofa_Zadoks34_N / Kofa_Zadoks33_N	Pithless1_Zadoks33_N / Pithless1_Zadoks32_N	Pithless1_Zadoks34_N / Pithless1_Zadoks32_N	Pithless1_Zadoks34_N / Pithless1_Zadoks33_N	CDC_Fortitude_Zadoks32_N / Kofa_Zadoks32_N	Pithless1_Zadoks32_N / CDC_Fortitude_Zadoks32_N	Pithless1_Zadoks32_N / Kofa_Zadoks32_N	CDC_Fortitude_Zadoks33_N / Kofa_Zadoks33_N	Pithless1_Zadoks33_N / CDC_Fortitude_Zadoks33_N	Pithless1_Zadoks33_N / Kofa_Zadoks33_N	CDC_Fortitude_Zadoks34_N / Kofa_Zadoks34_N	Pithless1_Zadoks34_N / CDC_Fortitude_Zadoks34_N	Pithless1_Zadoks34_N / Kofa_Zadoks34_N	X	p-value	q-value	p-value
1	Amino acid	Serine family (phosphoglycerate derived)	glycine	LC/MS pos early	58	C00037	GLY	750		0.51	0.35	0.69	0.52	0.28	0.53	0.4	0.44	1.08	1.3	1.18	1.54	1.28	0.93	1.19	1.66	1.47	2.44	0.71	0.5	0.7	0.74	0.37	0.5	0.78	0.8	1.03	1.22	0.92	1.13	1.18	1	1.19	1.66	1.48	2.46		0.0018	0.0233	2.1439e-05
3			serine	LC/MS pos early	1648	C00065	SER	5951		0.6	0.35	0.58	0.76	0.85	1.12	0.64	2.45	3.84	1.47	0.91	1.34	1.15	0.98	1.12	0.6	6.43	3.87	0.83	0.49	0.6	1.02	1.07	1.05	1.23	4.6	3.73	1.31	0.7	0.92	1.07	1.05	1.12	0.61	6.56	3.98		0.0089	0.0388	1.5756e-05
11			sulfate*	LC/MS neg	46960	C00059		1118		0.9	3.33	3.69	0.85	2.93	3.43	0.7	1.73	2.48	0.8	1.47	1.18	0.85	1.14	0.96	0.91	0.76	0.7	1.33	4.72	3.55	1.15	3.7	3.22	1.38	3.22	2.34	0.72	1.11	0.8	0.83	1.15	0.96	0.92	0.76	0.7		0.9551	0.6913	2.2295e-05
18			S-carboxymethyl-L-cysteine	LC/MS pos early	47897	C03727		1080		0.74	0.37	0.5	1.04	7.6	7.33	0.46	5.2	11.22	0.82	2.28	1.87	0.59	1.42	0.84	0.04	32.1	1.28	1.07	0.53	0.49	1.29	8.12	6.31	0.9	9.16	10.14	0.68	1.75	1.19	0.57	1.48	0.84	0.04	30.52	1.34		0.3608	0.3826	0.0048
20			hypotaurine	LC/MS pos early	590	C00519		107812		0.65	0.12	0.19	0.34	0.34	1	0.12	0.07	0.58	2.81	2.08	5.84	5.31	0.39	2.06	1	1.2	1.2	0.81	0.15	0.19	0.45	0.42	0.95	0.23	0.11	0.48	2.76	1.61	4.44	5.01	0.45	2.26	1	1.15	1.15		0.0388	0.0894	3.3366e-05
38		Aromatic amino acid metabolism (PEP derived)	quinate	LC/MS polar	18335	C00296	QUINATE	6508		0.63	0.14	0.22	0.56	0.1	0.17	0.5	0.02	0.04	1.39	1.33	1.85	1.55	1.06	1.64	1.95	0.17	0.33	0.94	0.2	0.21	0.82	0.13	0.16	0.95	0.03	0.03	1.33	1.05	1.39	1.53	1.06	1.62	2.1	0.15	0.32		0.467	0.4461	0.0012
39			3-dehydroshikimate	LC/MS polar	36764	C02637	3-DEHYDRO-SHIKIMATE	80		0.52	0.58	1.13	0.64	0.76	1.18	0.48	0.2	0.41	1.55	1.1	1.7	1.25	1.01	1.26	1.2	0.37	0.44	0.73	0.86	1.18	0.86	0.93	1.08	0.91	0.34	0.37	1.37	0.87	1.19	1.17	1.07	1.26	1.27	0.34	0.43		0.0067	0.0341	0.031
40			shikimate	LC/MS polar	15144	C00493	SHIKIMATE	8742		0.58	0.22	0.38	0.69	0.49	0.72	0.27	0.1	0.35	2.38	1.18	2.81	2	0.56	1.12	1.05	0.52	0.55	0.8	0.3	0.38	0.97	0.62	0.64	0.51	0.16	0.31	2.23	0.94	2.1	1.83	0.6	1.11	1.09	0.49	0.53		0.1129	0.1814	0.0011
42			N-formylanthranilic acid	LC/MS polar	43549	C05653		101399		0.3	0.19	0.65	0.31	0.26	0.84	0.19	0.25	1.37	2.05	0.69	1.42	1.95	0.43	0.84	1.51	0.91	1.37	0.38	0.3	0.79	0.42	0.36	0.86	0.37	0.47	1.28	1.77	0.55	0.97	1.58	0.55	0.86	1.45	0.88	1.28		0.0001	0.0126	4.6366e-05
43			tryptophan	LC/MS pos early	54	C00078	TRP	6305		0.54	5.06	9.3	1	2.98	2.97	0.55	19.03	34.9	0.42	1.8	0.75	0.23	1.8	0.41	0.71	6.76	4.81	0.81	7.4	9.16	1.53	3.62	2.37	1.13	34.93	30.87	0.42	1.34	0.56	0.22	1.87	0.41	0.85	6.31	5.39		0.2563	0.304	0.0018
49			tryptamine	LC/MS pos early	6104	C00398	TRYPTAMINE	1150		1.41	0.5	0.35	1.17	1	0.85	1.29	2.12	1.64	2.02	0.8	1.61	2.42	0.73	1.77	1	3.42	3.42	2.1	0.64	0.3	1.25	1	0.8	1.92	3.44	1.79	1.57	0.77	1.21	2.64	0.71	1.86	1	4.17	4.17		0.4229	0.423	0.1536
51			serotonin	LC/MS pos early	2342	C00780	SEROTONIN	5202		1	14.26	14.26	1	12.02	12.02	1	37.26	37.26	1	1	1	1	1	1	1.19	2.61	3.1	1	16.05	16.05	1	13.67	13.67	1	40.11	40.11	1	1	1	1	1	1	1.17	2.5	2.93		1	0.693	0.0003
63			phenylalanine	LC/MS pos early	64	C00079	PHE	6140		0.59	0.64	1.08	0.67	0.48	0.73	0.63	1.74	2.75	1.26	1.1	1.38	1.12	1.17	1.31	1.67	2.96	4.96	0.85	0.92	1.08	0.91	0.62	0.68	1.24	3.08	2.48	1.14	0.84	0.96	1.06	1.24	1.31	1.68	2.83	4.75		0.0064	0.0337	0.0215
74			tyrosine	LC/MS pos early	1299	C00082	TYR	6057		0.67	0.8	1.2	0.95	0.8	0.84	0.76	1.98	2.61	0.99	1.35	1.33	0.69	1.53	1.06	0.98	3.34	3.28	0.95	1.15	1.21	1.29	1.03	0.8	1.5	3.48	2.33	0.88	1.03	0.91	0.65	1.62	1.06	0.99	3.12	3.09		0.0362	0.0853	0.2434
75			tyramine	LC/MS pos early	1603	C00483	TYRAMINE	5610		1	1	1	2.12	3.16	1.49	1.27	2.95	2.33	0.46	1	0.46	0.22	1.27	0.28	0.15	2.95	0.43	1	1	1	2.08	2.79	1.34	1.63	5.17	3.16	0.27	1	0.27	0.13	1.63	0.21	0.1	5.17	0.5		1	0.693	1
80			4-hydroxyphenylpyruvate	LC/MS neg	1669	C01179	P-HYDROXY-PHENYLPYRUVATE	979		1.05	1.31	1.25	0.94	1.43	1.52	0.82	0.83	1.02	0.97	1.42	1.38	1.09	1.1	1.2	0.89	0.91	0.81	1.38	1.83	1.33	1.21	1.79	1.48	1.24	1.15	0.92	0.96	1.23	1.18	1.1	1.11	1.21	0.98	0.77	0.76		0.9084	0.6783	0.3122
127		Aspartate family (OAA derived)	aspartate	LC/MS pos early	443	C00049	L-ASPARTATE	5960		0.59	0.26	0.44	0.65	0.42	0.65	0.48	0.94	1.94	1.03	1.31	1.34	0.94	1.07	1.01	0.64	4.7	3.02	0.83	0.38	0.46	0.87	0.53	0.61	0.95	1.69	1.79	0.92	1.01	0.93	0.88	1.15	1.01	0.65	4.52	2.96		0.0104	0.0417	4.8962e-07
133			threonine	LC/MS pos early	1284	C00188	THR	6288		0.56	0.19	0.34	0.83	0.48	0.58	0.62	2.64	4.28	1.93	0.83	1.61	1.32	0.91	1.2	0.78	11.31	8.87	0.79	0.28	0.35	1.16	0.61	0.52	1.21	4.79	3.95	1.8	0.64	1.15	1.23	0.98	1.2	0.83	10.94	9.06		0.0259	0.0686	7.5978e-07
137			asparagine	LC/MS pos early	512	C00152	ASN	6267		0.43	0.03	0.06	1.31	0.43	0.33	0.16	2.99	18.73	5.93	1.22	7.22	1.96	0.45	0.88	0.35	145.32	50.23	0.57	0.04	0.06	1.85	0.56	0.3	0.31	5.25	17.03	5.49	0.98	5.35	1.68	0.53	0.89	0.36	140.41	50.22		0.0114	0.0422	8.981e-10
140			lysine	LC/MS pos early	1301	C00047	LYS	5962		0.66	0.86	1.3	0.66	0.73	1.12	0.63	2.14	3.39	1.03	1.21	1.24	1.03	1.15	1.19	1.2	3	3.61	0.95	1.22	1.28	0.9	0.95	1.05	1.23	3.89	3.17	0.93	0.94	0.88	0.98	1.21	1.19	1.2	3.01	3.6		0.0426	0.0941	0.4623
143			pipecolate	LC/MS pos early	1444	C00408		849		0.52	0.12	0.24	0.69	0.14	0.2	0.35	1.97	5.69	2.04	4.13	8.44	1.54	2.76	4.27	1.83	65.6	120.11	0.7	0.17	0.25	0.99	0.18	0.18	0.68	3.63	5.34	1.95	3.17	6.18	1.38	3.07	4.23	1.83	66.89	122.32		0.0697	0.1331	1.6317e-05
146			2-hydroxyadipate	LC/MS polar	31934	C02360		193530		1.17	0.84	0.71	0.7	2.38	3.41	0.59	1.41	2.37	0.86	1.01	0.86	1.44	0.51	0.73	0.3	1.69	0.51	1.65	1.2	0.73	0.88	2.88	3.26	1.15	2.76	2.4	0.74	0.78	0.58	1.38	0.54	0.75	0.31	1.79	0.55		0.5489	0.487	0.3815
147			6-oxopiperidine-2-carboxylate	LC/MS neg	43231			3014237		1	1	1	1.8	4.35	2.42	0.53	2.46	4.66	0.45	1.89	0.86	0.25	1	0.25	0.1	4.66	0.49	1	1	1	2.07	4.59	2.22	0.64	3.77	5.93	0.39	1.57	0.61	0.19	1	0.19	0.08	5.93	0.5		1	0.693	1
152			methionine	LC/MS polar	1302	C00073	MET	6137		0.67	0.65	0.97	0.49	0.31	0.63	0.48	0.59	1.22	0.89	1.42	1.27	1.22	1.03	1.26	1.88	1.3	2.45	0.95	0.92	0.97	0.68	0.4	0.6	0.94	1	1.06	0.82	1.12	0.91	1.15	1.1	1.26	1.87	1.2	2.25		0.0718	0.1347	0.0671
154			S-adenosylhomocysteine (SAH)	LC/MS neg	42382	C00021	ADENOSYL-HOMO-CYS	439155		0.36	0.1	0.28	0.27	0.16	0.58	0.22	0.12	0.53	1.52	0.88	1.35	2.04	0.54	1.09	1	1	1	0.5	0.16	0.31	0.37	0.22	0.58	0.43	0.22	0.53	1.38	0.7	0.96	1.87	0.59	1.11	1	1	1		0.0002	0.0126	5.2567e-09
156			alpha-ketoglutaramate*	LC/MS polar	62101					0.48	0.47	0.98	0.38	1.42	3.7	0.35	1.5	4.28	1.47	1.83	2.69	1.83	1.34	2.45	0.49	5.85	2.84	0.66	0.7	1.06	0.54	1.88	3.45	0.69	2.67	3.9	1.38	1.42	1.96	1.67	1.48	2.47	0.51	5.46	2.79		0.0126	0.0425	0.0094
157			methionine sulfone	LC/MS pos early	44878			69961		0.51	0.35	0.68	0.37	0.35	0.94	0.3	0.23	0.78	1.01	1.67	1.7	1.38	0.98	1.35	1	1.12	1.12	0.68	0.52	0.77	0.54	0.51	0.94	0.56	0.39	0.7	0.98	1.33	1.3	1.22	1.1	1.35	1	1	1		0.0042	0.0271	0.0002
158			methionine sulfoxide	LC/MS pos early	18374	C02989	L-Methionine-sulfoxides	158980		0.56	0.62	1.1	0.6	0.34	0.56	0.47	0.66	1.41	0.99	1.4	1.38	0.91	1.17	1.07	1.81	1.49	2.7	0.79	0.9	1.14	0.85	0.45	0.52	0.93	1.13	1.22	0.92	1.07	0.98	0.85	1.26	1.07	1.85	1.35	2.49		0.0168	0.0508	0.0536
159			S-methylmethionine	LC/MS pos early	38127	C05319	CPD-397	458		0.35	0.43	1.21	0.85	0.64	0.75	0.39	8.16	21.11	2.42	1.04	2.52	1	1.14	1.14	1.6	19.94	31.95	0.5	0.6	1.2	1.2	0.84	0.7	0.78	15.02	19.33	2.21	0.8	1.77	0.92	1.25	1.15	1.57	20.12	31.61		0.001	0.0172	0.0056
162			N-acetylmethionine sulfoxide	LC/MS pos early	45428			193368		0.52	0.22	0.43	0.36	0.22	0.63	0.39	0.14	0.36	1	1.59	1.6	1.48	1.2	1.77	1	1	1	0.72	0.4	0.55	0.52	0.38	0.74	0.78	0.32	0.42	0.95	1.23	1.17	1.33	1.33	1.77	1	1	1		0.0208	0.0597	2.8607e-05
164			alanine	LC/MS pos early	1126	C00041	L-ALPHA-ALANINE	5950		0.59	0.33	0.56	0.98	0.81	0.83	0.59	0.59	1	1.62	0.96	1.56	0.97	0.97	0.95	0.66	1.73	1.14	0.84	0.46	0.54	1.27	1	0.78	1.13	1.11	0.98	1.4	0.76	1.06	0.92	1.02	0.94	0.64	1.85	1.18		0.0345	0.0825	5.2273e-05
167			N6,N6,N6-trimethyllysine	LC/MS pos early	1498	C03793		440120		0.69	0.88	1.26	0.47	1.01	2.14	0.63	3.7	5.87	0.63	1.85	1.16	0.92	1.68	1.54	0.54	7.78	4.22	1.03	1.26	1.22	0.67	1.26	1.88	1.24	6.64	5.35	0.58	1.44	0.83	0.89	1.73	1.53	0.58	7.58	4.36		0.333	0.3598	0.8579
168			N-acetylalanine	LC/MS polar	1585	C02847		88064		0.58	0.34	0.58	0.54	0.34	0.64	0.37	0.2	0.53	1.21	1.62	1.97	1.3	1.03	1.35	1.19	0.95	1.13	0.81	0.49	0.6	0.76	0.45	0.59	0.71	0.35	0.49	1.13	1.26	1.43	1.21	1.12	1.34	1.22	0.9	1.11		0.0145	0.0459	3.6684e-05
172			N-acetylmethionine	LC/MS neg	1589	C02712		448580		0.68	0.82	1.22	0.59	0.65	1.11	0.56	0.4	0.71	1.18	1.09	1.29	1.36	0.9	1.23	1.5	0.52	0.78	0.98	1.21	1.24	0.78	0.81	1.03	1.08	0.68	0.63	1.03	0.85	0.88	1.3	0.94	1.22	1.55	0.48	0.74		0.1	0.1683	0.445
194			2-methylcitrate/homocitrate	LC/MS neg	52282					0.87	0.6	0.7	0.78	0.97	1.24	0.81	0.82	1.01	0.96	1.29	1.23	1.06	1.2	1.27	0.6	1.75	1.04	1.25	0.79	0.63	0.98	1.08	1.1	1.56	1.47	0.95	0.81	1	0.81	1.02	1.25	1.28	0.59	1.87	1.1		0.3707	0.3912	0.0042
204		Glutamate family (alpha-ketoglutarate derived)	arginine	LC/MS pos early	1638	C00062	ARG	232		0.61	0.69	1.14	0.7	0.72	1.03	0.64	5.15	8	1.08	1.24	1.34	0.93	1.32	1.24	1.03	9.29	9.56	0.89	1	1.12	0.96	0.94	0.97	1.26	9.52	7.54	0.97	0.97	0.94	0.9	1.38	1.24	1.03	9.29	9.57		0.0247	0.0675	0.1007
208			carboxyethyl-GABA	LC/MS pos early	40007			2572		0.48	1.12	2.33	0.65	1.7	2.6	0.32	0.66	2.03	1.05	1.29	1.36	0.78	0.86	0.67	0.69	0.75	0.52	0.66	1.59	2.4	0.83	2.03	2.45	0.62	1.15	1.85	0.89	1.01	0.9	0.71	0.95	0.67	0.7	0.73	0.51		0.0007	0.0172	0.5876
209			citrulline	LC/MS pos early	2132	C00327	L-CITRULLINE	9750		0.24	0.12	0.51	0.47	0.92	1.94	0.27	1.4	5.18	4.09	0.55	2.25	2.1	0.61	1.29	0.55	6.2	3.44	0.33	0.17	0.51	0.67	1.11	1.65	0.51	2.54	4.96	3.84	0.44	1.68	1.86	0.69	1.29	0.58	6.65	3.86		0.0031	0.0241	0.0001
211			dimethylarginine (SDMA + ADMA)	LC/MS pos early	36808	C03626		123831		0.29	0.52	1.84	0.22	0.53	2.36	0.22	6.29	28.31	0.81	1.89	1.53	1.04	1.47	1.53	0.81	22.61	18.29	0.39	0.68	1.71	0.31	0.68	2.18	0.44	11.28	25.78	0.78	1.46	1.14	0.98	1.62	1.59	0.77	24.4	18.84		0.0022	0.0235	0.0434
213			gamma-aminobutyrate (GABA)	LC/MS pos early	1416	C00334	4-AMINO-BUTYRATE	119		0.57	0.53	0.93	0.58	0.57	0.98	0.46	0.49	1.06	1.23	1.07	1.32	1.19	0.87	1.04	1.13	0.99	1.12	0.78	0.76	0.98	0.79	0.73	0.92	0.89	0.89	0.99	1.11	0.83	0.93	1.09	0.96	1.04	1.15	0.97	1.12		0.0019	0.0233	0.002
214			glutamate	LC/MS pos early	57	C00025	GLT	611		1.03	0.93	0.91	1.67	5.97	3.57	1.36	1.8	1.32	2.51	1.37	3.43	1.54	1.82	2.8	0.39	2.64	1.03	1.5	1.31	0.87	1.92	6.52	3.4	2.55	3.05	1.19	1.92	1.09	2.11	1.5	1.86	2.8	0.39	2.54	0.98		0.7743	0.6197	0.7746
216			glutamine	LC/MS pos early	53	C00064	GLN	5961		0.41	0.08	0.19	0.8	0.18	0.22	0.38	0.49	1.3	2.14	1.19	2.54	1.1	1.11	1.21	0.93	7.67	7.14	0.56	0.11	0.2	1.14	0.24	0.21	0.74	0.81	1.1	2.02	0.94	1.89	1	1.22	1.22	0.94	6.72	6.32		0.0063	0.0337	1.3323e-08
220			histidine	LC/MS neg	59	C00135	HIS	6274		0.39	0.06	0.14	0.68	0.13	0.19	0.24	3.37	14.2	2.18	1.88	4.11	1.26	1.14	1.44	0.94	113.51	106.23	0.55	0.08	0.15	0.94	0.16	0.18	0.47	6.31	13.29	1.96	1.45	2.85	1.15	1.25	1.44	0.96	114.35	109.28		0.0023	0.0235	1.4021e-10
226			N-acetylarginine	LC/MS pos early	33953	C02562		67427		0.34	2.14	6.31	0.33	1.21	3.68	0.27	2.13	7.76	0.99	1.04	1.02	1.02	0.84	0.85	1.74	1.03	1.79	0.51	2.98	5.84	0.49	1.68	3.42	0.53	3.65	6.87	0.97	0.81	0.78	1	0.84	0.85	1.72	0.99	1.7		0.0002	0.0126	0.0101
227			N-acetylglutamate	LC/MS pos early	15720	C00624	ACETYL-GLU	70914		0.43	0.21	0.48	0.2	0.5	2.48	0.36	0.26	0.73	2.1	0.97	2.03	4.51	0.8	3.63	0.87	1.23	1.07	0.55	0.3	0.55	0.28	0.68	2.43	0.67	0.42	0.62	2	0.76	1.53	3.91	0.94	3.67	0.88	1.06	0.94		0.0031	0.0241	0.0003
228			N-acetylglutamine	LC/MS pos early	33943	C02716		182230		0.34	0.07	0.22	0.64	0.27	0.42	0.22	0.15	0.7	2.7	1.27	3.42	1.45	0.81	1.17	0.74	2.64	1.95	0.46	0.1	0.23	0.95	0.35	0.37	0.42	0.25	0.59	2.64	1	2.63	1.27	0.92	1.17	0.77	2.43	1.86		0.0084	0.0377	4.0451e-06
231			N-acetylproline	LC/MS pos early	34387			322640		0.58	0.03	0.05	0.72	0.03	0.05	0.27	0.02	0.06	1.46	1.25	1.83	1.16	0.59	0.68	1.26	0.73	0.91	0.77	0.04	0.05	0.96	0.04	0.04	0.51	0.03	0.06	1.3	0.98	1.28	1.06	0.65	0.69	1.25	0.74	0.92		0.0341	0.0825	2.734e-12
233			ornithine	LC/MS pos early	1493	C00077	L-ORNITHINE	6262		0.63	0.35	0.55	0.66	0.34	0.51	0.39	0.92	2.37	1.03	1.65	1.71	1	1.01	1.01	1.07	4.37	4.67	0.91	0.5	0.55	0.9	0.43	0.48	0.74	1.81	2.44	0.94	1.3	1.22	0.95	1.06	1.01	1.08	4.71	5.1		0.1673	0.2368	0.0009
235			proline	LC/MS pos early	1898	C00148	PRO	145742		0.14	0.14	0.99	0.35	0.46	1.31	0.17	2.31	13.31	3.19	0.6	1.92	1.3	0.72	0.94	0.99	9.69	9.59	0.2	0.21	1.02	0.54	0.65	1.2	0.34	4.44	12.97	3.1	0.48	1.47	1.16	0.81	0.94	0.98	10.29	10.11		0.0004	0.0172	0.0007
237			pyroglutamine*	LC/MS pos early	46225			134508		0.51	0.07	0.14	0.18	0.24	1.3	0.25	1.32	5.31	2.17	0.92	2	6.06	0.45	2.72	0.65	17.14	11.1	0.66	0.08	0.13	0.22	0.32	1.42	0.47	2.34	4.97	2.04	0.74	1.5	5.96	0.53	3.15	0.53	20.72	11.02		0.0111	0.0422	2.9128e-06
238			stachydrine	LC/MS pos early	34384	C10172		115244		0.94	0.79	0.85	0.46	0.78	1.71	0.41	2.27	5.47	0.71	0.79	0.56	1.46	0.35	0.51	0.72	2.24	1.62	1.3	1.11	0.86	0.59	0.94	1.58	0.74	4.24	5.76	0.62	0.65	0.4	1.36	0.37	0.5	0.74	2.46	1.82		0.6863	0.5775	0.7322
260			N-monomethylarginine	LC/MS pos early	43586	C03884		132862		1	1	1	0.94	1.08	1.14	0.66	13.96	21.07	0.94	1.51	1.42	1	1	1	0.88	21.07	18.46	1	1	1	0.96	1.19	1.25	0.75	23.92	31.87	0.96	1.33	1.28	1	1	1	0.8	31.87	25.56		1	0.693	1
261			4-guanidinobutanoate	LC/MS pos early	15681	C01035		500		1.2	11.38	9.5	1.26	5.79	4.6	1.37	9.93	7.25	0.34	1.4	0.48	0.33	1.61	0.52	0.67	1.23	0.83	1.8	16.16	8.98	1.34	5.79	4.33	2.68	17.98	6.72	0.24	1.07	0.26	0.33	1.59	0.52	0.68	1.19	0.81		0.6321	0.5427	4.6209e-09
263			4-imidazoleacetate	LC/MS pos early	32349	C02835		96215		1.54	3	1.95	1.48	4.06	2.75	1.25	8.34	6.68	0.52	1.5	0.79	0.55	1.22	0.66	0.39	4.18	1.62	2.37	4.29	1.82	1.66	4.28	2.59	2.43	14.89	6.12	0.39	1.16	0.45	0.56	1.2	0.66	0.39	4.03	1.57		0.1266	0.196	6.0983e-05
281		Branched Chain Amino Acids (OAA derived)	isoleucine	LC/MS pos early	1125	C00407	ILE	6306		0.47	0.42	0.9	1	0.31	0.31	0.69	4.97	7.25	1.35	0.78	1.04	0.63	1.14	0.72	1.85	9.12	16.89	0.67	0.61	0.9	1.4	0.4	0.29	1.36	9.25	6.83	1.26	0.6	0.75	0.6	1.2	0.72	1.91	9.07	17.28		0.0028	0.0241	0.0009
298		Branched Chain Amino Acids (pyruvate derived)	2,3-dihydroxyisovalerate	LC/MS polar	38276	C04039	DIOH-ISOVALERATE	677		0.56	0.16	0.28	0.38	0.38	1	0.08	0.07	0.87	2.41	2.19	5.29	3.57	0.32	1.15	1	1	1	0.73	0.24	0.33	0.52	0.52	1	0.16	0.14	0.89	2.15	1.76	3.79	3.02	0.37	1.13	1	1	1		0.009	0.0388	5.068e-06
305			3-methyl-2-oxovalerate	LC/MS neg	15676	C00671	2-KETO-3-METHYL-VALERATE	47		0.47	0.33	0.69	0.72	0.72	1	0.58	0.72	1.25	2.21	0.56	1.24	1.45	0.69	1	1	1.25	1.25	0.46	0.29	0.63	0.7	0.7	1	0.67	1.02	1.51	2.4	0.44	1.05	1.58	0.63	1	1	1.51	1.51		0.0001	0.0126	4.1808e-06
306			4-methyl-2-oxopentanoate	LC/MS neg	22116	C00233	2K-4CH3-PENTANOATE&redirect=T	70		0.56	0.11	0.2	0.17	0.21	1.21	0.26	0.37	1.45	1.48	0.44	0.66	4.91	0.2	1	0.83	1.45	1.2	0.66	0.16	0.24	0.21	0.24	1.14	0.43	0.55	1.27	1.32	0.37	0.49	4.12	0.24	1	0.88	1.27	1.12		0.01	0.0413	0.0002
312			leucine	LC/MS pos early	60	C00123		6106		0.66	0.67	1.02	0.84	0.34	0.41	0.81	1.41	1.74	1.06	0.91	0.96	0.83	1.12	0.92	2.09	1.9	3.97	0.99	0.97	0.99	1.16	0.44	0.38	1.6	2.65	1.65	0.96	0.7	0.67	0.81	1.14	0.93	2.1	1.91	4.03		0.1151	0.1836	0.1551
314			methylmalonate (MMA)	LC/MS polar	1496	C02170		487		1.18	5.04	4.26	1.47	4.29	2.91	1.58	4.43	2.8	0.52	1.39	0.72	0.42	1.86	0.78	0.61	1.22	0.75	1.71	7.11	4.16	1.61	4.46	2.77	3.14	7.98	2.54	0.37	1.13	0.42	0.39	2.07	0.82	0.59	1.26	0.75		0.5834	0.5092	2.9462e-05
315			methylsuccinate	LC/MS polar	15745		CPD-2461	10349		0.4	0.5	1.25	0.45	0.63	1.41	0.33	0.78	2.4	1.26	0.87	1.09	1.13	0.7	0.8	1	1.35	1.36	0.54	0.73	1.35	0.54	0.74	1.37	0.62	1.35	2.15	1.02	0.67	0.68	1.03	0.77	0.79	1.02	1.23	1.25		0.0006	0.0172	0.0139
322			valine	LC/MS pos early	1649	C00183	VAL	6287		0.48	0.36	0.75	1.04	0.33	0.32	0.51	7.3	14.22	1.65	0.86	1.42	0.76	0.92	0.7	1.79	17.61	31.6	0.68	0.51	0.75	1.49	0.43	0.29	1.01	13.7	13.57	1.56	0.66	1.04	0.71	0.99	0.71	1.87	17.85	33.43		0.0123	0.0425	0.001
323			2-isopropylmalate	LC/MS polar	15667	C02504	3-CARBOXY-3-HYDROXY-ISOCAPROATE	77		0.44	0.19	0.42	0.13	0.99	7.61	0.23	3.48	15	2.08	1.42	2.95	6.98	0.75	5.25	0.39	26.6	10.35	0.57	0.25	0.45	0.19	1.33	6.91	0.43	5.46	12.64	2.02	1.14	2.3	5.99	0.86	5.17	0.39	24.45	9.47		0.0115	0.0422	0.0013
343		Amines and polyamines	5-methylthioadenosine (MTA)	LC/MS pos early	1419	C00170	5-METHYLTHIOADENOSINE	439176		0.41	0.27	0.65	0.32	0.32	1.02	0.38	0.13	0.33	1.53	1.04	1.59	1.96	0.98	1.92	1.25	0.49	0.61	0.54	0.32	0.59	0.43	0.39	0.92	0.73	0.19	0.26	1.39	0.83	1.15	1.77	1.11	1.97	1.14	0.5	0.56		0.0046	0.0285	0.0002
344			agmatine	LC/MS pos early	15496	C00179	AGMATHINE	199		0.58	0.7	1.2	0.65	1.59	2.44	0.4	1.08	2.66	1.11	1.61	1.8	1	1.12	1.12	0.49	2.48	1.21	0.66	0.82	1.24	0.75	2.05	2.74	0.64	2.25	3.51	1.13	1.27	1.43	1	1.23	1.23	0.45	3.5	1.58		0.2795	0.3222	0.4751
345			putrescine	LC/MS pos early	1408	C00134	PUTRESCINE	1045		0.4	0.05	0.13	0.41	0.16	0.38	0.13	0.08	0.61	2.46	0.84	2.07	2.41	0.26	0.63	0.83	1.22	1.01	0.52	0.06	0.12	0.56	0.18	0.32	0.23	0.15	0.64	2.28	0.66	1.51	2.11	0.3	0.63	0.82	1.56	1.27		0.0023	0.0235	3.8254e-07
346			spermidine	LC/MS pos early	485	C00315	SPERMIDINE	1102		0.36	0.17	0.48	1.25	0.79	0.63	0.13	0.04	0.28	12.32	2.5	30.76	3.52	0.88	3.09	2.65	0.52	1.37	0.52	0.25	0.48	1.25	0.74	0.59	0.23	0.05	0.23	8.07	2.03	16.36	3.35	0.9	3.03	2.74	0.44	1.19		0.0126	0.0425	0.0001
350			feruloylputrescine	LC/MS pos early	48518	C10497		5281796		1	2.34	2.34	1	12.94	12.94	1.09	6.43	5.88	1	1	1	1	1.09	1.09	0.18	2.75	0.5	1	2.13	2.13	1	12.46	12.46	1.11	7.22	6.5	1	1	1	1	1.11	1.11	0.17	3.39	0.58		1	0.693	0.3267
351			N-acetylputrescine	LC/MS pos early	37496	C02714		122356		0.4	1.14	2.82	0.71	2.07	2.93	0.21	1.08	5.08	1.73	1.28	2.22	0.99	0.68	0.67	0.95	1.22	1.16	0.55	1.55	2.81	0.97	2.6	2.68	0.42	1.93	4.57	1.6	0.98	1.56	0.91	0.75	0.68	0.95	1.22	1.16		0.0009	0.0172	0.9067
353			nicotianamine	LC/MS pos early	43026	C05324		9882882		0.93	2.17	2.34	1.12	3.71	3.32	0.62	1.22	1.99	1.28	2.49	3.19	1.06	1.65	1.76	0.75	1.4	1.05	1.37	3.24	2.36	1.56	4.67	2.99	1.22	2.14	1.75	1.17	1.92	2.25	1.03	1.71	1.76	0.81	1.27	1.03		0.9948	0.693	0.0183
363		Glutathione metabolism	glutathione, oxidized (GSSG)	LC/MS pos early	27727	C00127	GLUTATHIONE	65359		0.51	0.1	0.2	0.52	0.16	0.31	0.45	0.17	0.38	1.41	1.13	1.6	1.38	1.01	1.39	0.89	1.9	1.68	0.7	0.16	0.22	0.71	0.21	0.3	0.89	0.3	0.34	1.28	0.88	1.12	1.26	1.11	1.39	0.95	1.68	1.6		0.0051	0.03	3.8109e-10
368			cysteine-glutathione disulfide	LC/MS pos early	35159			4247235		0.66	0.43	0.65	0.78	0.57	0.73	0.47	0.53	1.12	1.24	1.86	2.31	1.05	1.32	1.39	0.94	2.26	2.14	0.93	0.62	0.67	1.11	0.75	0.67	0.92	0.89	0.97	1.18	1.44	1.7	0.99	1.43	1.41	0.98	2.06	2.02		0.1453	0.217	0.0086
372			gamma-glutamylglutamate	LC/MS pos early	36738	C05282		92865		0.4	0.33	0.81	0.36	0.23	0.65	0.42	1.63	3.89	1.26	1.03	1.3	1.42	1.07	1.52	1.76	5.13	9.03	0.54	0.48	0.88	0.48	0.28	0.58	0.82	2.75	3.34	1.12	0.79	0.89	1.26	1.21	1.52	1.91	4.58	8.76		0.0424	0.0941	0.0283
373			gamma-glutamylglutamine	LC/MS pos early	2730	C05283		150914		0.42	0.15	0.36	0.52	1.54	2.95	0.36	13.4	37.67	2.03	1.06	2.15	1.63	0.9	1.47	0.2	93.27	18.76	0.52	0.21	0.4	0.82	1.98	2.43	0.7	23.96	34.14	2.13	0.81	1.72	1.37	1.08	1.48	0.23	91.89	20.8		0.0772	0.1424	0.0058
375			gamma-glutamylhistidine	LC/MS pos early	18245			7017195		1	1	1	1	2.03	2.03	1	21.99	21.99	1	1	1	1	1	1	0.49	21.99	10.86	1	1	1	1	1.7	1.7	1	20.17	20.17	1	1	1	1	1	1	0.59	20.17	11.89		1	0.693	1
376			gamma-glutamylisoleucine*	LC/MS pos early	34456			14253342		1	1	1	1	1.8	1.8	1	17.61	17.61	1	1	1	1	1	1	0.55	17.61	9.76	1	1	1	1	1.53	1.53	1	15.86	15.86	1	1	1	1	1	1	0.65	15.86	10.34		1	0.693	1
382			gamma-glutamyltryptophan	LC/MS neg	33947			3989307		1	1	1	0.68	3.15	4.64	1	31.71	31.71	0.68	1	0.68	1	1	1	0.22	31.71	6.83	1	1	1	0.79	3.56	4.53	1	37.2	37.2	0.79	1	0.79	1	1	1	0.22	37.2	8.21		1	0.693	1
384			gamma-glutamylvaline	LC/MS pos early	43829			7015683		0.37	0.37	1	1.13	5.89	5.21	1	78.06	78.06	2.73	0.37	1	0.89	1	0.89	0.17	78.06	13.25	0.32	0.32	1	1.42	8.02	5.65	1	124.6	124.6	3.1	0.32	1	0.7	1	0.7	0.12	124.6	15.54		0.0952	0.1632	0.0952
385			5-oxoproline	LC/MS neg	1494	C01879	5-OXOPROLINE	7405		0.37	0.56	1.53	0.83	15.09	18.17	0.41	33.14	80.69	1.63	1.16	1.88	0.72	1.29	0.93	0.06	68.15	4.14	0.52	0.84	1.62	1.11	17.12	15.48	0.79	58.46	73.66	1.42	0.92	1.3	0.66	1.41	0.94	0.07	63.93	4.45		0.0114	0.0422	0.0612
394	Carbohydrate	Glycolysis	glucose	LC/MS polar	48152	C00031	CPD-3607	79025		0.79	0.37	0.47	0.71	1.12	1.58	0.48	0.36	0.75	1.53	0.86	1.32	1.69	0.53	0.9	0.51	0.84	0.43	1.14	0.48	0.42	0.81	1.13	1.39	0.93	0.61	0.65	1.16	0.67	0.78	1.64	0.55	0.9	0.5	0.85	0.42		0.8484	0.659	0.0262
403			glucuronate	LC/MS polar	15443	C00191	GLUCURONATE	444791		0.65	0.07	0.11	0.54	0.1	0.19	0.37	0.06	0.18	1.51	1.07	1.61	1.81	0.6	1.09	1	0.99	0.99	0.9	0.1	0.11	0.73	0.13	0.18	0.7	0.11	0.16	1.35	0.84	1.14	1.65	0.66	1.09	0.99	0.96	0.95		0.0593	0.1175	2.8301e-09
405			lactate	LC/MS polar	527	C00186	L-LACTATE	612		0.27	0.74	2.73	0.76	0.72	0.95	0.65	1.81	2.77	2.31	0.39	0.9	0.82	0.95	0.78	2.37	0.96	2.28	0.41	1.09	2.7	0.97	0.85	0.87	1.21	3.13	2.58	1.96	0.31	0.62	0.82	0.94	0.77	2.53	0.9	2.28		0.1992	0.2657	0.5801
408			pyruvate	LC/MS polar	48990	C00022	PYRUVATE	1060		0.64	0.69	1.08	0.57	0.54	0.94	0.36	0.74	2.02	1.36	1.04	1.42	1.52	0.6	0.91	1.75	1.11	1.94	0.87	0.95	1.1	0.75	0.65	0.86	0.69	1.27	1.84	1.19	0.81	0.97	1.39	0.65	0.9	1.76	1.08	1.91		0.0277	0.0719	0.0807
415		TCA cycle	citrate	LC/MS neg	1564	C00158	CIT	311		0.61	17.01	27.81	0.22	6.46	29.97	0.4	5.73	14.48	0.57	3.47	1.99	1.62	2.25	3.65	1.51	1.17	1.76	0.87	24.08	27.62	0.33	9.04	27.39	0.79	10.1	12.85	0.58	2.6	1.5	1.53	2.34	3.58	1.54	1.09	1.68		0.172	0.2368	4.2236e-08
416			aconitate [cis or trans]	LC/MS neg	46173					0.51	6.02	11.71	0.47	6.57	14.12	0.34	2.83	8.24	1.78	2.25	4.01	1.97	1.5	2.96	1.63	1.05	1.72	0.71	8.58	12.15	0.63	8.21	13.02	0.65	4.7	7.18	1.62	1.75	2.83	1.81	1.62	2.94	1.69	0.96	1.62		0.0291	0.0745	5.5887e-08
419			trans-aconitate	LC/MS pos early	52303	C02341	CPD-225	444212		0.73	1.62	2.21	0.48	0.54	1.12	0.54	0.1	0.18	1.25	2.23	2.79	1.9	1.63	3.1	3.73	0.13	0.49	1.05	2.15	2.05	0.62	0.64	1.03	1.01	0.16	0.16	1.08	1.74	1.87	1.84	1.67	3.07	3.63	0.13	0.48		0.6776	0.5725	0.195
422			alpha-ketoglutarate	LC/MS neg	528	C00026	2-ketoglutarate	51		1.19	2.9	2.44	1.11	4.25	3.82	1.36	1.63	1.2	1.93	0.88	1.71	2.07	1.01	2.09	1.32	0.5	0.65	1.69	4.01	2.37	1.21	4.34	3.6	2.53	2.7	1.07	1.42	0.7	0.99	2	1.04	2.07	1.31	0.47	0.62		0.3297	0.3598	7.7832e-05
423			succinate	LC/MS polar	1437	C00042	SUC	1110		0.85	1.33	1.57	0.47	0.5	1.07	0.39	0.2	0.51	1.23	1.27	1.57	2.24	0.59	1.31	3.29	0.19	0.62	1.18	1.96	1.67	0.62	0.62	1	0.74	0.34	0.46	1.1	1	1.1	2.07	0.63	1.31	3.45	0.17	0.6		0.4273	0.4247	0.1773
424			fumarate	LC/MS polar	1643	C00122	FUM	444972		0.25	0.11	0.45	0.05	0.04	0.73	0.02	0.04	1.67	0.99	1.39	1.38	5.08	0.12	0.62	3.1	0.46	1.41	0.3	0.16	0.53	0.08	0.05	0.64	0.04	0.06	1.49	0.99	1.12	1.11	3.85	0.16	0.61	3.19	0.44	1.41		0.001	0.0172	0.0035
426			malate	LC/MS neg	1303	C00149	MAL	525		0.9	0.27	0.29	0.66	0.22	0.34	0.65	0.41	0.62	1.22	0.91	1.11	1.68	0.66	1.11	1.45	1.4	2.03	1.27	0.35	0.27	0.78	0.24	0.31	1.26	0.67	0.53	0.98	0.7	0.68	1.59	0.69	1.1	1.42	1.36	1.92		0.7538	0.6138	0.0001
427			oxaloacetate	LC/MS neg	47173	C00036	OXALACETIC_ACID	970		0.64	0.17	0.26	0.4	0.23	0.56	0.43	0.3	0.69	0.97	1.27	1.24	1.55	0.85	1.32	0.71	2.27	1.62	0.92	0.23	0.25	0.55	0.25	0.46	0.81	0.47	0.58	0.86	1.04	0.89	1.43	0.92	1.31	0.78	2.14	1.67		0.4217	0.423	0.0018
433		Calvin cycle and pentose phosphate	3-phosphoglycerate	LC/MS neg	1414	C00597	G3P	724		0.72	0.2	0.28	0.49	0.45	0.9	0.5	0.35	0.69	0.98	1.57	1.54	1.43	1.1	1.56	0.44	2.69	1.19	1.05	0.3	0.28	0.65	0.48	0.74	0.96	0.56	0.59	0.83	1.29	1.06	1.34	1.17	1.56	0.51	2.43	1.24		0.5155	0.4692	0.0011
440			sedoheptulose	LC/MS polar	53237			5459879		0.56	0.4	0.72	0.4	1.46	3.68	0.33	0.7	2.14	1.75	0.64	1.12	2.47	0.38	0.93	0.48	1.12	0.54	0.77	0.55	0.72	0.54	1.85	3.43	0.63	1.08	1.71	1.57	0.51	0.8	2.23	0.42	0.93	0.47	0.99	0.46		0.0687	0.1331	0.0106
443		Photorespiration	oxalate (ethanedioate)	LC/MS neg	20694	C00209	OXALATE	971		0.76	0.87	1.15	0.95	2.2	2.32	0.77	1.64	2.13	1.48	0.95	1.41	1.19	0.96	1.14	0.59	1.78	1.05	1.09	1.27	1.17	1.23	2.69	2.18	1.48	2.93	1.97	1.3	0.73	0.95	1.15	1	1.14	0.61	1.68	1.03		0.1035	0.1715	0.3961
447			glycerate	LC/MS polar	1572	C00258	GLYCERATE	752		0.71	0.95	1.33	0.56	0.68	1.22	0.45	0.46	1.02	1.18	1.52	1.8	1.51	0.97	1.47	1.64	0.74	1.22	1	1.34	1.35	0.76	0.87	1.14	0.88	0.8	0.91	1.07	1.19	1.27	1.39	1.05	1.47	1.64	0.71	1.16		0.0496	0.1042	0.7805
449			tartronate (hydroxymalonate)	LC/MS neg	20693	C02287		45		0.49	0.3	0.62	1.18	1.75	1.49	0.54	0.36	0.66	3.84	0.95	3.66	1.58	1.07	1.69	0.66	1.13	0.75	0.72	0.45	0.63	1.68	2.42	1.44	1.04	0.63	0.6	3.73	0.75	2.82	1.59	1.1	1.75	0.7	1.05	0.73		0.0202	0.0586	0.0002
453		Amino sugar and nucleotide sugar	arabinose	LC/MS polar	575	C00216	D-ARABINOSE	66308		1.38	0.58	0.42	0.83	1.12	1.34	0.99	1.43	1.44	0.74	1.13	0.83	1.22	0.81	0.99	0.38	2.78	1.07	1.99	0.79	0.4	0.96	1.13	1.17	1.78	2.34	1.31	0.57	0.91	0.52	1.17	0.82	0.96	0.4	2.71	1.08		0.46	0.4454	0.2796
457			erythronate*	LC/MS polar	42420			2781043		0.5	0.32	0.64	0.41	0.47	1.15	0.43	0.79	1.84	1.51	1.24	1.87	1.82	1.07	1.95	1.02	3.08	3.13	0.74	0.46	0.62	0.52	0.56	1.07	0.84	1.36	1.63	1.25	0.97	1.22	1.78	1.1	1.95	1.02	2.91	2.97		0.0132	0.043	3.9935e-05
471			ribitol	LC/MS polar	15772	C00474		6912		1.55	0.8	0.52	0.58	1.79	3.08	1.11	4.24	3.8	0.56	1.02	0.57	1.5	0.73	1.09	0.25	5.37	1.35	2.32	0.94	0.41	0.56	1.74	3.12	1.94	6.1	3.15	0.38	0.87	0.33	1.6	0.73	1.16	0.21	5.63	1.17		0.378	0.3948	0.5508
472			ribonate	LC/MS polar	27731	C01685		5460677		0.91	0.66	0.73	0.66	0.56	0.85	1.09	1.33	1.22	1.35	1.34	1.81	1.87	1.61	3.01	1.58	2.71	4.3	1.37	0.95	0.69	0.85	0.67	0.79	2.1	2.33	1.11	1.16	1.05	1.21	1.88	1.59	3	1.63	2.58	4.2		0.8366	0.6547	0.1143
473			ribose	LC/MS polar	1471	C00121	RIBOSE	5779		0.47	0.13	0.28	0.29	0.11	0.37	0.28	0.03	0.1	1.16	1.77	2.05	1.85	1.05	1.95	1.4	0.38	0.53	0.68	0.17	0.25	0.41	0.14	0.34	0.54	0.05	0.09	1.06	1.39	1.47	1.75	1.1	1.93	1.28	0.4	0.51		0.082	0.1474	2.2355e-06
482			xylose	LC/MS polar	15581	C00181	XYLOSE	135191		0.93	0.2	0.22	0.59	0.36	0.61	0.43	0.36	0.84	0.84	1	0.84	1.33	0.46	0.61	0.47	1.76	0.83	1.37	0.33	0.24	0.6	0.31	0.52	0.77	0.52	0.68	0.53	0.88	0.47	1.23	0.49	0.6	0.57	1.4	0.79		0.748	0.6124	0.0423
490			arabonate/xylonate	LC/MS polar	48255					0.94	2.29	2.43	1.21	1.54	1.27	0.59	1.57	2.65	0.86	2.32	2	0.67	1.46	0.98	1.29	1.58	2.04	1.42	3.28	2.31	1.41	1.66	1.18	1.15	2.75	2.4	0.67	1.8	1.2	0.67	1.45	0.98	1.32	1.51	1.99		0.8938	0.6716	0.0004
493			arabitol/xylitol	LC/MS polar	48885	C01904	CPD-355	6912		0.63	0.77	1.22	0.59	2.26	3.85	0.55	4.33	7.92	1.44	0.85	1.22	1.54	0.74	1.14	0.49	4.8	2.34	0.94	1.01	1.08	0.64	2.23	3.47	1.02	7.46	7.33	1.03	0.71	0.73	1.51	0.77	1.16	0.47	5.2	2.44		0.2193	0.2815	0.4211
495			N-acetylglucosamine/N-acetylgalactosamine	LC/MS pos early	46539			24139		1.11	0.03	0.03	0.74	0.06	0.08	0.75	0.02	0.03	2.09	1.79	3.74	3.16	1.21	3.83	1	1.3	1.3	1.69	0.04	0.02	0.97	0.06	0.07	1.49	0.03	0.02	1.83	1.37	2.49	3.18	1.21	3.84	1	1.35	1.35		0.9393	0.6869	5.31e-13
497			ribulonate/xylulonate*	LC/MS polar	61858					0.71	0.46	0.65	0.41	0.58	1.41	0.21	0.47	2.23	1.22	1.34	1.64	2.13	0.39	0.84	0.99	1.34	1.32	1.1	0.7	0.63	0.51	0.62	1.21	0.41	0.83	2.02	1	1.04	1.04	2.15	0.39	0.83	1.13	1.24	1.39		0.4918	0.4574	0.1278
510		Inositol metabolism	myo-inositol	LC/MS polar	1124	C00137	MYO-INOSITOL	892		0.45	0.27	0.59	0.33	0.21	0.63	0.26	0.06	0.22	2.22	1.18	2.62	3.07	0.67	2.07	2.91	0.25	0.73	0.61	0.38	0.62	0.46	0.27	0.6	0.5	0.1	0.21	2.05	0.91	1.87	2.74	0.75	2.05	2.83	0.25	0.71		0.0035	0.0261	0.0002
524		Sucrose, glucose,fructose metabolism	1-kestose	LC/MS neg	22012	C03661	1-KESTOTRIOSE	440080		0.17	18.4	108.92	0.17	13.12	78.26	1.48	0.19	0.13	3.47	0.81	2.82	3.5	7.12	24.89	4.87	0.01	0.04	0.22	28.23	127.82	0.24	18.65	76.29	2.8	0.27	0.1	3.31	0.64	2.13	2.99	8.14	24.36	5.01	0.01	0.03		0.0566	0.1138	0.0001
525			3-deoxyoctulosonate	LC/MS polar	43805		KDO	4636210		2.03	5.76	2.84	1.2	1.96	1.63	1.45	4.19	2.89	0.87	1.4	1.22	1.47	1	1.47	2.56	1.02	2.61	3.1	8.66	2.79	1.41	2.2	1.56	2.85	7.35	2.58	0.68	1.07	0.73	1.49	0.99	1.47	2.67	0.91	2.43		0.0187	0.055	6.7656e-07
530			fructose	LC/MS polar	48195	C00095	Fructose	5984		0.95	0.53	0.56	0.84	1.22	1.44	0.62	0.34	0.55	1.46	0.84	1.22	1.63	0.55	0.9	0.63	0.54	0.34	1.36	0.66	0.49	0.93	1.22	1.32	1.19	0.56	0.48	1.08	0.65	0.7	1.58	0.57	0.89	0.58	0.55	0.32		0.7859	0.6266	0.0865
534			galactonate	LC/MS polar	27719	C00880		128869		0.35	1.09	3.09	0.62	0.62	0.99	0.28	0.54	1.92	0.83	1.25	1.04	0.47	1	0.47	1.48	0.62	0.92	0.51	1.63	3.19	0.83	0.78	0.94	0.54	0.8	1.49	0.69	1.08	0.74	0.42	1.13	0.48	1.44	0.53	0.76		0.1248	0.1959	0.4677
545			mannitol/sorbitol	LC/MS polar	46142	C00794	SORBITOL	5780		0.67	5.54	8.21	0.87	3.65	4.22	0.52	5.99	11.5	0.84	1.18	0.99	0.65	0.91	0.59	1.27	1.27	1.62	0.99	7.72	7.76	1.03	4.09	3.97	1.02	10.44	10.29	0.67	0.9	0.6	0.64	0.92	0.59	1.26	1.22	1.53		0.1256	0.1959	1.0763e-07
558			mannose	LC/MS polar	48153	C00159	L-mannose	18950		0.78	0.08	0.1	0.2	1.24	6.2	0.18	0.29	1.59	1.9	0.86	1.63	7.44	0.2	1.51	0.13	3.07	0.39	1.08	0.12	0.11	0.3	1.6	5.3	0.35	0.51	1.45	1.92	0.66	1.27	6.86	0.21	1.47	0.15	2.72	0.4		0.5651	0.4952	7.0571e-05
575			sucrose	LC/MS polar	1519	C00089	SUCROSE	5988		0.41	24.85	61.33	1.4	26.69	19.02	3.17	5.77	1.82	1.13	0.85	0.97	0.33	6.69	2.19	1.06	0.2	0.21	0.71	38.85	54.91	1.32	23.93	18.12	6.44	10.25	1.59	0.66	0.67	0.44	0.35	6.14	2.17	1.07	0.18	0.19		0.5232	0.4701	5.6493e-05
598			methyl glucopyranoside (alpha + beta)	LC/MS pos early	46144					0.59	3.89	6.53	0.77	5.21	6.78	0.7	0.77	1.09	1.21	1.46	1.76	0.93	1.73	1.61	0.9	0.29	0.26	0.84	4.65	5.56	0.92	6.1	6.61	1.38	1.29	0.93	0.97	1.1	1.07	0.88	1.82	1.61	0.74	0.31	0.23		0.5209	0.4701	0.3537
599			6-phosphogluconate	LC/MS neg	15442	C00345	CPD-2961	91493		0.85	0.26	0.3	0.6	0.16	0.26	0.59	0.27	0.46	0.47	0.95	0.45	0.66	0.66	0.43	0.76	1	0.76	1.16	0.39	0.34	0.76	0.19	0.25	1.12	0.53	0.47	0.39	0.75	0.29	0.6	0.72	0.43	0.83	1	0.83		0.2343	0.2865	1.3778e-05
600			gluconate	LC/MS polar	587	C00257	GLUCONATE	10690		0.67	0.86	1.29	1.02	0.64	0.62	0.52	0.36	0.7	0.74	1.32	0.97	0.48	1.04	0.5	1	0.56	0.56	0.92	1.15	1.24	1.36	0.8	0.58	0.99	0.6	0.6	0.66	1.04	0.69	0.44	1.12	0.5	0.95	0.54	0.51		0.1832	0.2475	0.1879
644	Lipids	Free fatty acid	behenate (22:0)*	LC/MS neg	12125	C08281	DOCOSANOATE	8215		0.78	1.54	1.97	1.17	3.21	2.75	0.8	2.5	3.12	1.11	1.13	1.25	0.74	1.16	0.86	0.53	1.83	0.97	1.13	2.2	1.95	1.43	3.65	2.56	1.55	4.08	2.63	0.9	0.88	0.79	0.71	1.21	0.86	0.54	1.63	0.89		0.2428	0.2942	0.05
662			eicosenoate (20:1)	LC/MS neg	33587	C16526	CPD-12189	5282768		0.47	0.99	2.13	0.65	0.62	0.95	0.31	0.37	1.18	1.48	1.3	1.93	1.06	0.87	0.92	2.36	0.48	1.14	0.68	1.28	1.9	0.85	0.76	0.89	0.61	0.66	1.07	1.28	1	1.29	1.02	0.91	0.93	2.17	0.52	1.12		0.0132	0.043	0.3496
667			nervonate (24:1n9)*	LC/MS neg	52674	C08323		5281120		0.39	0.27	0.68	0.69	1.58	2.28	0.3	0.77	2.53	1.18	0.99	1.17	0.67	0.77	0.51	0.2	2.84	0.57	0.51	0.38	0.74	0.91	1.97	2.16	0.59	1.18	2.02	1.03	0.78	0.8	0.58	0.9	0.52	0.2	2.46	0.48		0.0125	0.0425	0.0123
675			linolenate [alpha or gamma; (18:3n3 or 6)]	LC/MS neg	34035	C06426	CPD-8117	5280934		1.15	1.93	1.68	1.11	1.84	1.66	0.71	1.16	1.62	0.79	1.01	0.8	0.82	0.63	0.52	0.83	0.61	0.5	1.71	2.49	1.46	1.35	2.1	1.56	1.33	1.79	1.35	0.65	0.8	0.52	0.83	0.62	0.52	0.77	0.58	0.45		0.7355	0.6046	0.1025
689		Fatty acid, hydroxy	2,3-dihydroxy-2-methylbutyrate	LC/MS neg	57547			301941		1.35	0.13	0.1	0.53	0.32	0.6	1.44	0.1	0.07	2.43	1.36	3.29	6.14	1.45	8.9	1	1	1	1.97	0.13	0.07	0.72	0.3	0.42	2.76	0.12	0.04	2.35	1.05	2.47	6.41	1.47	9.43	1	1	1		0.1682	0.2368	1.0824e-09
692			2-hydroxyglutarate	LC/MS pos early	52294	C02630	CPD-381	43		0.69	0.64	0.94	0.94	2.1	2.24	0.82	1.59	1.94	1.07	1.08	1.16	0.79	1.29	1.01	0.33	2.67	0.87	1	0.74	0.74	1.16	2.42	2.08	1.54	2.69	1.74	0.88	0.87	0.76	0.76	1.34	1.01	0.27	3.15	0.85		0.069	0.1331	0.032
702			8-hydroxyoctanoate	LC/MS neg	21239			69820		0.69	1.1	1.61	0.4	0.35	0.87	0.41	0.29	0.71	1.18	1.49	1.76	2.03	0.9	1.83	3.74	0.4	1.49	0.89	1.4	1.57	0.57	0.5	0.88	0.79	0.56	0.7	1.06	1.17	1.24	1.67	1.04	1.74	2.95	0.47	1.38		0.1536	0.2234	0.6593
705			3-hydroxyadipate*	LC/MS polar	62069			151913		0.64	0.58	0.9	0.67	0.61	0.91	0.49	0.75	1.53	0.73	1.18	0.86	0.69	0.9	0.62	0.69	1.52	1.05	0.86	0.82	0.95	0.88	0.76	0.86	0.95	1.43	1.51	0.65	0.89	0.57	0.64	0.97	0.62	0.7	1.54	1.09		0.0526	0.1083	0.0698
726			2-hydroxyarachidate*	LC/MS neg	61700			5225199		0.45	3.2	7.13	1.67	5.2	3.12	0.84	5.25	6.26	0.93	1.61	1.5	0.25	3.01	0.76	0.57	2.65	1.52	0.6	4.65	7.82	2.12	6.18	2.91	1.66	8.42	5.08	0.78	1.26	0.99	0.22	3.53	0.77	0.59	2.29	1.35		0.1096	0.1774	0.0131
728			2-hydroxybehenate	LC/MS neg	57663			193484		0.58	5.32	9.1	2.33	7.53	3.23	1.22	7.85	6.42	0.93	1.12	1.04	0.23	2.35	0.55	0.65	1.66	1.09	0.9	7.66	8.54	2.67	8.06	3.02	2.39	12.62	5.29	0.69	0.9	0.62	0.23	2.38	0.55	0.66	1.48	0.97		0.3586	0.3822	0.0006
731			2-hydroxynervonate*	LC/MS neg	61698			5312783		0.48	3.89	8.17	1.88	6.82	3.63	1.22	6.39	5.25	0.85	1.34	1.14	0.22	3.42	0.74	0.49	2.2	1.07	0.71	5.75	8.11	2.25	7.63	3.38	2.37	10.16	4.28	0.67	1.07	0.72	0.21	3.58	0.75	0.5	1.89	0.95		0.2205	0.2815	0.0078
737		Oxylipins	12,13-DiHOME	LC/MS neg	38395	C14829	CPD-13086	10236635		0.5	1.02	2.05	0.3	0.25	0.83	0.24	0.24	1	0.68	1.47	1	1.13	0.71	0.81	2.77	0.35	0.97	0.6	1.38	2.28	0.4	0.29	0.71	0.43	0.41	0.96	0.61	1.12	0.69	0.92	0.81	0.74	2.96	0.34	1		0.0073	0.0347	0.7825
741			13-HODE + 9-HODE	LC/MS neg	37752			43013		0.48	1.5	3.1	0.22	0.39	1.72	0.15	0.11	0.74	0.97	2.52	2.44	2.08	0.77	1.6	3.76	0.18	0.69	0.62	1.91	3.07	0.33	0.53	1.61	0.29	0.2	0.69	0.93	1.92	1.78	1.78	0.88	1.57	3.39	0.2	0.68		0.0225	0.0627	0.7329
764		Fatty acid ester	ethylmalonate	LC/MS polar	15765			11756		0.71	2.17	3.05	1.41	4.61	3.28	1	1	1	1.85	0.54	1	0.93	0.76	0.71	0.87	0.25	0.22	0.74	3.03	4.1	1.71	6.29	3.68	1	1	1	1.82	0.55	1	0.79	0.74	0.59	0.88	0.18	0.16		0.5023	0.4644	0.0004
802		Fatty acid, Dicarboxylate	malonate	LC/MS polar	15872	C00383	MALONATE	867		1.03	1.3	1.27	1.15	1.27	1.1	0.86	1.9	2.2	0.66	1.52	1	0.58	1.28	0.75	0.67	2.22	1.49	1.53	1.82	1.19	1.42	1.49	1.05	1.67	3.48	2.08	0.54	1.18	0.63	0.58	1.29	0.75	0.66	2.25	1.48		0.88	0.6716	0.0955
804			glutarate (C5-DC)	LC/MS polar	396	C00489	GLUTARATE	743		0.57	0.39	0.69	1.29	0.65	0.5	0.56	0.74	1.31	1.54	0.97	1.49	0.68	0.95	0.65	0.93	1.82	1.7	0.9	0.55	0.61	1.74	0.89	0.51	1.03	1.4	1.36	1.42	0.78	1.11	0.73	0.9	0.66	0.88	2	1.75		0.0445	0.0964	0.0056
812			suberate (C8-DC)	LC/MS polar	15730	C08278	CPD0-1264	10457		0.98	1.79	1.82	0.77	0.81	1.05	1.05	1.95	1.86	0.77	0.76	0.58	0.98	0.81	0.79	1.7	0.82	1.4	1.17	2.15	1.84	0.93	1.09	1.17	1.24	3.11	2.5	0.69	0.72	0.49	0.87	0.76	0.66	1.36	1.04	1.41		0.9312	0.6869	0.1
815			azelate (C9-DC)	LC/MS neg	18362	C08261		2266		0.91	1.24	1.36	0.42	0.29	0.68	0.75	0.57	0.75	0.63	1.25	0.79	1.35	1.04	1.4	2.69	0.57	1.54	1.33	1.56	1.17	0.58	0.37	0.64	1.46	1.04	0.71	0.57	0.97	0.55	1.3	1.07	1.4	2.41	0.65	1.56		0.7658	0.6175	0.6053
820			dodecenedioate (C12:1-DC)*	LC/MS neg	61864					0.89	1.61	1.81	0.96	0.9	0.95	0.68	0.51	0.75	1.02	1.75	1.77	0.95	1.34	1.27	1.81	0.55	1	0.86	1.82	2.11	1.11	0.9	0.81	1.22	0.63	0.52	1.04	1.37	1.42	0.81	1.94	1.57	2.11	0.47	1		0.507	0.4655	0.032
889		Phospholipids	1-linoleoyl-2-linolenoyl-GPA (18:2/18:3)*	LC/MS polar	52695					1.35	1.26	0.93	0.42	0.62	1.47	0.29	0.47	1.63	0.45	2.31	1.03	1.42	0.5	0.71	0.9	0.87	0.79	1.99	1.89	0.95	0.54	0.71	1.32	0.55	0.73	1.34	0.38	1.79	0.68	1.42	0.49	0.7	1.02	0.69	0.71		0.4325	0.4247	0.6479
892			1-palmitoyl-2-linoleoyl-GPA (16:0/18:2)*	LC/MS pos late	52679			9547167		1.07	1.47	1.38	0.45	0.97	2.15	0.38	0.34	0.9	0.43	2.58	1.12	1.03	0.93	0.95	0.66	0.6	0.4	1.47	2.2	1.5	0.62	1.22	1.96	0.74	0.55	0.74	0.39	2.03	0.79	0.92	1.02	0.94	0.7	0.51	0.36		0.9766	0.693	0.3172
893			1-palmitoyl-2-linolenoyl-GPA (16:0/18:3)*	LC/MS polar	52694					0.84	0.66	0.78	0.4	0.41	1.03	0.29	0.34	1.17	0.58	1.73	1	1.23	0.6	0.74	0.93	0.9	0.84	1.19	0.96	0.8	0.53	0.51	0.96	0.51	0.52	1.02	0.52	1.36	0.71	1.17	0.58	0.68	0.98	0.74	0.73		0.7083	0.5902	0.2091
897			1,2-dilinolenoyl-GPA (18:3/18:3)*	LC/MS pos late	57329			9547161		1.02	0.57	0.56	0.44	0.45	1.01	0.37	0.28	0.76	0.49	2.09	1.03	1.13	0.76	0.86	0.62	1.05	0.65	1.44	0.86	0.6	0.61	0.56	0.93	0.7	0.45	0.64	0.44	1.67	0.74	1.04	0.81	0.85	0.67	0.87	0.59		0.8756	0.6716	0.0933
909			1-palmitoyl-2-linoleoyl-GPC (16:0/18:2)	LC/MS pos late	42446			5287971		0.91	1.4	1.55	0.89	3.43	3.88	0.81	0.91	1.11	1.39	0.67	0.94	1.42	0.61	0.86	0.57	0.44	0.25	1.25	1.93	1.54	1.08	4.01	3.71	1.52	1.41	0.93	1.15	0.53	0.61	1.33	0.64	0.86	0.55	0.39	0.21		0.5602	0.493	0.1481
910			1-palmitoyl-2-arachidonoyl-GPC (16:0/20:4n6)	LC/MS pos late	52462			10747814		0.79	1.05	1.32	1.09	1.33	1.22	1.17	1.15	0.98	2.09	0.66	1.37	1.52	0.97	1.46	1.64	0.72	1.18	1.11	1.28	1.16	1.26	1.55	1.23	2.03	1.94	0.96	1.73	0.51	0.88	1.53	0.93	1.42	1.44	0.77	1.11		0.9202	0.6847	0.9979
911			1-palmitoyl-2-oleoyl-GPC (16:0/18:1)	LC/MS pos late	52461			6436017		0.73	0.28	0.39	0.75	0.56	0.75	0.57	0.35	0.6	1.72	0.68	1.17	1.68	0.53	0.89	0.87	0.83	0.72	0.98	0.38	0.39	0.96	0.7	0.72	1.09	0.58	0.54	1.49	0.53	0.79	1.51	0.59	0.89	0.81	0.81	0.65		0.1759	0.2407	6.7734e-05
912			1,2-dipalmitoyl-GPC (16:0/16:0)	LC/MS pos late	19130			452110		0.82	1.08	1.31	1.1	2.03	1.85	1.26	1.2	0.95	1.7	0.68	1.16	1.28	1.04	1.33	0.9	0.76	0.68	1.16	1.37	1.18	1.31	2.43	1.85	2.45	2.11	0.86	1.41	0.51	0.72	1.25	1.07	1.33	0.8	0.78	0.62		0.6043	0.5252	0.8275
914			1,2-dilinoleoyl-GPC (18:2/18:2)	LC/MS pos late	52603			5288075		1.12	1.96	1.76	1.04	3.73	3.57	0.79	0.96	1.22	1.22	0.75	0.92	1.31	0.53	0.69	0.64	0.37	0.24	1.59	2.7	1.7	1.25	4.26	3.4	1.48	1.49	1.01	0.99	0.58	0.58	1.26	0.54	0.69	0.63	0.32	0.2		0.7269	0.6019	0.011
916			1-stearoyl-2-oleoyl-GPC (18:0/18:1)	LC/MS pos late	52438					0.84	1.07	1.27	1.77	2.22	1.25	1.36	1.29	0.95	2.72	0.66	1.79	1.29	1.07	1.38	1.3	0.8	1.04	1.17	1.2	1.03	2.35	3.01	1.28	2.41	2.14	0.89	2.76	0.5	1.39	1.37	1.04	1.42	1.1	0.9	0.99		0.8201	0.6465	0.7213
920			1-oleoyl-2-linoleoyl-GPC (18:1/18:2)*	LC/MS pos late	52453					0.7	0.42	0.6	0.66	0.61	0.93	0.5	0.23	0.47	1.45	0.6	0.88	1.54	0.43	0.67	1	0.33	0.34	0.96	0.56	0.58	0.85	0.76	0.89	0.93	0.34	0.37	1.26	0.48	0.6	1.42	0.47	0.66	0.92	0.29	0.27		0.2471	0.2977	0.0055
926			1-palmitoyl-2-alpha-linolenoyl-GPC (16:0/18:3n3)*	LC/MS pos late	52684					0.8	0.78	0.97	0.89	2.38	2.68	0.55	0.69	1.25	1.52	0.65	0.99	1.37	0.44	0.61	0.5	0.57	0.29	1.08	1.06	0.98	1.12	2.89	2.57	1.02	1.04	1.03	1.32	0.51	0.67	1.26	0.48	0.61	0.48	0.5	0.24		0.3512	0.3761	0.4495
932			1-linoleoyl-2-linolenoyl-GPC (18:2/18:3)*	LC/MS pos late	53176					1.29	2.14	1.65	1.28	4.44	3.46	0.86	1.23	1.42	1.14	0.73	0.83	1.15	0.48	0.56	0.55	0.42	0.23	1.86	2.9	1.56	1.52	5.02	3.3	1.64	1.89	1.16	0.93	0.55	0.51	1.14	0.49	0.55	0.54	0.36	0.19		0.4293	0.4247	0.0107
933			1,2-dilinolenoyl-GPC (18:3/18:3)*	LC/MS pos late	53179					0.92	1.25	1.37	1.23	3.26	2.65	0.56	0.96	1.73	1.19	0.76	0.9	0.89	0.46	0.41	0.46	0.58	0.27	1.27	1.67	1.31	1.53	3.89	2.54	1.06	1.44	1.36	1.03	0.57	0.59	0.85	0.48	0.41	0.44	0.5	0.22		0.8904	0.6716	0.2472
952			1,2-dilinoleoyl-GPE (18:2/18:2)*	LC/MS pos late	53174			9546812		1.55	4.57	2.95	1.21	4.87	4.03	1.15	1.62	1.41	0.71	1.07	0.77	0.91	0.8	0.73	0.67	0.38	0.26	2.29	6.43	2.8	1.4	5.33	3.81	2.18	2.53	1.16	0.56	0.83	0.46	0.91	0.79	0.72	0.67	0.33	0.22		0.3343	0.3598	0.0002
962			1,2-dipalmitoyl-GPG (16:0/16:0)	LC/MS polar	52625			11846227		0.43	0.47	1.09	0.41	1.07	2.62	0.28	0.44	1.57	1.31	1.11	1.45	1.38	0.72	1	0.58	1.04	0.6	0.5	0.63	1.27	0.5	1.48	2.97	0.44	0.69	1.57	1.31	0.87	1.13	1.31	0.76	1	0.56	0.94	0.53		0.0025	0.0235	0.0067
976			1-palmitoyl-2-linoleoyl-GPI (16:0/18:2)	LC/MS pos late	52450					0.63	0.43	0.69	0.43	0.77	1.77	0.3	0.16	0.52	1.04	1.48	1.54	1.52	0.7	1.06	0.59	0.53	0.31	0.87	0.6	0.69	0.63	1.03	1.65	0.58	0.23	0.4	0.99	1.16	1.14	1.38	0.77	1.06	0.58	0.45	0.26		0.0954	0.1632	0.0131
988		Lyso-phospholipids	1-palmitoyl-GPA (16:0)	LC/MS neg	34428	C04036		6419701		0.48	0.24	0.51	0.36	0.21	0.59	0.23	0.08	0.34	1.52	1.75	2.67	2.07	0.85	1.76	1.79	0.57	1.02	0.66	0.33	0.51	0.5	0.28	0.56	0.47	0.14	0.29	1.41	1.33	1.88	1.86	0.96	1.78	1.68	0.55	0.93		0.0393	0.0896	0.0021
998			1-palmitoyl-GPC (16:0)	LC/MS pos late	33955		2-Acylglycero-Phosphocholines	86554		0.54	0.4	0.74	0.36	0.6	1.67	0.3	0.2	0.66	1.72	0.63	1.09	2.58	0.35	0.9	1.15	0.31	0.36	0.68	0.56	0.83	0.5	0.79	1.58	0.56	0.31	0.55	1.59	0.5	0.79	2.17	0.41	0.9	1.14	0.28	0.31		0.0038	0.027	0.0057
1002			1-oleoyl-GPC (18:1)	LC/MS pos late	48258			16081932		0.49	0.1	0.22	0.27	0.18	0.65	0.24	0.24	1	1.7	0.43	0.73	3.06	0.21	0.65	1.02	0.98	1	0.59	0.13	0.23	0.38	0.22	0.58	0.39	0.39	1	1.65	0.34	0.56	2.55	0.23	0.58	1	1	1		0.0047	0.0286	7.2786e-06
1003			1-linoleoyl-GPC (18:2)	LC/MS pos late	34419	C04100		11988421		0.97	2.54	2.62	1.45	2.52	1.74	1.24	1.54	1.25	1.34	0.69	0.92	0.89	0.88	0.78	1.34	0.42	0.56	1.41	3.5	2.48	2.24	3.71	1.66	1.82	1.99	1.09	1.4	0.59	0.83	0.89	0.76	0.67	1.33	0.34	0.45		0.7743	0.6197	9.7464e-05
1004			1-linolenoyl-GPC (18:3)*	LC/MS pos late	45951					0.95	2.17	2.28	1.6	2.25	1.41	1.05	1.47	1.4	1.29	0.66	0.85	0.77	0.73	0.56	1.24	0.45	0.55	1.36	3.04	2.24	1.92	2.61	1.36	1.26	1.86	1.47	1.03	0.58	0.6	0.73	0.54	0.39	1.21	0.35	0.42		0.9295	0.6869	0.0004
1014			1-palmitoyl-GPE (16:0)	LC/MS pos late	35631		2-Lysophosphatidylcholines	9547069		0.49	0.15	0.31	0.28	0.13	0.47	0.21	0.06	0.28	1.78	0.66	1.18	3.1	0.28	0.86	2.05	0.26	0.52	0.6	0.21	0.35	0.39	0.17	0.44	0.39	0.09	0.22	1.67	0.52	0.86	2.55	0.34	0.86	2.02	0.21	0.43		0.0029	0.0241	2.1049e-05
1018			1-linoleoyl-GPE (18:2)*	LC/MS pos late	36600			52925130		0.82	2.77	3.4	0.71	1.64	2.3	0.64	1.06	1.64	0.95	0.64	0.61	1.08	0.51	0.55	1.6	0.24	0.39	1.19	3.89	3.28	0.82	1.84	2.25	0.9	1.44	1.61	0.78	0.5	0.39	1.13	0.38	0.43	1.65	0.19	0.31		0.6507	0.5564	0.0043
1022			1-oleoyl-GPE (18:1)	LC/MS neg	35628			9547071		0.47	0.26	0.56	0.62	0.36	0.57	0.36	0.31	0.86	1.89	0.78	1.48	1.41	0.6	0.85	1.38	0.93	1.28	0.61	0.35	0.58	0.83	0.46	0.55	0.68	0.53	0.78	1.69	0.61	1.03	1.24	0.68	0.85	1.3	0.92	1.2		0.0019	0.0233	1.88e-05
1029			1-palmitoyl-GPG (16:0)*	LC/MS polar	45970			3300276		0.53	0.31	0.58	0.32	0.32	1	0.17	0.13	0.72	1.51	0.98	1.48	2.54	0.32	0.82	1.47	0.4	0.59	0.69	0.42	0.62	0.45	0.43	0.95	0.33	0.17	0.53	1.42	0.78	1.1	2.19	0.37	0.81	1.42	0.32	0.45		0.0118	0.0424	0.0019
1033			1-linoleoyl-GPG (18:2)*	LC/MS neg	54885					1.15	6.32	5.52	2.28	2.87	1.26	3.59	5.26	1.47	0.53	0.63	0.34	0.27	1.97	0.53	1.17	0.52	0.61	1.68	8.65	5.15	2.24	2.7	1.2	6.57	8.18	1.25	0.35	0.5	0.18	0.26	1.96	0.51	1.12	0.47	0.53		0.8481	0.659	0.0008
1035			1-palmitoyl-GPI (16:0)	LC/MS neg	35305					0.32	0.08	0.26	0.2	0.1	0.51	0.18	0.07	0.38	1.64	0.99	1.63	2.64	0.56	1.48	1.37	0.82	1.12	0.41	0.09	0.22	0.28	0.1	0.36	0.35	0.12	0.36	1.59	0.77	1.23	2.35	0.66	1.54	1.42	1.07	1.52		0.0011	0.0172	2.3352e-06
1069		Phospholipid Metabolism	glycerol 3-phosphate	LC/MS pos early	43847	C00093	GLYCEROL-3P	754		0.61	0.38	0.61	0.71	0.45	0.64	0.56	0.29	0.51	1.9	1.17	2.23	1.66	1.07	1.77	1.59	0.89	1.43	0.85	0.54	0.63	0.9	0.54	0.6	1.08	0.49	0.45	1.62	0.91	1.48	1.53	1.16	1.78	1.6	0.83	1.33		0.0056	0.0318	8.2606e-06
1071			phosphoethanolamine	LC/MS neg	1600	C00346	PHOSPHORYL-ETHANOLAMINE	1015		0.99	0.33	0.33	2.48	0.54	0.22	0.8	0.54	0.68	1.32	1.02	1.35	0.52	0.83	0.43	0.8	1.69	1.35	1.44	0.48	0.33	2.86	0.59	0.21	1.51	0.93	0.62	1.02	0.82	0.84	0.51	0.86	0.44	0.83	1.58	1.31		0.9516	0.6911	0.0001
1072			glycerophosphoethanolamine	LC/MS pos early	37455	C01233		123874		0.37	0.06	0.15	0.23	0.13	0.59	0.21	0.04	0.2	2.36	1.34	3.17	3.89	0.75	2.92	1	1	1	0.45	0.08	0.19	0.32	0.19	0.58	0.41	0.08	0.2	2.22	1.05	2.32	3.11	0.94	2.93	1	1	1		0.0025	0.0235	5.38e-06
1073			glycerophosphorylcholine (GPC)	LC/MS pos early	15990	C00670	SN-3-GLYCEROPHOSPHOCHOLINE	71920		0.27	0.11	0.39	0.69	0.73	1.06	0.19	0.14	0.75	3.89	2.06	8.03	1.56	1.41	2.2	0.57	2.75	1.56	0.36	0.16	0.44	0.85	0.82	0.97	0.37	0.25	0.67	3.1	1.64	5.09	1.32	1.68	2.22	0.6	2.55	1.53		0.0068	0.0341	0.0002
1074			glycerophosphoinositol*	LC/MS neg	52307			167572		0.73	0.27	0.37	0.85	0.66	0.77	0.45	0.09	0.2	3.05	1.45	4.43	2.61	0.91	2.36	1.26	0.47	0.6	1.01	0.38	0.38	0.98	0.71	0.72	0.88	0.15	0.17	2.34	1.13	2.64	2.41	0.98	2.37	1.27	0.44	0.56		0.2996	0.3397	0.001
1075			glycerophosphoglycerol	LC/MS polar	48857	C03274		439964		0.55	0.09	0.17	0.62	0.42	0.67	0.27	0.06	0.21	3.83	1.28	4.9	3.36	0.64	2.16	0.86	0.77	0.67	0.72	0.14	0.19	0.8	0.51	0.63	0.53	0.1	0.18	3.27	1.01	3.28	2.94	0.74	2.16	0.87	0.72	0.63		0.0503	0.1045	7.1113e-06
1079		Choline metabolism	ethanolamine	LC/MS pos early	1497	C00189	ETHANOL-AMINE	700		0.44	0.13	0.29	0.29	0.17	0.57	0.28	0.07	0.26	1.29	1.78	2.3	1.93	1.15	2.22	1	1	1	0.6	0.15	0.25	0.46	0.2	0.44	0.55	0.11	0.2	1.32	1.39	1.83	1.73	1.28	2.21	1	1	1		0.0174	0.052	1.055e-05
1081			choline	LC/MS pos early	15506	C00114	CHOLINE	305		0.67	0.44	0.65	0.69	0.45	0.65	0.57	0.34	0.59	1.21	1.14	1.38	1.17	0.97	1.13	1.17	0.88	1.03	0.94	0.62	0.66	0.92	0.56	0.61	1.09	0.6	0.54	1.07	0.89	0.95	1.09	1.04	1.14	1.18	0.85	1.01		0.0024	0.0235	7.3881e-07
1082			choline phosphate	LC/MS pos early	34396	C00588	PHOSPHORYL-CHOLINE	1014		0.65	0.25	0.39	0.99	0.32	0.32	0.58	0.19	0.33	1.63	0.92	1.5	1.06	0.82	0.87	1.27	0.7	0.89	0.9	0.37	0.4	1.33	0.4	0.3	1.12	0.33	0.29	1.45	0.71	1.04	0.99	0.88	0.88	1.32	0.64	0.84		0.0426	0.0941	6.6401e-07
1085			betaine	LC/MS pos early	3141	C00719	BETAINE	247		0.49	0.11	0.22	0.32	0.19	0.6	0.29	0.71	2.42	1.98	1.12	2.22	3.01	0.67	2.02	1.09	7.51	8.18	0.65	0.15	0.24	0.47	0.27	0.57	0.56	1.24	2.2	1.89	0.88	1.65	2.65	0.76	2	1.1	7.02	7.72		0.0556	0.1134	4.9596e-05
1090		Glycerolipid Metabolism	glycerol	LC/MS neg	15122	C00116	GLYCEROL	753		0.85	0.59	0.69	0.73	0.49	0.68	0.69	0.34	0.5	1.12	1.13	1.27	1.3	0.92	1.19	1.33	0.66	0.88	1.09	0.7	0.64	0.91	0.56	0.61	1.34	0.54	0.4	0.96	0.87	0.84	1.15	1.07	1.23	1.2	0.67	0.81		0.2237	0.2815	0.0179
1101		Glycerolipids - Monoacyl	1-oleoylglycerol (18:1)	LC/MS neg	21184			5283468		0.47	0.58	1.25	0.47	0.3	0.63	0.41	0.26	0.63	1.32	1.2	1.59	1.31	1.04	1.36	2.59	0.53	1.37	0.65	0.77	1.2	0.63	0.36	0.58	0.78	0.44	0.57	1.16	0.94	1.09	1.2	1.14	1.36	2.48	0.54	1.34		0.0036	0.0262	0.018
1102			1-linoleoylglycerol (18:2)	LC/MS neg	27447			5283469		0.77	3.15	4.09	0.91	1.61	1.77	0.44	0.96	2.16	0.78	1.66	1.29	0.66	0.95	0.63	1.52	0.5	0.77	1.15	4.16	3.62	1.17	1.91	1.63	0.84	1.56	1.86	0.68	1.29	0.88	0.66	0.95	0.63	1.48	0.49	0.72		0.2714	0.3162	0.0016
1103			1-linolenoylglycerol (18:3)	LC/MS neg	34393			53480978		0.71	2.83	4.01	0.74	1.71	2.32	0.48	1.43	2.95	0.81	1.3	1.05	0.77	0.89	0.69	1.34	0.66	0.88	0.99	3.69	3.74	0.9	1.98	2.21	0.92	2.27	2.48	0.67	1	0.67	0.73	0.93	0.69	1.24	0.62	0.77		0.4137	0.4218	0.018
1116			2-oleoylglycerol (18:1)	LC/MS neg	21232			5319879		0.45	0.41	0.9	0.34	0.32	0.94	0.39	0.23	0.59	0.94	1.9	1.79	1.26	1.67	2.1	1.2	1.1	1.32	0.59	0.56	0.95	0.45	0.38	0.84	0.78	0.45	0.58	0.79	1.45	1.15	1.04	1.9	1.98	1.18	1.16	1.36		0.022	0.0622	0.0173
1117			2-linoleoylglycerol (18:2)	LC/MS neg	32506			5365676		0.47	5.8	12.43	0.92	2.4	2.61	0.37	1.39	3.73	0.66	1.81	1.2	0.34	1.44	0.49	1.61	0.43	0.7	0.72	7.15	9.95	1.13	2.71	2.4	0.72	2.15	3	0.58	1.35	0.78	0.37	1.34	0.49	1.52	0.4	0.62		0.1327	0.204	0.001
1135		Glycerolipids - Diacyl	palmitoyl-oleoyl-glycerol (16:0/18:1) [2]*	LC/MS pos late	54942	C13861				0.79	0.32	0.41	0.89	0.43	0.48	0.55	0.18	0.32	1.2	1.19	1.42	1.06	0.83	0.88	0.89	0.66	0.59	1.14	0.47	0.41	1.25	0.57	0.46	1.06	0.31	0.29	1.12	0.94	1.05	1.01	0.88	0.89	0.91	0.62	0.57		0.4313	0.4247	0.0002
1136			palmitoyl-linoleoyl-glycerol (16:0/18:2) [1]*	LC/MS pos late	52633			9543695		1.43	2.72	1.91	1.36	2.68	1.98	0.87	1	1.15	0.77	1.42	1.09	0.81	0.86	0.7	0.78	0.52	0.41	2.17	3.98	1.84	1.82	3.4	1.87	1.66	1.61	0.97	0.7	1.09	0.76	0.83	0.84	0.69	0.81	0.44	0.36		0.3339	0.3598	0.0006
1137			palmitoyl-linoleoyl-glycerol (16:0/18:2) [2]*	LC/MS pos late	52634					1.23	3.72	3.04	1.17	3.35	2.87	0.71	0.78	1.1	0.72	1.6	1.15	0.76	0.93	0.7	0.8	0.34	0.27	1.85	5.72	3.09	1.64	4.47	2.72	1.38	1.23	0.9	0.68	1.23	0.84	0.77	0.92	0.7	0.87	0.27	0.23		0.6544	0.5573	0.0003
1138			palmitoyl-linolenoyl-glycerol (16:0/18:3) [2]*	LC/MS pos late	54965					0.99	2.16	2.19	1.07	2.54	2.38	0.49	0.63	1.28	0.73	1.59	1.15	0.67	0.79	0.53	0.62	0.46	0.29	1.47	3.29	2.24	1.5	3.4	2.27	0.94	0.96	1.03	0.69	1.23	0.85	0.67	0.78	0.53	0.66	0.36	0.24		0.9677	0.693	0.0453
1145			diacylglycerol (16:1/18:2 [2], 16:0/18:3 [1])*	LC/MS pos late	54966					1.39	2.08	1.49	1.24	2.14	1.73	0.65	0.93	1.44	0.63	1.55	0.98	0.71	0.72	0.51	0.61	0.69	0.42	2.1	3.03	1.44	1.67	2.73	1.64	1.23	1.43	1.16	0.57	1.2	0.68	0.72	0.71	0.51	0.63	0.57	0.36		0.3273	0.3598	0.0281
1154			oleoyl-linoleoyl-glycerol (18:1/18:2) [2]	LC/MS pos late	46799					1.04	0.85	0.82	0.97	0.53	0.55	0.56	0.27	0.49	0.8	1.46	1.16	0.85	0.78	0.67	1.27	0.46	0.59	1.55	1.25	0.8	1.33	0.7	0.53	1.07	0.47	0.44	0.73	1.14	0.83	0.85	0.78	0.67	1.3	0.42	0.55		0.8255	0.6484	0.506
1156			oleoyl-linolenoyl-glycerol (18:1/18:3) [2]*	LC/MS pos late	54970					1.21	0.94	0.77	0.91	0.34	0.38	0.3	0.15	0.49	0.53	2.13	1.13	0.71	0.52	0.37	1.45	0.33	0.48	1.84	1.36	0.74	1.34	0.46	0.35	0.57	0.19	0.33	0.52	1.68	0.87	0.71	0.52	0.37	1.53	0.23	0.35		0.4662	0.4461	0.9392
1158			linoleoyl-linoleoyl-glycerol (18:2/18:2) [1]*	LC/MS pos late	54968					1.64	2.86	1.74	1.19	1.95	1.64	0.77	0.87	1.13	0.64	1.63	1.05	0.89	0.76	0.68	0.94	0.5	0.47	2.56	4.22	1.65	1.58	2.42	1.53	1.42	1.42	1	0.57	1.25	0.71	0.93	0.69	0.64	1	0.42	0.42		0.2233	0.2815	0.0008
1159			linoleoyl-linoleoyl-glycerol (18:2/18:2) [2]*	LC/MS pos late	54969					1.14	7.26	6.38	1.4	7.35	5.24	0.26	0.52	1.97	0.52	2.51	1.29	0.42	0.58	0.24	0.51	0.18	0.09	1.83	10.77	5.87	2.02	9.88	4.9	0.51	0.76	1.5	0.5	1.92	0.96	0.45	0.53	0.24	0.54	0.14	0.07		0.7295	0.6019	0.0002
1160			linoleoyl-linolenoyl-glycerol (18:2/18:3) [1]*	LC/MS pos late	54963					2.08	3.05	1.47	1.4	2.26	1.61	0.59	0.84	1.43	0.56	1.92	1.07	0.83	0.54	0.45	0.75	0.53	0.4	3.22	4.58	1.42	1.92	2.87	1.5	1.11	1.27	1.14	0.51	1.5	0.76	0.85	0.52	0.44	0.81	0.42	0.34		0.0943	0.1632	0.0039
1161			linoleoyl-linolenoyl-glycerol (18:2/18:3) [2]*	LC/MS pos late	54964					1.62	3.64	2.25	1.29	2.61	2.03	0.54	0.56	1.04	0.62	2.08	1.29	0.78	0.69	0.54	0.86	0.32	0.27	2.5	5.58	2.23	1.79	3.43	1.91	1.03	0.87	0.85	0.58	1.61	0.93	0.81	0.66	0.53	0.94	0.25	0.24		0.3057	0.3448	0.0014
1164			linolenoyl-linolenoyl-glycerol (18:3/18:3) [1]*	LC/MS pos late	54951					1.42	2.75	1.94	1.17	2	1.7	0.7	1.19	1.71	0.66	1.33	0.88	0.8	0.65	0.52	0.91	0.58	0.53	2.1	4.07	1.94	1.67	2.61	1.56	1.23	1.75	1.42	0.63	1.03	0.65	0.8	0.6	0.48	0.99	0.45	0.44		0.2703	0.3162	0.0023
1165			linolenoyl-linolenoyl-glycerol (18:3/18:3) [2]*	LC/MS pos late	54952					1.11	3.32	3	1.19	2.54	2.14	0.47	0.63	1.35	0.73	1.68	1.22	0.68	0.71	0.48	0.95	0.32	0.3	1.68	5.07	3.02	1.68	3.41	2.04	0.9	0.98	1.09	0.68	1.31	0.9	0.68	0.7	0.48	1.01	0.25	0.26		0.7557	0.6138	0.0143
1166		Galactolipids	1-palmitoyl-2-linoleoyl-galactosylglycerol (16:0/18:2)*	LC/MS pos late	54901					1.23	3.85	3.14	1.2	4.57	3.81	1.05	1.85	1.76	0.77	1.17	0.9	0.78	1	0.79	0.65	0.56	0.36	1.85	5.37	2.9	1.43	5.11	3.57	1.95	2.92	1.5	0.61	0.94	0.58	0.8	0.99	0.78	0.65	0.51	0.33		0.4762	0.4528	1.4081e-06
1167			1-palmitoyl-2-linolenoyl-galactosylglycerol (16:0/18:3)*	LC/MS pos late	54900					0.95	1.95	2.05	1.01	2.69	2.66	0.59	1.24	2.08	0.86	1.21	1.04	0.82	0.75	0.61	0.63	0.76	0.48	1.4	2.71	1.93	1.3	3.24	2.5	1.11	1.94	1.74	0.75	0.95	0.71	0.81	0.76	0.61	0.62	0.68	0.43		0.8852	0.6716	0.0112
1170			1-linoleoyl-2-linolenoyl-galactosylglycerol (18:2/18:3)*	LC/MS pos late	54898					1.04	8.69	8.38	1.25	11.47	9.15	0.38	4.24	11.24	0.83	1.24	1.03	0.69	0.45	0.31	0.63	0.6	0.38	1.6	12.1	7.55	1.74	15.12	8.7	0.73	6.87	9.39	0.77	0.96	0.74	0.71	0.44	0.31	0.61	0.55	0.34		0.9373	0.6869	1.9799e-06
1172			1,2-dilinolenoyl-galactosylglycerol (18:3/18:3)*	LC/MS pos late	54891	C13871		5282287		1.08	3.5	3.24	1.53	7.14	4.66	1.17	2.47	2.12	1.17	1.14	1.33	0.82	1.23	1.01	0.57	0.8	0.46	1.63	4.77	2.92	2.15	9.27	4.31	2.23	3.94	1.77	1.08	0.9	0.97	0.82	1.22	1	0.56	0.74	0.41		0.8043	0.6388	0.0106
1173			1-palmitoyl-2-linoleoyl-digalactosylglycerol (16:0/18:2)*	LC/MS pos late	54887					1.1	3.58	3.26	1.06	3.27	3.07	1.01	1.26	1.25	0.75	1.06	0.79	0.77	0.97	0.75	0.82	0.37	0.31	1.64	5.08	3.09	1.25	3.62	2.9	1.92	2.04	1.06	0.58	0.83	0.48	0.77	0.97	0.75	0.82	0.33	0.27		0.8821	0.6716	5.3458e-05
1174			1-palmitoyl-2-linolenoyl-digalactosylglycerol (16:0/18:3)	LC/MS pos late	54893					0.98	1.62	1.65	1.1	1.71	1.56	0.73	0.7	0.96	0.88	1.11	0.98	0.79	0.82	0.65	0.83	0.48	0.4	1.45	2.27	1.56	1.31	1.93	1.47	1.38	1.11	0.81	0.7	0.87	0.61	0.78	0.83	0.64	0.83	0.43	0.35		0.8874	0.6716	0.0716
1177			1-linoleoyl-2-linolenoyl-digalactosylglycerol (18:2/18:3)*	LC/MS pos late	54896					1.25	6.86	5.5	1.19	5.14	4.33	0.56	2.26	4.01	0.67	1.27	0.85	0.7	0.57	0.4	0.89	0.42	0.37	1.9	9.36	4.91	1.44	5.85	4.06	1.08	3.65	3.38	0.54	0.99	0.53	0.71	0.56	0.4	0.86	0.39	0.33		0.8081	0.6394	2.0445e-05
1179			1,2-dilinolenoyl-digalactosylglycerol (18:3/18:3)	LC/MS pos late	54892					0.98	5.22	5.34	1.54	5.98	3.89	0.81	2.02	2.49	1.12	1.41	1.57	0.71	1.17	0.83	0.97	0.55	0.53	1.49	7.19	4.81	2.03	7.45	3.68	1.55	3.22	2.08	0.97	1.11	1.08	0.72	1.15	0.82	0.94	0.5	0.47		0.9332	0.6869	0.0002
1180			galactosylglycerol*	LC/MS neg	57345	C05401		16048618		0.64	0.69	1.08	0.67	0.68	1.01	0.38	0.41	1.08	1.49	1.41	2.1	1.42	0.83	1.19	1.51	0.84	1.27	0.92	0.93	1.01	0.91	0.86	0.94	0.74	0.71	0.96	1.33	1.1	1.45	1.34	0.88	1.18	1.43	0.84	1.2		0.0848	0.1512	0.0786
1181			digalactosylglycerol*	LC/MS neg	57346					0.86	1.36	1.59	0.99	1.24	1.26	0.68	0.45	0.67	1.28	1.22	1.55	1.11	0.96	1.06	1.4	0.41	0.57	1.25	1.9	1.52	1.19	1.37	1.16	1.31	0.76	0.58	1.02	0.95	0.97	1.07	0.99	1.06	1.41	0.38	0.53		0.4873	0.4554	0.1644
1189		Lyso-galactolipids	1-linolenoyl-digalactosylglycerol (18:3)*	LC/MS neg	62366			10349562		1.38	6.85	4.96	2.24	4.29	1.92	1.64	7.57	4.62	0.76	1.07	0.81	0.47	1.26	0.59	1.22	1.18	1.43	1.92	8.59	4.49	2.23	4	1.8	2.88	11.09	3.85	0.52	0.89	0.46	0.45	1.34	0.6	1.12	1.15	1.28		0.4863	0.4554	0.0014
1192			2-linolenoyl-galactosylglycerol (18:3)*	LC/MS pos late	62365					1.8	7.05	3.91	1.93	7.78	4.03	2.1	9	4.28	0.81	0.93	0.75	0.76	1.09	0.82	0.73	1.19	0.87	2.71	9.21	3.4	2.26	8.87	3.92	3.71	14.49	3.9	0.63	0.77	0.48	0.75	1.05	0.79	0.65	1.2	0.79		0.2351	0.2865	9.6018e-05
1194			2-linolenoyl-digalactosylglycerol (18:3)*	LC/MS pos late	62367					2.81	10.33	3.67	1.89	5.05	2.67	2.14	6.98	3.26	0.48	1.08	0.52	0.71	0.82	0.59	0.98	0.73	0.72	4.62	14.77	3.2	1.92	4.92	2.57	3.58	10.67	2.98	0.3	0.96	0.29	0.72	0.74	0.54	0.9	0.69	0.62		0.1071	0.1746	4.7046e-05
1195		Sphingolipid	sphinganine	LC/MS pos late	17769	C00836	DIHYDRO-SPHINGOSINE	3126		0.6	0.26	0.43	0.49	0.35	0.71	0.38	0.4	1.05	1.57	0.72	1.13	1.93	0.46	0.88	1.17	1.12	1.3	0.79	0.36	0.45	0.67	0.45	0.67	0.72	0.66	0.91	1.45	0.56	0.81	1.72	0.51	0.88	1.16	1.03	1.2		0.0142	0.0455	1.7344e-05
1198			phytosphingosine	LC/MS pos late	1510	C12144	PHYTOSPINGOSINE	122121		1.21	1.69	1.39	1.38	1.77	1.29	0.93	2.05	2.2	1	0.95	0.95	0.88	0.73	0.64	0.95	1.15	1.09	1.78	2.52	1.42	1.66	1.98	1.19	1.78	3.16	1.77	0.8	0.74	0.59	0.86	0.74	0.64	1.02	0.93	0.95		0.5214	0.4701	0.12
1199			sphingosine	LC/MS pos late	17747	C00319	SPHINGOSINE	5353955		0.65	0.68	1.05	0.81	0.36	0.44	0.41	0.5	1.22	1.22	0.88	1.07	0.98	0.55	0.54	2.32	0.64	1.49	0.92	1.01	1.1	1.08	0.44	0.41	0.78	0.83	1.07	1.08	0.7	0.75	0.92	0.59	0.54	2.48	0.58	1.43		0.0998	0.1683	0.1464
1204			N-palmitoyl-sphinganine (d18:0/16:0)	LC/MS pos late	52604			5283572		0.84	0.36	0.43	0.57	0.57	1	0.6	0.6	1	1.56	0.61	0.95	2.31	0.43	1	1	1	1	0.96	0.3	0.31	0.46	0.46	1	0.6	0.6	1	1.52	0.51	0.77	3.17	0.31	1	1	1	1		0.1538	0.2234	0.0005
1220		Sterols	campesterol	LC/MS pos late	33997	C01789	CPD-707	173183		0.85	0.56	0.66	0.71	1.08	1.51	0.56	0.56	1	1.26	1.01	1.27	1.51	0.66	1	0.66	1	0.66	0.95	0.64	0.67	0.8	1.54	1.92	0.79	0.79	1	1.25	0.81	1.02	1.48	0.67	1	0.52	1	0.52		0.3121	0.3484	0.034
1221			beta-sitosterol	LC/MS pos late	27414	C01753	CPD-4143	222284		0.72	0.47	0.65	0.64	1.15	1.79	0.48	0.5	1.04	0.99	1.42	1.4	1.11	0.94	1.05	0.4	1.51	0.61	0.95	0.69	0.73	0.85	1.45	1.7	0.94	0.84	0.9	0.91	1.04	0.95	1.01	1.04	1.05	0.44	1.27	0.55		0.3888	0.4003	0.0562
1252		Sulfolipids	SQDG (18:3/16:0)	LC/MS polar	57804			6450969		0.77	1.79	2.34	0.88	1.86	2.11	0.53	0.95	1.79	0.88	1.58	1.39	0.77	1.09	0.84	0.85	0.84	0.71	1.15	2.43	2.11	1.25	2.46	1.98	1	1.49	1.48	0.83	1.25	1.04	0.77	1.09	0.84	0.82	0.77	0.63		0.541	0.4821	0.1995
1253			SQDG (18:3/18:3)*	LC/MS polar	62378					1.86	2.93	1.57	2	2.49	1.24	1.05	0.98	0.94	0.67	2.09	1.4	0.62	1.17	0.73	0.79	0.7	0.55	2.51	3.24	1.29	2.73	3.21	1.18	1.88	1.53	0.81	0.74	1.43	1.06	0.68	1.07	0.73	0.75	0.68	0.51		0.413	0.4218	0.0666
1262	Cofactors, Prosthetic Groups, Electron Carriers	CoA metabolism	pantothenate	LC/MS neg	1508	C00864	PANTOTHENATE	6613		0.78	0.4	0.52	0.8	0.56	0.7	0.52	0.53	1.02	1	1.12	1.13	0.97	0.75	0.73	0.73	1.46	1.06	1.11	0.58	0.52	1.03	0.69	0.67	1	0.88	0.88	0.86	0.87	0.75	0.93	0.79	0.73	0.73	1.33	0.97		0.136	0.2061	1.4734e-05
1270		Nicotinate and nicotinamide metabolism	nicotinamide	LC/MS pos early	594	C00153	NIACINAMIDE	936		0.36	0.06	0.15	0.11	0.07	0.68	0.13	0.09	0.69	1.68	0.89	1.48	5.51	0.32	1.78	1.26	1.44	1.82	0.47	0.08	0.18	0.16	0.1	0.63	0.25	0.15	0.61	1.6	0.69	1.11	4.69	0.38	1.76	1.34	1.27	1.71		0.0074	0.0347	2.22e-06
1275			nicotinamide ribonucleotide (NMN)	LC/MS pos early	22152	C00455	NICOTINAMIDE_NUCLEOTIDE	14180		1.39	0.96	0.69	1.55	0.7	0.45	1.33	0.35	0.27	0.59	1.43	0.84	0.53	1.37	0.72	0.8	0.53	0.42	2.05	1.3	0.63	1.6	0.69	0.43	2.46	0.59	0.24	0.41	1.14	0.47	0.53	1.36	0.72	0.78	0.52	0.4		0.4633	0.4461	0.9623
1276			nicotinamide riboside	LC/MS pos early	33013	C03150	NICOTINAMIDE_RIBOSE	439924		0.51	0.02	0.04	0.12	0.03	0.28	0.26	0.02	0.07	1.79	1.04	1.87	7.46	0.53	3.98	1	1	1	0.68	0.03	0.04	0.18	0.05	0.27	0.5	0.03	0.07	1.73	0.81	1.39	6.51	0.6	3.9	1	1	1		0.0785	0.1435	6.2714e-07
1277			nicotinate	LC/MS pos early	1504	C00253	NIACINE	938		0.49	0.52	1.07	0.31	0.11	0.36	0.23	0.04	0.17	0.69	1.8	1.24	1.08	0.84	0.91	3.19	0.13	0.43	0.68	0.75	1.11	0.46	0.15	0.34	0.45	0.07	0.15	0.66	1.41	0.93	0.98	0.93	0.91	3.22	0.12	0.4		0.0248	0.0675	0.0711
1280			nicotinate ribonucleoside	LC/MS pos early	33471	C05841	NICOTINAMIDE_RIBOSE	161234		0.77	0.62	0.81	0.78	0.64	0.82	0.69	0.33	0.48	1.04	1.41	1.46	1.03	1.26	1.3	1.02	0.75	0.76	1.13	0.92	0.81	1.06	0.81	0.77	1.36	0.57	0.42	0.92	1.1	1.02	0.99	1.32	1.31	1.05	0.68	0.71		0.1719	0.2368	0.0151
1281			trigonelline (N'-methylnicotinate)	LC/MS pos early	32401	C01004	METHYLNICOTINATE	5570		0.68	0.06	0.09	0.3	0.09	0.29	0.11	1.4	13.26	2.43	1.83	4.44	5.51	0.29	1.57	1.62	44.44	71.8	0.89	0.08	0.09	0.45	0.12	0.26	0.21	2.49	12.07	2.41	1.41	3.4	4.75	0.33	1.56	1.57	46.26	72.43		0.1352	0.2061	3.5352e-07
1297		Oxidative phosphorylation	acetylphosphate	LC/MS polar	15488	C00227	ACETYL-P	186		0.47	0.22	0.46	0.7	0.38	0.54	0.7	0.21	0.31	1.4	1.02	1.44	0.96	1.52	1.45	0.82	1	0.82	0.63	0.22	0.36	0.85	0.38	0.45	1.28	0.26	0.21	1.17	0.85	0.99	0.86	1.73	1.5	0.68	1	0.68		0.0455	0.0974	0.0005
1298			methylphosphate	LC/MS pos early	37070			13130		0.52	0.3	0.57	0.3	0.31	1.02	0.4	0.14	0.34	0.97	1.35	1.31	1.68	1.03	1.73	0.95	0.62	0.58	0.71	0.41	0.58	0.42	0.39	0.93	0.77	0.22	0.29	0.89	1.05	0.93	1.51	1.14	1.72	0.95	0.57	0.53		0.0297	0.0749	0.002
1299			phosphate	LC/MS pos early	42109	C00009	Pi	1061		0.87	0.78	0.89	1	1.82	1.82	0.73	0.96	1.31	1.1	1.57	1.73	0.97	1.32	1.27	0.47	1.93	0.91	1.27	1.16	0.92	1.26	2.12	1.69	1.42	1.72	1.21	0.93	1.21	1.13	0.94	1.36	1.27	0.51	1.79	0.91		0.4161	0.4222	0.0727
1306		Riboflavin and FAD metabolism	flavin mononucleotide (FMN)	LC/MS neg	15797	C00061	FMN	710		0.67	0.29	0.43	0.65	0.38	0.57	0.48	0.34	0.71	1.28	0.96	1.23	1.3	0.7	0.91	0.97	1.16	1.13	0.93	0.36	0.38	0.89	0.44	0.49	0.89	0.53	0.59	1.15	0.78	0.89	1.19	0.75	0.89	0.93	1.16	1.08		0.2504	0.3001	0.0004
1311		Ascorbate metabolism	dehydroascorbate	LC/MS polar	1659	C05422	L-DEHYDRO-ASCORBATE	835		1.24	1.06	0.86	1.45	2.01	1.38	1.11	0.12	0.11	2.39	0.95	2.27	2.04	0.85	1.73	1.26	0.11	0.14	1.8	1.38	0.77	1.94	2.6	1.34	2.12	0.2	0.09	2.17	0.74	1.59	2.01	0.87	1.74	1.14	0.11	0.12		0.3879	0.4003	0.9314
1316			threonate	LC/MS polar	27738	C01620	L-THREONATE	151152		0.67	0.1	0.15	0.34	0.38	1.12	0.49	0.97	1.97	2.19	1.13	2.47	4.34	0.83	3.6	0.57	11.07	6.34	0.99	0.14	0.14	0.47	0.45	0.95	0.96	1.59	1.67	1.99	0.89	1.76	4.17	0.86	3.57	0.63	9.92	6.24		0.3733	0.3919	8.2196e-07
1317			gulonate*	LC/MS polar	46957	C00257	L-GULONATE	9794176		0.67	0.66	1	0.55	0.84	1.53	0.34	0.91	2.68	0.77	2.39	1.83	0.94	1.21	1.14	0.61	3.27	1.99	0.98	0.93	0.95	0.74	1.06	1.44	0.66	1.63	2.46	0.68	1.85	1.26	0.91	1.24	1.13	0.6	3.22	1.94		0.1907	0.2559	0.1638
1325		Thiamine metabolism	thiamin (Vitamin B1)	LC/MS pos early	5341	C00378	THIAMINE	1130		0.53	0.35	0.66	0.67	0.67	1	0.37	0.37	1	1.91	0.95	1.81	1.51	0.66	1	1	1	1	0.63	0.41	0.64	0.76	0.76	1	0.55	0.55	1	1.86	0.73	1.36	1.55	0.64	1	1	1	1		0.0015	0.0233	3.6071e-05
1337		Vitamin B metabolism (B6 or B12)	pyridoxal	LC/MS pos early	1651	C00250	PYRIDOXAL	1050		0.62	0.41	0.66	0.51	0.42	0.83	0.45	0.19	0.43	1.55	0.91	1.4	1.89	0.66	1.25	1.51	0.43	0.65	0.83	0.55	0.66	0.7	0.56	0.8	0.86	0.34	0.39	1.44	0.7	1.01	1.72	0.72	1.25	1.42	0.42	0.6		0.0812	0.1471	0.0051
1339			pyridoxamine	LC/MS pos early	2150	C00534	PYRIDOXAMINE	1052		0.76	4.85	6.36	0.9	4.03	4.47	0.57	1.51	2.63	1.12	1.47	1.65	0.95	1.1	1.05	1.35	0.46	0.62	1.07	7.17	6.71	1.17	4.97	4.26	1.13	2.79	2.48	0.97	1.12	1.08	0.89	1.18	1.05	1.4	0.43	0.61		0.1208	0.1912	6.8404e-09
1340			pyridoxate	LC/MS polar	31555	C00847		6723		2.9	4.11	1.42	2.23	1.44	0.65	2.46	4.22	1.71	0.51	1.41	0.73	0.67	1.2	0.8	1.47	1.45	2.12	4.36	5.6	1.28	2.34	1.45	0.62	4.65	7.79	1.67	0.37	1.08	0.4	0.7	1.15	0.8	1.44	1.5	2.17		0.0115	0.0422	0.0001
1341			pyridoxine (Vitamin B6)	LC/MS pos early	608	C00314	PYRIDOXINE	1054		1.23	1.86	1.52	1.27	0.72	0.56	0.86	0.68	0.79	0.93	1.99	1.86	0.9	1.4	1.26	2.42	0.73	1.77	1.79	2.64	1.47	1.61	0.88	0.55	1.7	1.28	0.75	0.78	1.53	1.2	0.87	1.46	1.27	2.34	0.75	1.74		0.3209	0.3563	0.0158
1345		Chlorophyll and heme metabolism	pheophorbide A	LC/MS pos late	35879	C18021	CPD-7061	5323510		1.41	7.01	4.96	0.91	2.13	2.35	0.66	1.27	1.92	1.3	1.21	1.58	2.02	0.57	1.15	4.28	0.22	0.94	2.19	8.76	4	1.32	2.9	2.2	1.29	2.09	1.62	1.23	0.96	1.18	2.05	0.56	1.15	3.72	0.23	0.85		0.8891	0.6716	0.0105
1346			pheophytin A	LC/MS pos late	61857	C05797				0.61	2.21	3.63	0.93	3.11	3.34	0.54	0.96	1.77	1.4	1.2	1.68	0.91	1.07	0.97	0.99	0.52	0.52	0.87	3.04	3.5	1.34	4.22	3.14	1.06	1.55	1.47	1.33	0.93	1.24	0.86	1.14	0.98	0.96	0.48	0.46		0.1717	0.2368	0.0462
1355	Nucleotide	Purine metabolism	1-methyladenine	LC/MS pos early	1527	C02216		78821		0.36	1.47	4.09	0.46	5.72	12.57	0.06	1.73	28.37	1.72	4.34	7.46	1.35	0.74	1	0.44	5.13	2.26	0.5	1.74	3.52	0.72	6.42	8.87	0.14	2.99	21.23	1.63	3.16	5.14	1.12	0.9	1	0.44	5.41	2.39		0.2255	0.2815	0.8909
1357			2'-deoxyadenosine	LC/MS pos early	1553	C00559	DEOXYADENOSINE	13730		0.44	0.3	0.68	0.5	0.06	0.12	0.27	0.1	0.37	0.69	2.33	1.6	0.6	1.47	0.88	3.44	0.79	2.72	0.6	0.37	0.62	0.68	0.07	0.11	0.54	0.17	0.31	0.62	1.81	1.13	0.55	1.62	0.89	3.11	0.82	2.56		0.0762	0.1417	0.0012
1358			2'-deoxyguanosine	LC/MS neg	1411	C00330	DEOXYGUANOSINE	187790		0.48	0.26	0.53	0.51	0.05	0.1	0.23	0.08	0.33	0.56	2.47	1.39	0.54	1.19	0.64	2.86	0.73	2.1	0.64	0.32	0.5	0.68	0.06	0.09	0.45	0.12	0.27	0.51	1.89	0.96	0.47	1.34	0.64	2.57	0.74	1.9		0.0901	0.1579	0.0017
1359			2'-deoxyguanosine 5'-monophosphate (dGMP)	LC/MS neg	35662	C00362	DGMP	65059		1.46	7.41	5.07	0.87	0.41	0.47	0.35	6.41	18.24	0.23	1.7	0.4	0.39	0.41	0.16	4.24	1.47	6.22	1.88	7.86	4.19	0.96	0.39	0.4	0.58	8.19	14.1	0.2	1.3	0.26	0.39	0.4	0.16	4.07	1.35	5.5		0.8732	0.6716	0.0329
1360			2'-deoxyinosine	LC/MS neg	15076	C05512		65058		0.42	0.14	0.32	0.48	0.07	0.15	0.17	0.07	0.43	0.76	2.02	1.54	0.67	0.83	0.56	1.4	1.1	1.54	0.55	0.17	0.31	0.67	0.09	0.13	0.33	0.12	0.35	0.69	1.61	1.11	0.56	0.98	0.56	1.31	1.12	1.47		0.0167	0.0508	0.0001
1365			adenine	LC/MS pos early	554	C00147	ADENINE	190		0.33	0.17	0.51	0.11	0.04	0.35	0.33	0.04	0.12	1.36	1.67	2.27	4.3	1.65	7.12	6.27	0.38	2.41	0.49	0.22	0.44	0.15	0.05	0.32	0.64	0.07	0.1	1.25	1.33	1.67	4.06	1.74	7.08	5.61	0.41	2.28		0.0478	0.1014	6.0122e-05
1366			adenosine	LC/MS pos early	555	C00212	ADENOSINE	60961		0.95	0.33	0.35	1.04	0.61	0.58	1.34	1.35	1.01	0.97	0.37	0.36	0.89	0.52	0.46	0.53	1.52	0.8	1.2	0.45	0.38	1.35	0.74	0.55	2.47	2.22	0.9	0.88	0.29	0.26	0.78	0.6	0.47	0.54	1.43	0.77		0.6696	0.568	0.3242
1367			adenosine 2'-monophosphate (2'-AMP)	LC/MS neg	36815	C00946	CPD-3705	94136		0.57	0.04	0.06	0.82	0.11	0.13	0.47	0.04	0.09	1.45	0.88	1.27	1.01	0.72	0.73	0.48	1.12	0.54	0.79	0.05	0.06	1.07	0.13	0.12	0.9	0.07	0.08	1.25	0.69	0.86	0.93	0.79	0.73	0.48	0.99	0.48		0.0307	0.0766	4.89e-13
1371			adenosine 5'-monophosphate (AMP)	LC/MS pos early	32342	C00020	AMP	6083		1.16	58.83	50.93	2.21	38.21	17.27	0.97	21.36	22.1	1.01	1.59	1.6	0.53	1.33	0.7	1.55	0.58	0.89	1.43	90.12	62.83	2.51	44.59	17.76	1.54	34.1	22.17	0.83	1.28	1.07	0.48	1.38	0.66	1.69	0.49	0.82		0.997	0.693	1.1917e-09
1372			adenosine-2',3'-cyclic monophosphate	LC/MS neg	37467	C02353		2024		0.89	1.38	1.55	1.35	4.47	3.32	0.96	3.55	3.69	0.97	1.31	1.26	0.64	1.42	0.9	0.3	3.37	1	1.19	1.86	1.56	1.7	5.4	3.17	1.78	5.74	3.22	0.84	1.04	0.87	0.59	1.55	0.91	0.29	3.2	0.92		0.6996	0.5864	0.494
1375			allantoic acid	LC/MS neg	33434	C00499	ALLANTOATE	203		0.99	0.24	0.24	1.73	0.2	0.12	0.41	0.71	1.71	0.25	3	0.75	0.14	1.26	0.18	0.3	8.76	2.6	1.37	0.3	0.22	2.28	0.24	0.11	0.77	1.15	1.49	0.22	2.41	0.54	0.13	1.35	0.18	0.27	9.26	2.53		0.4397	0.4277	0.1068
1376			allantoin	LC/MS polar	1107	C02350	ALLANTOIN	204		1.31	0.03	0.02	3.28	3.05	0.93	1.28	2.43	1.9	2.72	3.45	9.38	1.08	3.38	3.66	0.02	303.26	7.48	1.91	0.05	0.03	4.36	3.16	0.72	2.47	4.46	1.8	2.41	2.71	6.53	1.06	3.51	3.71	0.04	243.81	9.21		0.6266	0.5401	3.3613e-05
1377			guanine	LC/MS pos early	32352	C00242	GUANINE	764		0.38	0.16	0.41	0.64	0.1	0.16	0.31	0.05	0.17	1.67	1.17	1.96	0.98	0.96	0.94	2.57	0.39	0.99	0.5	0.21	0.41	0.85	0.12	0.14	0.59	0.09	0.16	1.46	0.92	1.35	0.86	1.09	0.94	2.46	0.42	1.03		0.0042	0.0271	2.2411e-05
1378			guanosine	LC/MS pos early	1573	C00387	GUANOSINE	6802		0.68	0.33	0.5	0.34	0.2	0.58	0.58	0.21	0.36	0.79	1.4	1.11	1.58	1.21	1.92	1.36	0.87	1.18	0.93	0.47	0.51	0.48	0.26	0.54	1.15	0.35	0.3	0.74	1.08	0.79	1.44	1.33	1.92	1.36	0.79	1.08		0.106	0.1743	0.0004
1380			guanosine 5'- monophosphate (5'-GMP)	LC/MS neg	2849	C00144	GMP	6804		0.68	2.95	4.33	0.36	0.13	0.37	0.15	0.21	1.36	0.6	1.23	0.74	1.15	0.28	0.32	13.38	0.09	1.16	0.86	3.99	4.64	0.45	0.16	0.37	0.28	0.32	1.15	0.53	0.96	0.51	1.02	0.31	0.32	12.79	0.08	0.99		0.5377	0.4812	0.0262
1381			guanosine-2',3'-cyclic monophosphate	LC/MS neg	37139	C06194		92823		0.92	2.19	2.38	1.23	4.99	4.07	1.17	5.45	4.65	0.88	1.26	1.11	0.66	1.6	1.06	0.39	3.13	1.21	1.24	2.97	2.41	1.55	6.02	3.87	2.21	8.92	4.03	0.77	0.97	0.75	0.61	1.74	1.07	0.38	2.92	1.11		0.7097	0.5902	0.044
1383			hypoxanthine	LC/MS neg	3127	C00262	HYPOXANTHINE	790		0.3	0.14	0.47	0.18	0.18	1	0.28	0.1	0.37	1.33	1.35	1.8	2.21	1.22	2.7	1.03	0.97	1	0.38	0.18	0.46	0.22	0.22	1	0.51	0.16	0.3	1.25	1.11	1.38	2.22	1.48	3.28	1.02	0.98	1		0.0005	0.0172	4.5335e-06
1384			inosine	LC/MS neg	1123	C00294	INOSINE	6021		0.79	0.11	0.14	0.65	0.27	0.42	0.43	0.36	0.85	1.18	0.59	0.7	1.44	0.32	0.46	0.49	1.9	0.92	1	0.16	0.16	0.87	0.34	0.39	0.79	0.65	0.82	1.08	0.47	0.51	1.24	0.37	0.46	0.5	1.95	0.97		0.2057	0.2709	1.7129e-05
1394			xanthine	LC/MS polar	3147	C00385	XANTHINE	1188		0.6	0.09	0.15	0.47	0.12	0.26	0.24	0.18	0.75	2.15	0.56	1.21	2.75	0.23	0.63	1.59	1.15	1.84	0.86	0.12	0.14	0.65	0.15	0.23	0.45	0.34	0.76	1.96	0.47	0.91	2.58	0.24	0.63	1.58	1.28	2.03		0.2107	0.2742	1.2112e-07
1395			xanthosine	LC/MS neg	15136	C01762	XANTHOSINE	64959		0.52	0.28	0.53	0.64	0.87	1.35	0.5	0.84	1.68	1.67	0.88	1.47	1.37	0.83	1.14	0.53	2.67	1.43	0.75	0.24	0.32	0.82	1.01	1.24	0.92	1.53	1.66	1.4	0.73	1.02	1.28	0.89	1.14	0.33	4.66	1.54		0.0386	0.0894	0.0002
1402			2'-O-methyladenosine	LC/MS pos early	42607			102213		0.4	0.27	0.66	0.16	0.15	0.97	0.21	0.13	0.62	0.57	2.1	1.19	1.46	1.07	1.57	1	1	1	0.46	0.32	0.7	0.2	0.17	0.86	0.35	0.2	0.56	0.52	1.63	0.85	1.23	1.24	1.54	1	1	1		0.032	0.0788	0.0058
1405			2'-deoxyadenosine 5'-monophosphate	LC/MS neg	46333	C00360		12599		1.34	16.42	12.29	0.94	1.93	2.07	1.1	12.46	11.38	0.4	1.05	0.42	0.57	0.86	0.49	3.42	0.79	2.72	2.02	29.13	14.41	0.97	1.94	2.01	1.41	18.55	13.18	0.22	1.1	0.24	0.45	0.76	0.34	3.23	0.7	2.25		0.6125	0.5302	1.011e-06
1415		Pyrimidine metabolism	2'-deoxycytidine	LC/MS pos early	15949	C00881	DEOXYCYTIDINE	13711		0.46	0.19	0.42	0.51	0.03	0.05	0.33	0.06	0.19	0.65	2.22	1.44	0.59	1.61	0.95	4.61	0.73	3.39	0.62	0.24	0.38	0.68	0.04	0.05	0.65	0.11	0.17	0.58	1.72	1	0.53	1.81	0.95	3.9	0.79	3.07		0.0714	0.1347	4.4784e-05
1417			2'-deoxyuridine	LC/MS neg	52602	C00526	DEOXYURIDINE	13712		0.35	0.11	0.31	0.22	0.05	0.22	0.1	0.03	0.31	0.6	2.71	1.61	0.95	0.75	0.72	1.33	0.75	1	0.45	0.12	0.27	0.32	0.05	0.15	0.19	0.04	0.21	0.57	2.06	1.18	0.8	0.87	0.7	1.49	0.67	1		0.0083	0.0377	4.2636e-05
1423			5,6-dihydrouridine	LC/MS neg	61833			94312		0.75	0.27	0.36	0.55	1.73	3.15	0.82	0.58	0.71	1.16	1.01	1.17	1.58	1.11	1.76	0.18	2.17	0.39	1.07	0.4	0.38	0.72	2.16	3	1.55	0.94	0.61	1	0.82	0.82	1.49	1.19	1.77	0.19	1.92	0.36		0.3328	0.3598	0.0002
1426			5-methyluridine (ribothymidine)	LC/MS neg	35136			445408		0.62	1.4	2.27	0.47	0.49	1.03	0.93	0.39	0.42	0.95	1.59	1.51	1.24	2.4	2.96	2.72	0.45	1.22	0.88	1.87	2.13	0.66	0.61	0.92	1.8	0.64	0.36	0.86	1.22	1.05	1.15	2.51	2.88	2.65	0.42	1.12		0.2032	0.2693	0.2873
1427			5-methyl-2'-deoxycytidine	LC/MS pos early	38159	C03592		440055		0.52	0.25	0.49	0.6	0.04	0.07	0.39	0.09	0.24	0.56	2.67	1.5	0.49	1.98	0.97	3.24	0.98	3.17	0.72	0.31	0.43	0.79	0.06	0.07	0.76	0.16	0.21	0.5	2.05	1.02	0.45	2.17	0.98	2.8	1.03	2.87		0.2083	0.2727	0.0004
1429			cytidine	LC/MS pos early	514	C00475	CYTIDINE	6175		0.5	0.16	0.32	0.39	0.13	0.33	0.37	0.09	0.24	1.19	1.45	1.73	1.52	1.09	1.66	1.51	0.8	1.21	0.68	0.21	0.31	0.52	0.16	0.3	0.73	0.15	0.21	1.06	1.13	1.19	1.39	1.19	1.66	1.46	0.81	1.18		0.0346	0.0825	2.9004e-06
1430			cytidine 5'-monophosphate (5'-CMP)	LC/MS pos early	2372	C00055	CMP	6131		1.28	2.94	2.31	1.7	2.69	1.58	3.11	2.17	0.7	1.23	1.14	1.41	0.92	2.79	2.57	1.34	0.84	1.13	1.89	4.06	2.14	1.92	2.91	1.52	5.8	3.55	0.61	0.98	0.91	0.89	0.97	2.79	2.69	1.36	0.8	1.09		0.4874	0.4554	0.0052
1435			cytidine 2',3'-cyclic monophosphate	LC/MS neg	37465	C02354		417654		1.42	1.83	1.28	1.59	4.26	2.68	1.64	6.17	3.76	0.87	1.57	1.37	0.78	1.81	1.41	0.37	5.3	1.98	2.09	2.48	1.19	1.9	4.69	2.46	3.12	10.27	3.3	0.72	1.22	0.88	0.79	1.83	1.44	0.38	5.07	1.92		0.258	0.304	0.1025
1436			dihydroorotate	LC/MS polar	601	C00337	DI-H-OROTATE	648		0.61	0.53	0.86	0.61	1.17	1.93	0.41	3.74	9.23	1.15	1.55	1.79	1.16	1.03	1.19	0.52	11.02	5.72	0.67	0.6	0.89	0.63	1.43	2.26	0.72	6.17	8.61	1.06	1.14	1.21	1.12	1.22	1.37	0.44	11.81	5.22		0.1695	0.2368	0.0691
1439			orotate	LC/MS polar	1505	C00295	OROTATE	967		0.27	0.17	0.65	0.05	0.5	11.03	0.08	0.74	8.79	1.92	0.76	1.47	11.41	0.24	2.72	0.67	3.25	2.17	0.32	0.25	0.76	0.07	0.69	10.07	0.16	1.3	8.1	1.88	0.61	1.15	8.8	0.3	2.67	0.67	3.22	2.15		0.0008	0.0172	0.0078
1441			pseudouridine	LC/MS neg	33442	C02067		15047		1.02	0.39	0.39	0.72	0.99	1.37	1.02	0.48	0.48	0.71	1.48	1.05	1	1.48	1.49	0.28	1.83	0.52	1.49	0.55	0.37	0.93	1.18	1.27	1.91	0.85	0.44	0.61	1.17	0.72	0.99	1.5	1.48	0.29	1.79	0.52		0.9482	0.691	0.0003
1442			thymidine	LC/MS neg	2183	C00214	THYMIDINE	5789		0.51	0.22	0.43	0.45	0.06	0.14	0.27	0.08	0.28	0.62	2.34	1.45	0.7	1.24	0.87	2.21	0.8	1.77	0.7	0.28	0.4	0.61	0.07	0.12	0.53	0.13	0.25	0.56	1.81	1.02	0.64	1.37	0.87	2.11	0.83	1.76		0.088	0.1555	0.0002
1444			thymine	LC/MS neg	604	C00178	THYMINE	1135		1.91	3.39	1.77	1.35	1.04	0.77	2	3.47	1.73	0.43	1.18	0.51	0.61	1.24	0.75	1.4	1.21	1.7	3.17	5.3	1.67	1.53	0.98	0.64	3.78	5.74	1.52	0.28	1.09	0.31	0.58	1.3	0.76	1.52	1.18	1.79		0.1008	0.1683	0.0008
1445			uracil	LC/MS polar	605	C00106	URACIL	1174		0.37	0.09	0.25	0.19	0.1	0.51	0.13	0.08	0.62	1.07	1.19	1.27	2.04	0.4	0.82	1	1	1	0.48	0.15	0.31	0.3	0.16	0.53	0.25	0.16	0.63	1.07	0.93	0.99	1.72	0.48	0.83	1	1	1		0.0041	0.0271	5.8783e-06
1446			uridine	LC/MS neg	606	C00299	URIDINE	6029		0.67	0.1	0.15	0.59	0.1	0.17	0.48	0.1	0.21	1.33	1.1	1.46	1.51	0.8	1.21	1.34	1.13	1.51	0.92	0.14	0.15	0.79	0.12	0.16	0.93	0.18	0.2	1.19	0.86	1.02	1.39	0.87	1.21	1.34	1.13	1.51		0.0254	0.0683	5.367e-12
1449			uridine-2',3'-cyclic monophosphate	LC/MS neg	37137	C02355		439715		0.99	1.28	1.29	1.51	4.83	3.2	1.25	4.46	3.57	1.19	1.28	1.52	0.78	1.61	1.26	0.31	4.47	1.4	1.39	1.74	1.25	1.85	5.46	2.96	2.37	7.55	3.19	1	0.99	0.99	0.75	1.69	1.27	0.32	4.31	1.37		0.8962	0.6716	0.4953
1451			beta-alanine	LC/MS pos early	55	C00099	B-ALANINE	239		0.75	0.23	0.3	0.71	0.25	0.35	0.67	1.41	2.1	1.05	1.06	1.12	1.1	0.96	1.05	0.95	6.59	6.23	1.04	0.32	0.31	0.97	0.32	0.34	1.29	2.55	1.98	0.94	0.83	0.79	1.02	1.03	1.05	0.95	6.55	6.19		0.2575	0.304	8.9074e-06
1455			3-ureidopropionate	LC/MS pos early	3155	C02642	3-UREIDO-PROPIONATE	111		0.48	0.03	0.05	0.78	0.02	0.02	0.48	0.01	0.03	1.48	1.3	1.93	0.9	1.29	1.17	1.97	0.62	1.21	0.65	0.03	0.05	1.06	0.03	0.02	0.9	0.02	0.02	1.33	1.04	1.38	0.82	1.44	1.18	1.63	0.61	1		0.0432	0.0943	1.6331e-10
1469			2'-O-methyluridine	LC/MS neg	57655			102212		0.56	0.41	0.73	0.33	0.41	1.23	0.36	0.22	0.6	0.81	1.89	1.52	1.37	1.21	1.66	0.81	1	0.81	0.73	0.61	0.83	0.47	0.52	1.11	0.69	0.42	0.61	0.78	1.44	1.12	1.21	1.36	1.65	0.9	1	0.9		0.0569	0.1138	0.0065
1470		Dinucleotides	(3'-5')-adenylyladenosine*	LC/MS neg	62396			94231		0.61	0.23	0.37	0.27	0.23	0.84	0.21	0.21	1	0.88	1.08	0.94	2.01	0.37	0.75	0.89	1	0.89	0.71	0.24	0.34	0.34	0.24	0.71	0.27	0.27	1	0.81	0.86	0.69	1.68	0.33	0.55	0.8	0.97	0.78		0.2785	0.3222	0.0143
1475			(3'-5')-cytidylyluridine*	LC/MS neg	62399					0.62	0.72	1.16	0.36	0.31	0.87	0.36	0.24	0.67	0.73	1.48	1.08	1.28	0.86	1.09	1.71	0.49	0.84	0.75	1.01	1.35	0.42	0.31	0.75	0.6	0.28	0.48	0.67	1.13	0.76	1.19	0.91	1.08	2.15	0.32	0.69		0.1507	0.222	0.4312
1478			(3'-5')-uridylylcytidine*	LC/MS neg	62398					0.7	0.7	1	0.53	0.52	0.97	0.6	0.57	0.94	0.74	1.24	0.91	0.97	1.07	1.03	1	1	1	0.86	0.85	1	0.64	0.62	0.96	0.99	0.92	0.92	0.73	0.93	0.67	0.97	1.08	1.04	1	1	1		0.1425	0.2142	0.1425
1479			(3'-5')-uridylylguanosine	LC/MS neg	52742			107394		0.72	0.51	0.71	0.33	0.33	1	0.34	0.34	1	0.77	1.26	0.97	1.7	0.59	1	1.2	0.83	1	0.85	0.65	0.76	0.42	0.42	1	0.59	0.59	1	0.71	1	0.71	1.44	0.69	1	1.1	0.91	1		0.308	0.3456	0.1076
1480			(3'-5')-uridylyluridine	LC/MS neg	52741			102258		0.68	0.43	0.63	0.35	0.26	0.75	0.3	0.24	0.81	0.84	1.3	1.09	1.62	0.57	0.92	1.38	0.73	1	0.77	0.49	0.64	0.45	0.26	0.57	0.44	0.28	0.65	0.78	1.01	0.79	1.34	0.58	0.77	1.5	0.58	0.88		0.2971	0.3397	0.0668
1498	Peptide	Dipeptide	alanylleucine	LC/MS pos early	37093			259583		0.69	1.13	1.64	0.57	1.05	1.86	0.61	0.4	0.65	0.9	1.96	1.76	1.1	1.74	1.91	0.96	0.69	0.66	0.99	1.6	1.62	0.75	1.3	1.74	1.21	0.67	0.55	0.79	1.48	1.17	1.04	1.83	1.91	0.97	0.62	0.6		0.1503	0.222	0.6987
1512			tyrosylglycine	LC/MS neg	41375			259323		0.97	1.34	1.38	0.82	0.89	1.09	0.66	0.47	0.71	0.88	1.67	1.46	1.04	1.14	1.18	1.32	0.58	0.77	1.43	1.83	1.28	1.02	1.08	1.05	1.3	0.81	0.63	0.74	1.27	0.94	1.03	1.14	1.18	1.26	0.56	0.7		0.4849	0.4554	0.2577
1521			glycylleucine	LC/MS pos early	34398	C02155		92843		0.75	1.53	2.04	0.53	0.64	1.2	0.51	0.35	0.69	0.71	2.14	1.51	1	1.45	1.45	1.7	0.49	0.83	0.8	1.99	2.5	0.58	0.72	1.25	0.9	0.48	0.53	0.72	1.67	1.21	1	1.88	1.88	2	0.4	0.8		0.5102	0.4664	0.218
1530			glycylvaline	LC/MS pos early	18357			97417		0.42	0.81	1.93	0.52	0.43	0.82	0.44	0.16	0.37	1.03	1.55	1.6	0.83	1.64	1.35	1.96	0.31	0.61	0.56	1.1	1.96	0.74	0.56	0.76	0.87	0.3	0.34	0.96	1.2	1.15	0.73	1.85	1.34	1.88	0.32	0.61		0.0101	0.0413	0.4751
1554			leucylglycine	LC/MS pos early	40045			79070		2.92	3.26	1.11	1.23	1.37	1.11	1.58	0.89	0.56	0.38	2.98	1.14	0.91	1.61	1.46	0.91	0.82	0.74	4.61	4.57	0.99	1.36	1.44	1.05	3.05	1.54	0.51	0.28	2.31	0.65	0.95	1.53	1.46	0.9	0.78	0.7		0.0057	0.0318	0.0002
1572			isoleucylglycine	LC/MS neg	40008			342532		2.3	3.09	1.34	1.17	1.17	1.01	0.99	0.61	0.61	0.4	3.68	1.47	0.78	1.58	1.24	1.05	0.72	0.76	3.53	4.33	1.23	1.38	1.31	0.94	1.92	1.03	0.54	0.31	2.83	0.89	0.8	1.54	1.24	1.04	0.67	0.7		0.0094	0.0397	0.0001
1580			threonylphenylalanine	LC/MS neg	31530			4099799		0.9	1.06	1.18	0.78	1.32	1.69	0.6	0.67	1.13	0.97	1.69	1.64	1.12	1.12	1.25	0.78	1.08	0.84	1.3	1.43	1.1	1.02	1.63	1.6	1.17	1.16	0.99	0.85	1.29	1.09	1.09	1.16	1.26	0.75	1.04	0.78		0.5036	0.4644	0.9812
1585			leucylalanine	LC/MS pos early	40010			259321		3.99	4.44	1.11	1.23	3.09	2.5	1.59	1.37	0.86	0.35	5.07	1.77	1.13	2.02	2.29	0.5	1.56	0.79	6.26	6.24	1	1.2	2.82	2.35	3.09	2.28	0.74	0.23	3.89	0.89	1.19	1.92	2.28	0.51	1.42	0.72		0.0636	0.1249	0.002
1598			valylleucine	LC/MS pos early	39994			352039		1.92	2.65	1.38	1.08	2.17	2	0.97	0.69	0.71	0.58	3.32	1.92	1.02	1.68	1.72	0.7	0.87	0.61	2.73	3.55	1.3	1.26	2.36	1.88	1.91	1.13	0.59	0.46	2.44	1.12	1	1.7	1.71	0.69	0.78	0.54		0.168	0.2368	0.0025
1640			valylglutamine	LC/MS pos early	42079			5253209		1.27	1.61	1.27	0.82	1.21	1.48	0.78	0.47	0.6	0.61	3.02	1.83	0.94	1.86	1.76	0.81	0.88	0.71	1.89	2.28	1.2	1.05	1.47	1.4	1.53	0.81	0.53	0.52	2.31	1.21	0.94	1.87	1.76	0.81	0.82	0.66		0.298	0.3397	0.0177
1648			glutaminylleucine	LC/MS neg	42994					0.83	1.42	1.72	0.65	0.99	1.53	0.73	0.85	1.17	0.77	1.73	1.33	0.98	1.53	1.49	1.1	1.04	1.14	1.18	1.87	1.59	0.82	1.2	1.46	1.46	1.51	1.04	0.65	1.31	0.85	0.92	1.62	1.5	1	1.06	1.07		0.4396	0.4277	0.5891
1696			leucylglutamine*	LC/MS pos early	48189			4305457		2.38	2.37	1	0.9	1.24	1.38	1.17	0.57	0.49	0.4	3.48	1.37	1.04	1.71	1.79	0.75	0.84	0.64	3.72	3.34	0.9	1.05	1.36	1.3	2.27	0.99	0.43	0.3	2.7	0.82	1.08	1.65	1.78	0.75	0.8	0.6		0.0071	0.0347	0.0013
1876	Secondary metabolism	Alkaloids	salidroside	LC/MS neg	45419	C06046		159278		2	16.86	8.44	1.88	8.67	4.6	1.22	6.42	5.27	0.39	2.11	0.82	0.41	1.29	0.53	0.75	0.8	0.6	2.94	22.1	7.51	2.18	9.42	4.33	2.34	11.19	4.79	0.31	1.58	0.49	0.42	1.25	0.52	0.73	0.8	0.58		0.2256	0.2815	4.8792e-09
1895		Benzenoids	2,4,6-trihydroxybenzoate	LC/MS neg	35892			66520		0.7	0.21	0.3	1.08	1.26	1.17	0.48	0.26	0.54	9.4	1.19	11.15	6.05	0.81	4.91	1.54	1.49	2.29	0.98	0.28	0.29	1.18	1.5	1.27	0.9	0.46	0.51	7.69	0.92	7.09	6.41	0.84	5.41	1.45	1.49	2.15		0.2165	0.28	5.1531e-06
1911			gentisic acid-5-glucoside	LC/MS neg	48729			10914066		1.31	2.67	2.04	0.22	0.93	4.26	0.87	2.81	3.25	1.13	0.54	0.6	6.73	0.35	2.39	3.22	0.57	1.82	1.94	3.71	1.91	0.36	1.34	3.68	1.68	4.97	2.95	1.18	0.41	0.48	6.25	0.35	2.21	3.24	0.54	1.77		0.5544	0.4899	0.0187
1913			hydroquinone beta-D-glucopyranoside	LC/MS neg	38160	C06186		346		1.08	5.03	4.64	0.66	1.41	2.15	0.77	2.85	3.71	0.23	2.02	0.47	0.38	1.43	0.54	0.82	1.14	0.94	1.66	6.81	4.1	0.82	1.63	2	1.43	4.88	3.41	0.2	1.51	0.31	0.41	1.3	0.54	0.85	1.08	0.92		0.4187	0.4229	0.0007
1920			salicylate	LC/MS polar	1515	C00805	CPD-110	338		2.67	0.5	0.19	0.62	0.34	0.55	1.15	0.42	0.37	1.03	1.41	1.46	4.43	0.61	2.69	1.51	1.19	1.8	4.12	0.71	0.17	0.97	0.57	0.59	2.13	0.71	0.33	1.06	1.09	1.16	4.54	0.56	2.55	1.33	1.09	1.46		0.1799	0.2445	0.411
1932			salicylate-glucoside	LC/MS neg	57767			151505		0.57	0.71	1.25	0.28	0.3	1.05	0.4	1.15	2.85	0.52	0.75	0.39	1.04	0.54	0.56	1.23	1.23	1.51	0.81	1.02	1.25	0.46	0.43	0.94	0.68	2.15	3.17	0.59	0.56	0.33	1.06	0.47	0.5	1.41	1.19	1.67		0.7583	0.6138	0.837
2064		Phenylpropanoids	4-hydroxycinnamate	LC/MS neg	36770	C00811	COUMARATE	637542		2.79	10.88	3.89	2.18	3.94	1.8	3.6	4.71	1.31	0.34	1.39	0.47	0.43	1.79	0.77	0.93	0.6	0.56	4.37	15.57	3.57	2.43	4.31	1.77	6.87	7.55	1.1	0.26	1.06	0.27	0.46	1.66	0.76	0.92	0.51	0.47		0.2348	0.2865	3.9659e-05
2069			ferulate	LC/MS neg	35630	C01494	FERULIC-ACID	445858		1	4.97	4.97	1	2.18	2.18	1.04	4.13	3.96	1	1	1	1	1.04	1.04	2.27	0.83	1.89	1	5.16	5.16	1	2.1	2.1	1.04	3.56	3.42	1	1	1	1	1.04	1.04	2.46	0.69	1.7		1	0.693	9.8847e-08
2115			coumaroylquinate (2)	LC/MS neg	54927					1.67	1.06	0.63	2.16	0.55	0.25	1.66	1.8	1.08	0.55	1.13	0.62	0.42	1.12	0.48	1.06	1.92	2.04	2	1.04	0.52	2.4	0.53	0.22	2.09	1.86	0.89	0.53	1	0.53	0.44	1.05	0.46	1.04	1.79	1.86		0.2347	0.2865	0.8634
2128		Terpenoids	3-hydroxy-3-methylglutarate	LC/MS polar	531	C03761		1662		0.64	3.51	5.45	0.33	3.36	10.23	0.47	3.05	6.43	1.26	1.55	1.97	2.48	1.15	2.84	1.32	1.35	1.79	0.88	5.03	5.69	0.41	3.82	9.22	0.9	5.16	5.71	1.07	1.21	1.29	2.29	1.23	2.82	1.41	1.24	1.75		0.0278	0.0719	1.3902e-05
2136			carotene diol (1)	LC/MS pos late	57635					0.58	2.39	4.13	0.88	2.86	3.26	0.58	1.14	1.95	1.31	1.11	1.46	0.87	1.12	0.97	1.1	0.53	0.58	0.83	3.36	4.03	1.27	3.9	3.06	1.13	1.85	1.63	1.26	0.87	1.09	0.82	1.18	0.97	1.08	0.48	0.52		0.1557	0.2246	0.0275
2137			carotene diol (2)	LC/MS pos late	57636					0.72	2.52	3.5	1.07	3.07	2.87	0.61	1.11	1.82	1.5	1.08	1.62	1.01	0.92	0.93	1.23	0.48	0.59	1.03	3.49	3.39	1.55	4.24	2.74	1.2	1.83	1.53	1.45	0.83	1.2	0.96	0.97	0.93	1.19	0.44	0.52		0.3886	0.4003	0.0192
2289	Xenobiotics	Chemicals	trimethylamine N-oxide	LC/MS pos early	40406	C01104		1145		0.65	0.69	1.07	0.88	0.81	0.92	0.75	0.82	1.1	1.48	0.84	1.25	1.09	0.97	1.06	1.27	1	1.27	0.96	0.96	1	1.08	0.89	0.82	1.42	1.53	1.08	1.27	0.66	0.85	1.13	0.98	1.11	1.38	1.06	1.46		0.015	0.0468	0.0272
[truncated: 101 more columns]
